# Supplementary material for: Haplotype-resolved genomes of geminivirus-resistant and geminivirus-susceptible African cassava cultivars
Source: BMC Biol. 2019 Sep 18;17:75. doi: 10.1186/s12915-019-0697-6 (PMC6749633; doi:10.1186/s12915-019-0697-6)
Supplement: Supplementary file 4 — Table S5. Duplicated genetic markers in TME3 genome assemblies. Table S6. Duplicated allelic sequences (haplotigs) lifted up into TME3 pseudochromosome scaffolds by Dovetail using Hi-C data. Table S7. Duplicated allelic sequences (haplotigs) lifted up into 60444 pseudochromosome scaffolds by Dovetail using Hi-C data. (XLS 1479 kb) [file 12915_2019_697_MOESM4_ESM.xls]

## Sheet: Table S5
Table S5: Duplicated genetic markers in TME3 genome assemblies.
Marker	Scaffold	First occurrence in table	In dovetail primary contigs	In CANU-BNG primary contigs only	In CANU	Occurrs first in Dovetail assembly	Occurrs first in Dovetail primary contigs assembly	Occurrs first in CANU-BNG primary contigs only assembly	Occurrs first in CANU assembly
Sum of markers		2635				1934	568	46	87
Ratio of markers		1				0.733966	0.21556	0.0174573	0.0330171
00005:26425	Scaffold_7%3BHRSCAF%3D130	1	0	0	0	1	0	0	0
00005:31936	Scaffold_7%3BHRSCAF%3D130	1	0	0	0	1	0	0	0
00010:253689	Scaffold_14%3BHRSCAF%3D233	1	0	0	0	1	0	0	0
00013:95139	Scaffold_176%3BHRSCAF%3D892	1	0	0	0	1	0	0	0
00013:95425	Scaffold_176%3BHRSCAF%3D892	1	0	0	0	1	0	0	0
00013:96121	Scaffold_176%3BHRSCAF%3D892	1	0	0	0	1	0	0	0
00069:36536	Scaffold_4710%3BHRSCAF%3D10556	1	0	0	0	1	0	0	0
00080:123087	Scaffold_494%3BHRSCAF%3D1558	1	0	0	0	1	0	0	0
00080:127763	Scaffold_494%3BHRSCAF%3D1558	1	1	0	0	0	1	0	0
00080:140646	Scaffold_494%3BHRSCAF%3D1558	1	0	0	0	1	0	0	0
00080:141516	Scaffold_494%3BHRSCAF%3D1558	1	0	0	0	1	0	0	0
00080:173064	Scaffold_494%3BHRSCAF%3D1558	1	0	0	0	1	0	0	0
00080:222122	Scaffold_494%3BHRSCAF%3D1558	1	0	0	0	1	0	0	0
00080:226934	Scaffold_494%3BHRSCAF%3D1558	1	0	0	0	1	0	0	0
00080:336310	Scaffold_494%3BHRSCAF%3D1558	1	1	0	0	0	1	0	0
00080:336332	Scaffold_494%3BHRSCAF%3D1558	1	1	0	0	0	1	0	0
00080:336362	Scaffold_494%3BHRSCAF%3D1558	1	1	0	0	0	1	0	0
00080:355889	Scaffold_494%3BHRSCAF%3D1558	1	1	0	0	0	1	0	0
00080:356243	Scaffold_494%3BHRSCAF%3D1558	1	1	0	0	0	1	0	0
00080:70972	Scaffold_494%3BHRSCAF%3D1558	1	0	0	0	1	0	0	0
00081:330094	Scaffold_4710%3BHRSCAF%3D10556	1	0	0	0	1	0	0	0
00081:43515	Scaffold_6%3BHRSCAF%3D93	1	0	0	0	1	0	0	0
00085:196982	Scaffold_2%3BHRSCAF%3D53	1	0	0	0	1	0	0	0
00085:197034	Scaffold_2%3BHRSCAF%3D53	1	0	0	0	1	0	0	0
00085:229307	Scaffold_2%3BHRSCAF%3D53	1	0	0	0	1	0	0	0
00093:5133	Scaffold_7%3BHRSCAF%3D130	1	1	1	1	0	0	0	1
00109:356242	Scaffold_4710%3BHRSCAF%3D10556	1	0	0	0	1	0	0	0
00132:33131	Scaffold_11%3BHRSCAF%3D172	1	1	1	1	0	0	0	1
00132:33131	Scaffold_12%3BHRSCAF%3D187	0	1	1	1	NA	NA	NA	NA
00132:33131	Scaffold_14%3BHRSCAF%3D233	0	1	1	1	NA	NA	NA	NA
00132:33131	Scaffold_15%3BHRSCAF%3D437	0	1	1	1	NA	NA	NA	NA
00132:33131	Scaffold_176%3BHRSCAF%3D892	0	1	1	1	NA	NA	NA	NA
00132:33131	Scaffold_2%3BHRSCAF%3D53	0	1	1	1	NA	NA	NA	NA
00132:33131	Scaffold_2483%3BHRSCAF%3D5694	0	1	1	1	NA	NA	NA	NA
00132:33131	Scaffold_2557%3BHRSCAF%3D5868	0	1	1	1	NA	NA	NA	NA
00132:33131	Scaffold_3%3BHRSCAF%3D56	0	1	1	1	NA	NA	NA	NA
00132:33131	Scaffold_3024%3BHRSCAF%3D6918	0	1	1	1	NA	NA	NA	NA
00132:33131	Scaffold_3321%3BHRSCAF%3D7554	0	1	1	1	NA	NA	NA	NA
00132:33131	Scaffold_3392%3BHRSCAF%3D7704	0	1	1	1	NA	NA	NA	NA
00132:33131	Scaffold_3766%3BHRSCAF%3D8561	0	1	1	1	NA	NA	NA	NA
00132:33131	Scaffold_4710%3BHRSCAF%3D10556	0	1	1	1	NA	NA	NA	NA
00132:33131	Scaffold_494%3BHRSCAF%3D1558	0	1	1	1	NA	NA	NA	NA
00132:33131	Scaffold_4945%3BHRSCAF%3D11020	0	1	1	1	NA	NA	NA	NA
00132:33131	Scaffold_5109%3BHRSCAF%3D11377	0	1	1	1	NA	NA	NA	NA
00132:33131	Scaffold_5141%3BHRSCAF%3D11442	0	1	1	1	NA	NA	NA	NA
00132:33131	Scaffold_5405%3BHRSCAF%3D12044	0	1	1	1	NA	NA	NA	NA
00132:33131	Scaffold_6%3BHRSCAF%3D93	0	1	1	1	NA	NA	NA	NA
00172:107574	Scaffold_14%3BHRSCAF%3D233	1	0	0	0	1	0	0	0
00174:17119	Scaffold_7%3BHRSCAF%3D130	1	1	0	0	0	1	0	0
00206:165874	Scaffold_3766%3BHRSCAF%3D8561	1	0	0	0	1	0	0	0
00206:455634	Scaffold_3766%3BHRSCAF%3D8561	1	0	0	0	1	0	0	0
00206:492375	Scaffold_3766%3BHRSCAF%3D8561	1	0	0	0	1	0	0	0
00206:492634	Scaffold_3766%3BHRSCAF%3D8561	1	0	0	0	1	0	0	0
00224:304021	Scaffold_3%3BHRSCAF%3D56	1	1	0	0	0	1	0	0
00224:313529	Scaffold_3%3BHRSCAF%3D56	1	1	0	0	0	1	0	0
00224:480367	Scaffold_3%3BHRSCAF%3D56	1	0	0	0	1	0	0	0
00224:480394	Scaffold_3%3BHRSCAF%3D56	1	0	0	0	1	0	0	0
00224:480406	Scaffold_3%3BHRSCAF%3D56	1	0	0	0	1	0	0	0
00224:485237	Scaffold_3%3BHRSCAF%3D56	1	0	0	0	1	0	0	0
00224:485281	Scaffold_3%3BHRSCAF%3D56	1	0	0	0	1	0	0	0
00224:485534	Scaffold_3%3BHRSCAF%3D56	1	0	0	0	1	0	0	0
00247:136617	Scaffold_14%3BHRSCAF%3D233	1	0	0	0	1	0	0	0
00247:136895	Scaffold_14%3BHRSCAF%3D233	1	0	0	0	1	0	0	0
00247:141907	Scaffold_14%3BHRSCAF%3D233	1	0	0	0	1	0	0	0
00247:142341	Scaffold_14%3BHRSCAF%3D233	1	0	0	0	1	0	0	0
00247:191999	Scaffold_14%3BHRSCAF%3D233	1	0	0	0	1	0	0	0
00247:4301	Scaffold_14%3BHRSCAF%3D233	1	1	0	0	0	1	0	0
00318:246306	Scaffold_12%3BHRSCAF%3D187	1	0	0	0	1	0	0	0
00318:282634	Scaffold_12%3BHRSCAF%3D187	1	0	0	0	1	0	0	0
00318:283115	Scaffold_12%3BHRSCAF%3D187	1	0	0	0	1	0	0	0
00318:286033	Scaffold_12%3BHRSCAF%3D187	1	0	0	0	1	0	0	0
00318:342305	Scaffold_12%3BHRSCAF%3D187	1	0	0	0	1	0	0	0
00318:376905	Scaffold_12%3BHRSCAF%3D187	1	0	0	0	1	0	0	0
00318:447018	Scaffold_12%3BHRSCAF%3D187	1	1	0	0	0	1	0	0
00318:447055	Scaffold_12%3BHRSCAF%3D187	1	1	0	0	0	1	0	0
00318:455485	Scaffold_12%3BHRSCAF%3D187	1	1	0	0	0	1	0	0
00318:455733	Scaffold_12%3BHRSCAF%3D187	1	1	0	0	0	1	0	0
00318:458454	Scaffold_12%3BHRSCAF%3D187	1	1	0	0	0	1	0	0
00318:458518	Scaffold_12%3BHRSCAF%3D187	1	1	0	0	0	1	0	0
00318:458716	Scaffold_12%3BHRSCAF%3D187	1	1	0	0	0	1	0	0
00325:221471	Scaffold_5405%3BHRSCAF%3D12044	1	0	0	0	1	0	0	0
00325:221476	Scaffold_5405%3BHRSCAF%3D12044	1	0	0	0	1	0	0	0
00325:552811	Scaffold_5405%3BHRSCAF%3D12044	1	0	0	0	1	0	0	0
00325:553724	Scaffold_5405%3BHRSCAF%3D12044	1	0	0	0	1	0	0	0
00325:554013	Scaffold_5405%3BHRSCAF%3D12044	1	0	0	0	1	0	0	0
00325:579493	Scaffold_5405%3BHRSCAF%3D12044	1	0	0	0	1	0	0	0
00325:588764	Scaffold_5405%3BHRSCAF%3D12044	1	0	0	0	1	0	0	0
00325:588811	Scaffold_5405%3BHRSCAF%3D12044	1	0	0	0	1	0	0	0
00325:589134	Scaffold_5405%3BHRSCAF%3D12044	1	0	0	0	1	0	0	0
00325:622459	Scaffold_5405%3BHRSCAF%3D12044	1	0	0	0	1	0	0	0
00325:625033	Scaffold_5405%3BHRSCAF%3D12044	1	0	0	0	1	0	0	0
00337:30759	Scaffold_11%3BHRSCAF%3D172	1	0	0	0	1	0	0	0
00341:26144	Scaffold_1140%3BHRSCAF%3D2913	1	1	1	1	0	0	0	1
00341:26144	Scaffold_4710%3BHRSCAF%3D10556	0	1	1	1	NA	NA	NA	NA
00343:52857	Scaffold_15%3BHRSCAF%3D437	1	0	0	0	1	0	0	0
00363:44258	Scaffold_14%3BHRSCAF%3D233	1	0	0	0	1	0	0	0
00363:63548	Scaffold_14%3BHRSCAF%3D233	1	0	0	0	1	0	0	0
00368:167757	Scaffold_3766%3BHRSCAF%3D8561	1	0	0	0	1	0	0	0
00375:52327	Scaffold_3392%3BHRSCAF%3D7704	1	0	0	0	1	0	0	0
00375:52686	Scaffold_3392%3BHRSCAF%3D7704	1	0	0	0	1	0	0	0
00375:52754	Scaffold_3392%3BHRSCAF%3D7704	1	0	0	0	1	0	0	0
00435:138943	Scaffold_6%3BHRSCAF%3D93	1	0	0	0	1	0	0	0
00435:161682	Scaffold_6%3BHRSCAF%3D93	1	1	1	1	0	0	0	1
00440:20863	Scaffold_4710%3BHRSCAF%3D10556	1	0	0	0	1	0	0	0
00467:116118	Scaffold_3392%3BHRSCAF%3D7704	1	1	0	0	0	1	0	0
00467:116148	Scaffold_3392%3BHRSCAF%3D7704	1	1	0	0	0	1	0	0
00467:116420	Scaffold_3392%3BHRSCAF%3D7704	1	1	0	0	0	1	0	0
00467:117983	Scaffold_3392%3BHRSCAF%3D7704	1	1	0	0	0	1	0	0
00467:118034	Scaffold_3392%3BHRSCAF%3D7704	1	1	0	0	0	1	0	0
00467:118374	Scaffold_3392%3BHRSCAF%3D7704	1	1	0	0	0	1	0	0
00467:141808	Scaffold_3392%3BHRSCAF%3D7704	1	0	0	0	1	0	0	0
00467:141815	Scaffold_3392%3BHRSCAF%3D7704	1	0	0	0	1	0	0	0
00467:141825	Scaffold_3392%3BHRSCAF%3D7704	1	0	0	0	1	0	0	0
00467:142099	Scaffold_3392%3BHRSCAF%3D7704	1	0	0	0	1	0	0	0
00467:19043	Scaffold_3392%3BHRSCAF%3D7704	1	0	0	0	1	0	0	0
00467:19053	Scaffold_3392%3BHRSCAF%3D7704	1	0	0	0	1	0	0	0
00468:40688	Scaffold_6%3BHRSCAF%3D93	1	0	0	0	1	0	0	0
00480:192112	Scaffold_3024%3BHRSCAF%3D6918	1	0	0	0	1	0	0	0
00480:192127	Scaffold_3024%3BHRSCAF%3D6918	1	0	0	0	1	0	0	0
00480:192764	Scaffold_3024%3BHRSCAF%3D6918	1	0	0	0	1	0	0	0
00480:224578	Scaffold_3024%3BHRSCAF%3D6918	1	0	0	0	1	0	0	0
00480:232970	Scaffold_3024%3BHRSCAF%3D6918	1	0	0	0	1	0	0	0
00492:75261	Scaffold_494%3BHRSCAF%3D1558	1	0	0	0	1	0	0	0
00506:113138	Scaffold_3024%3BHRSCAF%3D6918	1	0	0	0	1	0	0	0
00506:166097	Scaffold_3024%3BHRSCAF%3D6918	1	0	0	0	1	0	0	0
00506:166805	Scaffold_3024%3BHRSCAF%3D6918	1	0	0	0	1	0	0	0
00506:198515	Scaffold_3024%3BHRSCAF%3D6918	1	0	0	0	1	0	0	0
00506:198801	Scaffold_3024%3BHRSCAF%3D6918	1	0	0	0	1	0	0	0
00506:199136	Scaffold_3024%3BHRSCAF%3D6918	1	0	0	0	1	0	0	0
00506:199527	Scaffold_3024%3BHRSCAF%3D6918	1	0	0	0	1	0	0	0
00506:202784	Scaffold_3024%3BHRSCAF%3D6918	1	0	0	0	1	0	0	0
00506:202837	Scaffold_3024%3BHRSCAF%3D6918	1	0	0	0	1	0	0	0
00506:203276	Scaffold_3024%3BHRSCAF%3D6918	1	0	0	0	1	0	0	0
00506:27665	Scaffold_3024%3BHRSCAF%3D6918	1	0	0	0	1	0	0	0
00506:515195	Scaffold_3024%3BHRSCAF%3D6918	1	0	0	0	1	0	0	0
00506:609521	Scaffold_3024%3BHRSCAF%3D6918	1	0	0	0	1	0	0	0
00506:621059	Scaffold_3024%3BHRSCAF%3D6918	1	0	0	0	1	0	0	0
00620:119580	Scaffold_176%3BHRSCAF%3D892	1	0	0	0	1	0	0	0
00708:26134	Scaffold_3766%3BHRSCAF%3D8561	1	1	0	0	0	1	0	0
00772:307083	Scaffold_11%3BHRSCAF%3D172	1	0	0	0	1	0	0	0
00773:51939	Scaffold_4710%3BHRSCAF%3D10556	1	1	1	1	0	0	0	1
00788:56706	Scaffold_3%3BHRSCAF%3D56	1	0	0	0	1	0	0	0
00823:307814	Scaffold_1%3BHRSCAF%3D51	1	1	1	0	0	0	1	0
00823:329325	Scaffold_1%3BHRSCAF%3D51	1	0	0	0	1	0	0	0
00823:353011	Scaffold_1%3BHRSCAF%3D51	1	1	1	1	0	0	0	1
00823:353339	Scaffold_1%3BHRSCAF%3D51	1	1	1	1	0	0	0	1
00823:431732	Scaffold_1%3BHRSCAF%3D51	1	1	0	0	0	1	0	0
00823:444864	Scaffold_1%3BHRSCAF%3D51	1	1	0	0	0	1	0	0
00823:446946	Scaffold_1%3BHRSCAF%3D51	1	1	0	0	0	1	0	0
00847:121861	Scaffold_11%3BHRSCAF%3D172	1	0	0	0	1	0	0	0
00847:125288	Scaffold_11%3BHRSCAF%3D172	1	0	0	0	1	0	0	0
00847:152594	Scaffold_11%3BHRSCAF%3D172	1	0	0	0	1	0	0	0
00847:152672	Scaffold_11%3BHRSCAF%3D172	1	0	0	0	1	0	0	0
00847:164316	Scaffold_11%3BHRSCAF%3D172	1	0	0	0	1	0	0	0
00847:164332	Scaffold_11%3BHRSCAF%3D172	1	0	0	0	1	0	0	0
00847:164337	Scaffold_11%3BHRSCAF%3D172	1	0	0	0	1	0	0	0
00847:164547	Scaffold_11%3BHRSCAF%3D172	1	0	0	0	1	0	0	0
00847:181341	Scaffold_11%3BHRSCAF%3D172	1	0	0	0	1	0	0	0
00847:196978	Scaffold_11%3BHRSCAF%3D172	1	0	0	0	1	0	0	0
00847:196998	Scaffold_11%3BHRSCAF%3D172	1	0	0	0	1	0	0	0
00847:196999	Scaffold_11%3BHRSCAF%3D172	1	0	0	0	1	0	0	0
00847:217302	Scaffold_11%3BHRSCAF%3D172	1	0	0	0	1	0	0	0
00847:217554	Scaffold_11%3BHRSCAF%3D172	1	0	0	0	1	0	0	0
00847:217647	Scaffold_11%3BHRSCAF%3D172	1	0	0	0	1	0	0	0
00847:344107	Scaffold_11%3BHRSCAF%3D172	1	0	0	0	1	0	0	0
00847:444774	Scaffold_11%3BHRSCAF%3D172	1	0	0	0	1	0	0	0
00847:857018	Scaffold_11%3BHRSCAF%3D172	1	0	0	0	1	0	0	0
00867:192456	Scaffold_3%3BHRSCAF%3D56	1	0	0	0	1	0	0	0
00867:225575	Scaffold_3%3BHRSCAF%3D56	1	0	0	0	1	0	0	0
00872:4281	Scaffold_4710%3BHRSCAF%3D10556	1	0	0	0	1	0	0	0
00889:173287	Scaffold_494%3BHRSCAF%3D1558	1	0	0	0	1	0	0	0
00889:178302	Scaffold_494%3BHRSCAF%3D1558	1	0	0	0	1	0	0	0
00889:178690	Scaffold_494%3BHRSCAF%3D1558	1	0	0	0	1	0	0	0
00889:252028	Scaffold_494%3BHRSCAF%3D1558	1	0	0	0	1	0	0	0
00889:252122	Scaffold_494%3BHRSCAF%3D1558	1	0	0	0	1	0	0	0
00889:256861	Scaffold_494%3BHRSCAF%3D1558	1	0	0	0	1	0	0	0
00926:110152	Scaffold_6%3BHRSCAF%3D93	1	0	0	0	1	0	0	0
00926:129646	Scaffold_6%3BHRSCAF%3D93	1	0	0	0	1	0	0	0
00926:203103	Scaffold_6%3BHRSCAF%3D93	1	0	0	0	1	0	0	0
00926:62372	Scaffold_6%3BHRSCAF%3D93	1	0	0	0	1	0	0	0
00926:73213	Scaffold_6%3BHRSCAF%3D93	1	0	0	0	1	0	0	0
00935:98391	Scaffold_3024%3BHRSCAF%3D6918	1	0	0	0	1	0	0	0
00935:98395	Scaffold_3024%3BHRSCAF%3D6918	1	0	0	0	1	0	0	0
00952:155759	Scaffold_14%3BHRSCAF%3D233	1	1	0	0	0	1	0	0
00952:205003	Scaffold_14%3BHRSCAF%3D233	1	1	0	0	0	1	0	0
00952:205523	Scaffold_14%3BHRSCAF%3D233	1	1	0	0	0	1	0	0
00985:68621	Scaffold_176%3BHRSCAF%3D892	1	0	0	0	1	0	0	0
00999:128247	Scaffold_3%3BHRSCAF%3D56	1	0	0	0	1	0	0	0
00999:128940	Scaffold_3%3BHRSCAF%3D56	1	0	0	0	1	0	0	0
00999:183552	Scaffold_3%3BHRSCAF%3D56	1	0	0	0	1	0	0	0
00999:183559	Scaffold_3%3BHRSCAF%3D56	1	0	0	0	1	0	0	0
00999:310652	Scaffold_3%3BHRSCAF%3D56	1	1	0	0	0	1	0	0
00999:75721	Scaffold_3%3BHRSCAF%3D56	1	0	0	0	1	0	0	0
01027:136421	Scaffold_3766%3BHRSCAF%3D8561	1	1	0	0	0	1	0	0
01027:148493	Scaffold_3766%3BHRSCAF%3D8561	1	1	0	0	0	1	0	0
01027:148556	Scaffold_3766%3BHRSCAF%3D8561	1	1	0	0	0	1	0	0
01045:130051	Scaffold_176%3BHRSCAF%3D892	1	0	0	0	1	0	0	0
01045:130308	Scaffold_176%3BHRSCAF%3D892	1	0	0	0	1	0	0	0
01056:62549	Scaffold_7%3BHRSCAF%3D130	1	0	0	0	1	0	0	0
01106:103336	Scaffold_4945%3BHRSCAF%3D11020	1	0	0	0	1	0	0	0
01106:13646	Scaffold_4945%3BHRSCAF%3D11020	1	0	0	0	1	0	0	0
01127:162495	Scaffold_4945%3BHRSCAF%3D11020	1	0	0	0	1	0	0	0
01127:245594	Scaffold_4945%3BHRSCAF%3D11020	1	0	0	0	1	0	0	0
01127:413874	Scaffold_4945%3BHRSCAF%3D11020	1	0	0	0	1	0	0	0
01127:722884	Scaffold_4945%3BHRSCAF%3D11020	1	0	0	1	0	0	0	1
01158:188514	Scaffold_6%3BHRSCAF%3D93	1	0	0	0	1	0	0	0
01158:235484	Scaffold_6%3BHRSCAF%3D93	1	0	0	0	1	0	0	0
01193:214370	Scaffold_11%3BHRSCAF%3D172	1	0	0	0	1	0	0	0
01193:237571	Scaffold_11%3BHRSCAF%3D172	1	0	0	0	1	0	0	0
01232:19193	Scaffold_7%3BHRSCAF%3D130	1	0	0	0	1	0	0	0
01232:19375	Scaffold_7%3BHRSCAF%3D130	1	0	0	0	1	0	0	0
01232:19401	Scaffold_7%3BHRSCAF%3D130	1	0	0	0	1	0	0	0
01305:89638	Scaffold_4710%3BHRSCAF%3D10556	1	1	0	0	0	1	0	0
01324:26762	Scaffold_176%3BHRSCAF%3D892	1	1	1	1	0	0	0	1
01347:32241	Scaffold_5405%3BHRSCAF%3D12044	1	0	0	0	1	0	0	0
01407:35952	Scaffold_16%3BHRSCAF%3D451	1	0	0	0	1	0	0	0
01407:58080	Scaffold_16%3BHRSCAF%3D451	1	0	0	0	1	0	0	0
01441:58632	Scaffold_494%3BHRSCAF%3D1558	1	1	0	0	0	1	0	0
01447:120908	Scaffold_1%3BHRSCAF%3D51	1	0	0	0	1	0	0	0
01447:121135	Scaffold_1%3BHRSCAF%3D51	1	0	0	0	1	0	0	0
01448:15712	Scaffold_3%3BHRSCAF%3D56	1	1	0	0	0	1	0	0
01448:16154	Scaffold_3%3BHRSCAF%3D56	1	1	0	0	0	1	0	0
01481:290450	Scaffold_14%3BHRSCAF%3D233	1	0	0	0	1	0	0	0
01497:29091	Scaffold_494%3BHRSCAF%3D1558	1	1	0	0	0	1	0	0
01497:29590	Scaffold_494%3BHRSCAF%3D1558	1	1	0	0	0	1	0	0
01497:29627	Scaffold_494%3BHRSCAF%3D1558	1	1	0	0	0	1	0	0
01497:31455	Scaffold_494%3BHRSCAF%3D1558	1	1	0	0	0	1	0	0
01508:278578	Scaffold_3%3BHRSCAF%3D56	1	0	0	0	1	0	0	0
01508:278596	Scaffold_3%3BHRSCAF%3D56	1	0	0	0	1	0	0	0
01508:278854	Scaffold_3%3BHRSCAF%3D56	1	0	0	0	1	0	0	0
01508:278855	Scaffold_3%3BHRSCAF%3D56	1	0	0	0	1	0	0	0
01508:278973	Scaffold_3%3BHRSCAF%3D56	1	0	0	0	1	0	0	0
01508:278984	Scaffold_3%3BHRSCAF%3D56	1	0	0	0	1	0	0	0
01508:278995	Scaffold_3%3BHRSCAF%3D56	1	0	0	0	1	0	0	0
01508:278997	Scaffold_3%3BHRSCAF%3D56	1	0	0	0	1	0	0	0
01508:279220	Scaffold_3%3BHRSCAF%3D56	1	0	0	0	1	0	0	0
01508:279232	Scaffold_3%3BHRSCAF%3D56	1	0	0	0	1	0	0	0
01508:363801	Scaffold_3%3BHRSCAF%3D56	1	0	0	0	1	0	0	0
01508:363823	Scaffold_3%3BHRSCAF%3D56	1	0	0	0	1	0	0	0
01508:363848	Scaffold_3%3BHRSCAF%3D56	1	0	0	0	1	0	0	0
01543:76901	Scaffold_6%3BHRSCAF%3D93	1	1	0	0	0	1	0	0
01551:1580192	Scaffold_5405%3BHRSCAF%3D12044	1	0	0	0	1	0	0	0
01551:1580729	Scaffold_5405%3BHRSCAF%3D12044	1	0	0	0	1	0	0	0
01551:1591395	Scaffold_5405%3BHRSCAF%3D12044	1	0	0	0	1	0	0	0
01551:1591460	Scaffold_5405%3BHRSCAF%3D12044	1	0	0	0	1	0	0	0
01551:1669573	Scaffold_5405%3BHRSCAF%3D12044	1	0	0	0	1	0	0	0
01551:1686192	Scaffold_5405%3BHRSCAF%3D12044	1	0	0	0	1	0	0	0
01551:1686257	Scaffold_5405%3BHRSCAF%3D12044	1	0	0	0	1	0	0	0
01551:1686530	Scaffold_5405%3BHRSCAF%3D12044	1	0	0	0	1	0	0	0
01551:1700388	Scaffold_5405%3BHRSCAF%3D12044	1	0	0	0	1	0	0	0
01551:2006736	Scaffold_5405%3BHRSCAF%3D12044	1	0	0	0	1	0	0	0
01551:2006868	Scaffold_5405%3BHRSCAF%3D12044	1	0	0	0	1	0	0	0
01551:2007212	Scaffold_5405%3BHRSCAF%3D12044	1	0	0	0	1	0	0	0
01551:2045543	Scaffold_5405%3BHRSCAF%3D12044	1	0	0	0	1	0	0	0
01551:2641415	Scaffold_5405%3BHRSCAF%3D12044	1	0	0	0	1	0	0	0
01551:2657816	Scaffold_5405%3BHRSCAF%3D12044	1	0	0	0	1	0	0	0
01551:2658026	Scaffold_5405%3BHRSCAF%3D12044	1	0	0	0	1	0	0	0
01551:2890570	Scaffold_5405%3BHRSCAF%3D12044	1	0	0	0	1	0	0	0
01551:2894655	Scaffold_5405%3BHRSCAF%3D12044	1	0	0	0	1	0	0	0
01551:2898060	Scaffold_5405%3BHRSCAF%3D12044	1	0	0	0	1	0	0	0
01551:2918334	Scaffold_5405%3BHRSCAF%3D12044	1	0	0	0	1	0	0	0
01551:2918618	Scaffold_5405%3BHRSCAF%3D12044	1	0	0	0	1	0	0	0
01551:2919326	Scaffold_5405%3BHRSCAF%3D12044	1	0	0	0	1	0	0	0
01551:2924256	Scaffold_5405%3BHRSCAF%3D12044	1	0	0	0	1	0	0	0
01551:2982318	Scaffold_5405%3BHRSCAF%3D12044	1	0	0	0	1	0	0	0
01551:3016022	Scaffold_5405%3BHRSCAF%3D12044	1	0	0	0	1	0	0	0
01551:3016429	Scaffold_5405%3BHRSCAF%3D12044	1	0	0	0	1	0	0	0
01551:3135347	Scaffold_5405%3BHRSCAF%3D12044	1	0	0	0	1	0	0	0
01551:3137077	Scaffold_5405%3BHRSCAF%3D12044	1	0	0	0	1	0	0	0
01551:3137084	Scaffold_5405%3BHRSCAF%3D12044	1	0	0	0	1	0	0	0
01551:3323571	Scaffold_5405%3BHRSCAF%3D12044	1	0	0	0	1	0	0	0
01551:3323954	Scaffold_5405%3BHRSCAF%3D12044	1	0	0	0	1	0	0	0
01551:3323969	Scaffold_5405%3BHRSCAF%3D12044	1	0	0	0	1	0	0	0
01551:3324157	Scaffold_5405%3BHRSCAF%3D12044	1	0	0	0	1	0	0	0
01551:3324209	Scaffold_5405%3BHRSCAF%3D12044	1	0	0	0	1	0	0	0
01551:3324595	Scaffold_5405%3BHRSCAF%3D12044	1	0	0	0	1	0	0	0
01551:3376299	Scaffold_5405%3BHRSCAF%3D12044	1	0	0	0	1	0	0	0
01551:3376585	Scaffold_5405%3BHRSCAF%3D12044	1	0	0	0	1	0	0	0
01551:3376665	Scaffold_5405%3BHRSCAF%3D12044	1	0	0	0	1	0	0	0
01551:3469551	Scaffold_5405%3BHRSCAF%3D12044	1	0	0	0	1	0	0	0
01551:3470406	Scaffold_5405%3BHRSCAF%3D12044	1	0	0	0	1	0	0	0
01551:3470744	Scaffold_5405%3BHRSCAF%3D12044	1	0	0	0	1	0	0	0
01551:3472487	Scaffold_5405%3BHRSCAF%3D12044	1	0	0	0	1	0	0	0
01551:3517251	Scaffold_5405%3BHRSCAF%3D12044	1	0	0	0	1	0	0	0
01551:3518187	Scaffold_5405%3BHRSCAF%3D12044	1	0	0	0	1	0	0	0
01551:3662349	Scaffold_5405%3BHRSCAF%3D12044	1	0	0	0	1	0	0	0
01551:3664490	Scaffold_5405%3BHRSCAF%3D12044	1	0	0	0	1	0	0	0
01551:3669673	Scaffold_5405%3BHRSCAF%3D12044	1	0	0	0	1	0	0	0
01551:3674203	Scaffold_5405%3BHRSCAF%3D12044	1	0	0	0	1	0	0	0
01551:565681	Scaffold_5405%3BHRSCAF%3D12044	1	0	0	0	1	0	0	0
01551:677138	Scaffold_5405%3BHRSCAF%3D12044	1	0	0	0	1	0	0	0
01551:76658	Scaffold_5405%3BHRSCAF%3D12044	1	1	1	0	0	0	1	0
01551:798709	Scaffold_5405%3BHRSCAF%3D12044	1	0	0	0	1	0	0	0
01551:824136	Scaffold_5405%3BHRSCAF%3D12044	1	0	0	0	1	0	0	0
01551:824322	Scaffold_5405%3BHRSCAF%3D12044	1	0	0	0	1	0	0	0
01551:893808	Scaffold_5405%3BHRSCAF%3D12044	1	1	1	1	0	0	0	1
01584:11593	Scaffold_1%3BHRSCAF%3D51	1	1	0	0	0	1	0	0
01603:11926	Scaffold_14%3BHRSCAF%3D233	1	0	0	0	1	0	0	0
01603:11930	Scaffold_14%3BHRSCAF%3D233	1	0	0	0	1	0	0	0
01608:101674	Scaffold_4945%3BHRSCAF%3D11020	1	1	0	0	0	1	0	0
01608:158818	Scaffold_4945%3BHRSCAF%3D11020	1	1	0	0	0	1	0	0
01608:258852	Scaffold_4945%3BHRSCAF%3D11020	1	0	0	0	1	0	0	0
01608:259093	Scaffold_4945%3BHRSCAF%3D11020	1	0	0	0	1	0	0	0
01663:13939	Scaffold_14%3BHRSCAF%3D233	1	0	0	0	1	0	0	0
01664:34576	Scaffold_176%3BHRSCAF%3D892	1	0	0	0	1	0	0	0
01664:56704	Scaffold_176%3BHRSCAF%3D892	1	0	0	0	1	0	0	0
01664:57098	Scaffold_176%3BHRSCAF%3D892	1	0	0	0	1	0	0	0
01664:63544	Scaffold_176%3BHRSCAF%3D892	1	0	0	0	1	0	0	0
01664:66381	Scaffold_176%3BHRSCAF%3D892	1	0	0	0	1	0	0	0
01664:9593	Scaffold_176%3BHRSCAF%3D892	1	0	0	0	1	0	0	0
01701:400543	Scaffold_4945%3BHRSCAF%3D11020	1	1	1	0	0	0	1	0
01701:609579	Scaffold_4945%3BHRSCAF%3D11020	1	0	0	0	1	0	0	0
01701:618101	Scaffold_4945%3BHRSCAF%3D11020	1	0	0	0	1	0	0	0
01701:618542	Scaffold_4945%3BHRSCAF%3D11020	1	0	0	0	1	0	0	0
01701:623892	Scaffold_4945%3BHRSCAF%3D11020	1	0	0	0	1	0	0	0
01701:623951	Scaffold_4945%3BHRSCAF%3D11020	1	0	0	0	1	0	0	0
01701:624184	Scaffold_4945%3BHRSCAF%3D11020	1	0	0	0	1	0	0	0
01709:103967	Scaffold_7%3BHRSCAF%3D130	1	0	0	0	1	0	0	0
01709:118837	Scaffold_7%3BHRSCAF%3D130	1	0	0	0	1	0	0	0
01709:121381	Scaffold_7%3BHRSCAF%3D130	1	0	0	0	1	0	0	0
01709:16081	Scaffold_7%3BHRSCAF%3D130	1	0	0	0	1	0	0	0
01755:134021	Scaffold_6%3BHRSCAF%3D93	1	0	0	0	1	0	0	0
01817:18568	Scaffold_5405%3BHRSCAF%3D12044	1	0	0	0	1	0	0	0
01817:18581	Scaffold_5405%3BHRSCAF%3D12044	1	0	0	0	1	0	0	0
01817:18584	Scaffold_5405%3BHRSCAF%3D12044	1	0	0	0	1	0	0	0
01817:18756	Scaffold_5405%3BHRSCAF%3D12044	1	0	0	0	1	0	0	0
01817:19142	Scaffold_5405%3BHRSCAF%3D12044	1	0	0	0	1	0	0	0
01817:24760	Scaffold_5405%3BHRSCAF%3D12044	1	0	0	0	1	0	0	0
01817:25089	Scaffold_5405%3BHRSCAF%3D12044	1	0	0	0	1	0	0	0
01828:140257	Scaffold_2%3BHRSCAF%3D53	1	0	0	0	1	0	0	0
01828:140263	Scaffold_2%3BHRSCAF%3D53	1	0	0	0	1	0	0	0
01828:140267	Scaffold_2%3BHRSCAF%3D53	1	0	0	0	1	0	0	0
01828:155437	Scaffold_2%3BHRSCAF%3D53	1	0	0	0	1	0	0	0
01828:155454	Scaffold_2%3BHRSCAF%3D53	1	0	0	0	1	0	0	0
01828:155823	Scaffold_2%3BHRSCAF%3D53	1	0	0	0	1	0	0	0
01828:155855	Scaffold_2%3BHRSCAF%3D53	1	0	0	0	1	0	0	0
01842:90087	Scaffold_1%3BHRSCAF%3D51	1	0	0	0	1	0	0	0
01895:13348	Scaffold_494%3BHRSCAF%3D1558	1	0	0	0	1	0	0	0
01895:13903	Scaffold_494%3BHRSCAF%3D1558	1	0	0	0	1	0	0	0
01895:14309	Scaffold_494%3BHRSCAF%3D1558	1	0	0	0	1	0	0	0
01895:168967	Scaffold_494%3BHRSCAF%3D1558	1	1	0	0	0	1	0	0
01895:169167	Scaffold_494%3BHRSCAF%3D1558	1	1	0	0	0	1	0	0
01895:17600	Scaffold_494%3BHRSCAF%3D1558	1	0	0	0	1	0	0	0
01895:96069	Scaffold_494%3BHRSCAF%3D1558	1	0	0	0	1	0	0	0
01895:96696	Scaffold_494%3BHRSCAF%3D1558	1	1	0	0	0	1	0	0
01909:89507	Scaffold_6%3BHRSCAF%3D93	1	1	0	0	0	1	0	0
01934:136004	Scaffold_4945%3BHRSCAF%3D11020	1	1	0	0	0	1	0	0
01934:173749	Scaffold_4945%3BHRSCAF%3D11020	1	0	0	0	1	0	0	0
01945:425748	Scaffold_3766%3BHRSCAF%3D8561	1	1	0	0	0	1	0	0
01945:426008	Scaffold_3766%3BHRSCAF%3D8561	1	1	0	0	0	1	0	0
01945:435153	Scaffold_3766%3BHRSCAF%3D8561	1	1	0	0	0	1	0	0
01945:642107	Scaffold_3766%3BHRSCAF%3D8561	1	1	0	0	0	1	0	0
01945:642134	Scaffold_3766%3BHRSCAF%3D8561	1	1	0	0	0	1	0	0
01945:642143	Scaffold_3766%3BHRSCAF%3D8561	1	1	0	0	0	1	0	0
01945:642155	Scaffold_3766%3BHRSCAF%3D8561	1	1	0	0	0	1	0	0
01945:648593	Scaffold_3766%3BHRSCAF%3D8561	1	1	0	0	0	1	0	0
01945:648611	Scaffold_3766%3BHRSCAF%3D8561	1	1	0	0	0	1	0	0
02022:104078	Scaffold_15%3BHRSCAF%3D437	1	1	0	0	0	1	0	0
02022:104292	Scaffold_15%3BHRSCAF%3D437	1	1	0	0	0	1	0	0
02040:271451	Scaffold_3766%3BHRSCAF%3D8561	1	1	0	0	0	1	0	0
02040:272251	Scaffold_3766%3BHRSCAF%3D8561	1	1	0	0	0	1	0	0
02040:274542	Scaffold_3766%3BHRSCAF%3D8561	1	1	0	0	0	1	0	0
02040:282201	Scaffold_3766%3BHRSCAF%3D8561	1	1	0	0	0	1	0	0
02080:117271	Scaffold_3392%3BHRSCAF%3D7704	1	0	0	0	1	0	0	0
02080:139926	Scaffold_3392%3BHRSCAF%3D7704	1	0	0	0	1	0	0	0
02080:140294	Scaffold_3392%3BHRSCAF%3D7704	1	0	0	0	1	0	0	0
02100:69999	Scaffold_3024%3BHRSCAF%3D6918	1	0	0	1	0	0	0	1
02196:151094	Scaffold_3024%3BHRSCAF%3D6918	1	0	0	0	1	0	0	0
02196:151419	Scaffold_3024%3BHRSCAF%3D6918	1	0	0	0	1	0	0	0
02196:181990	Scaffold_3024%3BHRSCAF%3D6918	1	0	0	0	1	0	0	0
02196:186175	Scaffold_3024%3BHRSCAF%3D6918	1	0	0	0	1	0	0	0
02196:186203	Scaffold_3024%3BHRSCAF%3D6918	1	0	0	0	1	0	0	0
02196:266410	Scaffold_3024%3BHRSCAF%3D6918	1	0	0	0	1	0	0	0
02196:283174	Scaffold_3024%3BHRSCAF%3D6918	1	0	0	0	1	0	0	0
02196:283976	Scaffold_3024%3BHRSCAF%3D6918	1	0	0	0	1	0	0	0
02196:285306	Scaffold_3024%3BHRSCAF%3D6918	1	0	0	0	1	0	0	0
02196:285531	Scaffold_3024%3BHRSCAF%3D6918	1	0	0	0	1	0	0	0
02196:308518	Scaffold_3024%3BHRSCAF%3D6918	1	0	0	0	1	0	0	0
02196:308552	Scaffold_3024%3BHRSCAF%3D6918	1	0	0	0	1	0	0	0
02196:308799	Scaffold_3024%3BHRSCAF%3D6918	1	0	0	0	1	0	0	0
02196:57692	Scaffold_3024%3BHRSCAF%3D6918	1	0	0	0	1	0	0	0
02242:115210	Scaffold_1%3BHRSCAF%3D51	1	0	0	0	1	0	0	0
02242:115494	Scaffold_1%3BHRSCAF%3D51	1	0	0	0	1	0	0	0
02242:118471	Scaffold_1%3BHRSCAF%3D51	1	0	0	0	1	0	0	0
02242:119684	Scaffold_1%3BHRSCAF%3D51	1	0	0	0	1	0	0	0
02242:172654	Scaffold_1%3BHRSCAF%3D51	1	0	0	0	1	0	0	0
02242:176757	Scaffold_1%3BHRSCAF%3D51	1	0	0	0	1	0	0	0
02242:201343	Scaffold_1%3BHRSCAF%3D51	1	0	0	0	1	0	0	0
02242:201347	Scaffold_1%3BHRSCAF%3D51	1	0	0	0	1	0	0	0
02242:201349	Scaffold_1%3BHRSCAF%3D51	1	0	0	0	1	0	0	0
02242:201381	Scaffold_1%3BHRSCAF%3D51	1	0	0	0	1	0	0	0
02242:69942	Scaffold_1%3BHRSCAF%3D51	1	0	0	0	1	0	0	0
02242:73632	Scaffold_1%3BHRSCAF%3D51	1	0	0	0	1	0	0	0
02242:73637	Scaffold_1%3BHRSCAF%3D51	1	0	0	0	1	0	0	0
02264:159492	Scaffold_176%3BHRSCAF%3D892	1	0	0	0	1	0	0	0
02264:219101	Scaffold_176%3BHRSCAF%3D892	1	0	0	0	1	0	0	0
02264:308816	Scaffold_176%3BHRSCAF%3D892	1	0	0	0	1	0	0	0
02264:324254	Scaffold_176%3BHRSCAF%3D892	1	0	0	0	1	0	0	0
02264:335178	Scaffold_176%3BHRSCAF%3D892	1	0	0	0	1	0	0	0
02264:339786	Scaffold_176%3BHRSCAF%3D892	1	0	0	0	1	0	0	0
02264:41555	Scaffold_176%3BHRSCAF%3D892	1	0	0	0	1	0	0	0
02264:566812	Scaffold_176%3BHRSCAF%3D892	1	0	0	0	1	0	0	0
02264:707477	Scaffold_176%3BHRSCAF%3D892	1	0	0	0	1	0	0	0
02264:708731	Scaffold_176%3BHRSCAF%3D892	1	0	0	0	1	0	0	0
02264:725332	Scaffold_176%3BHRSCAF%3D892	1	0	0	0	1	0	0	0
02264:798793	Scaffold_176%3BHRSCAF%3D892	1	0	0	0	1	0	0	0
02264:803328	Scaffold_176%3BHRSCAF%3D892	1	0	0	0	1	0	0	0
02264:819967	Scaffold_176%3BHRSCAF%3D892	1	0	0	0	1	0	0	0
02264:821469	Scaffold_176%3BHRSCAF%3D892	1	0	0	0	1	0	0	0
02264:825665	Scaffold_176%3BHRSCAF%3D892	1	0	0	0	1	0	0	0
02264:826050	Scaffold_176%3BHRSCAF%3D892	1	0	0	0	1	0	0	0
02264:830047	Scaffold_176%3BHRSCAF%3D892	1	0	0	0	1	0	0	0
02264:836423	Scaffold_176%3BHRSCAF%3D892	1	0	0	0	1	0	0	0
02264:850510	Scaffold_176%3BHRSCAF%3D892	1	0	0	0	1	0	0	0
02264:850562	Scaffold_176%3BHRSCAF%3D892	1	0	0	0	1	0	0	0
02264:874726	Scaffold_176%3BHRSCAF%3D892	1	0	0	0	1	0	0	0
02264:875031	Scaffold_176%3BHRSCAF%3D892	1	0	0	0	1	0	0	0
02264:887676	Scaffold_176%3BHRSCAF%3D892	1	0	0	0	1	0	0	0
02276:93487	Scaffold_1%3BHRSCAF%3D51	1	1	0	0	0	1	0	0
02295:96670	Scaffold_3024%3BHRSCAF%3D6918	1	1	0	0	0	1	0	0
02307:133744	Scaffold_2%3BHRSCAF%3D53	1	0	0	0	1	0	0	0
02307:270547	Scaffold_2%3BHRSCAF%3D53	1	0	0	0	1	0	0	0
02307:56037	Scaffold_2%3BHRSCAF%3D53	1	1	0	0	0	1	0	0
02380:9359	Scaffold_6%3BHRSCAF%3D93	1	0	0	0	1	0	0	0
02380:9613	Scaffold_6%3BHRSCAF%3D93	1	0	0	0	1	0	0	0
02380:9634	Scaffold_6%3BHRSCAF%3D93	1	0	0	0	1	0	0	0
02380:9710	Scaffold_6%3BHRSCAF%3D93	1	1	1	1	0	0	0	1
02401:15132	Scaffold_14%3BHRSCAF%3D233	1	0	0	0	1	0	0	0
02401:15150	Scaffold_14%3BHRSCAF%3D233	1	0	0	0	1	0	0	0
02401:35414	Scaffold_14%3BHRSCAF%3D233	1	0	0	0	1	0	0	0
02421:262510	Scaffold_3766%3BHRSCAF%3D8561	1	0	0	0	1	0	0	0
02421:384300	Scaffold_84%3BHRSCAF%3D698	1	0	0	1	0	0	0	1
02421:384965	Scaffold_84%3BHRSCAF%3D698	1	0	0	1	0	0	0	1
02477:289680	Scaffold_15%3BHRSCAF%3D437	1	0	0	0	1	0	0	0
02477:365886	Scaffold_15%3BHRSCAF%3D437	1	0	0	0	1	0	0	0
02477:374761	Scaffold_15%3BHRSCAF%3D437	1	0	0	0	1	0	0	0
02538:111888	Scaffold_3%3BHRSCAF%3D56	1	0	0	0	1	0	0	0
02538:111910	Scaffold_3%3BHRSCAF%3D56	1	0	0	0	1	0	0	0
02538:112268	Scaffold_3%3BHRSCAF%3D56	1	1	1	1	0	0	0	1
02538:112287	Scaffold_3%3BHRSCAF%3D56	1	0	0	0	1	0	0	0
02538:112332	Scaffold_3%3BHRSCAF%3D56	1	0	0	0	1	0	0	0
02538:133245	Scaffold_3%3BHRSCAF%3D56	1	1	0	0	0	1	0	0
02538:142090	Scaffold_3%3BHRSCAF%3D56	1	1	0	0	0	1	0	0
02538:361111	Scaffold_3%3BHRSCAF%3D56	1	0	0	0	1	0	0	0
02538:363541	Scaffold_3%3BHRSCAF%3D56	1	0	0	0	1	0	0	0
02538:363729	Scaffold_3%3BHRSCAF%3D56	1	0	0	0	1	0	0	0
02538:363747	Scaffold_3%3BHRSCAF%3D56	1	0	0	0	1	0	0	0
02538:364420	Scaffold_3%3BHRSCAF%3D56	1	0	0	0	1	0	0	0
02538:378023	Scaffold_3%3BHRSCAF%3D56	1	0	0	0	1	0	0	0
02559:9019	Scaffold_2%3BHRSCAF%3D53	1	0	0	0	1	0	0	0
02572:252437	Scaffold_15%3BHRSCAF%3D437	1	0	0	0	1	0	0	0
02572:444116	Scaffold_15%3BHRSCAF%3D437	1	1	0	0	0	1	0	0
02605:65748	Scaffold_2%3BHRSCAF%3D53	1	0	0	0	1	0	0	0
02618:457479	Scaffold_7%3BHRSCAF%3D130	1	0	0	0	1	0	0	0
02644:13128	Scaffold_4945%3BHRSCAF%3D11020	1	1	0	0	0	1	0	0
02658:163953	Scaffold_4710%3BHRSCAF%3D10556	1	0	0	0	1	0	0	0
02658:167766	Scaffold_4710%3BHRSCAF%3D10556	1	0	0	0	1	0	0	0
02658:906473	Scaffold_4710%3BHRSCAF%3D10556	1	0	0	0	1	0	0	0
02673:7799	Scaffold_176%3BHRSCAF%3D892	1	0	0	0	1	0	0	0
02688:117234	Scaffold_14%3BHRSCAF%3D233	1	0	0	0	1	0	0	0
02688:147743	Scaffold_14%3BHRSCAF%3D233	1	0	0	0	1	0	0	0
02688:148311	Scaffold_14%3BHRSCAF%3D233	1	0	0	0	1	0	0	0
02688:152485	Scaffold_14%3BHRSCAF%3D233	1	0	0	0	1	0	0	0
02719:56977	Scaffold_6%3BHRSCAF%3D93	1	0	0	0	1	0	0	0
02765:45960	Scaffold_4565%3BHRSCAF%3D10221	1	1	1	1	0	0	0	1
02765:46795	Scaffold_4565%3BHRSCAF%3D10221	1	1	1	1	0	0	0	1
02801:163034	Scaffold_6%3BHRSCAF%3D93	1	1	0	0	0	1	0	0
02801:165873	Scaffold_6%3BHRSCAF%3D93	1	1	0	0	0	1	0	0
02801:167418	Scaffold_6%3BHRSCAF%3D93	1	1	0	0	0	1	0	0
02801:25724	Scaffold_6%3BHRSCAF%3D93	1	1	0	0	0	1	0	0
02801:25741	Scaffold_6%3BHRSCAF%3D93	1	1	0	0	0	1	0	0
02801:43510	Scaffold_6%3BHRSCAF%3D93	1	1	0	0	0	1	0	0
02801:43723	Scaffold_6%3BHRSCAF%3D93	1	1	0	0	0	1	0	0
02811:62372	Scaffold_7%3BHRSCAF%3D130	1	0	0	0	1	0	0	0
02830:3173	Scaffold_1%3BHRSCAF%3D51	1	1	0	0	0	1	0	0
02831:173581	Scaffold_3766%3BHRSCAF%3D8561	1	0	0	0	1	0	0	0
02844:19519	Scaffold_15%3BHRSCAF%3D437	1	0	0	0	1	0	0	0
02844:6501	Scaffold_15%3BHRSCAF%3D437	1	0	0	0	1	0	0	0
02853:538110	Scaffold_16%3BHRSCAF%3D451	1	0	0	0	1	0	0	0
02854:22118	Scaffold_3766%3BHRSCAF%3D8561	1	0	0	0	1	0	0	0
02854:22474	Scaffold_3766%3BHRSCAF%3D8561	1	0	0	0	1	0	0	0
02855:257355	Scaffold_2%3BHRSCAF%3D53	1	0	0	0	1	0	0	0
02855:257374	Scaffold_2%3BHRSCAF%3D53	1	0	0	0	1	0	0	0
02855:257384	Scaffold_2%3BHRSCAF%3D53	1	0	0	0	1	0	0	0
02855:257695	Scaffold_2%3BHRSCAF%3D53	1	0	0	0	1	0	0	0
02855:258103	Scaffold_2%3BHRSCAF%3D53	1	0	0	0	1	0	0	0
02855:295932	Scaffold_2%3BHRSCAF%3D53	1	0	0	0	1	0	0	0
02855:336152	Scaffold_2%3BHRSCAF%3D53	1	1	0	0	0	1	0	0
02871:244384	Scaffold_3766%3BHRSCAF%3D8561	1	0	0	0	1	0	0	0
02871:423692	Scaffold_3766%3BHRSCAF%3D8561	1	1	0	0	0	1	0	0
02871:428469	Scaffold_3766%3BHRSCAF%3D8561	1	1	0	0	0	1	0	0
02871:428528	Scaffold_3766%3BHRSCAF%3D8561	1	1	0	0	0	1	0	0
02886:2095	Scaffold_176%3BHRSCAF%3D892	1	0	0	0	1	0	0	0
02886:4638	Scaffold_176%3BHRSCAF%3D892	1	0	0	0	1	0	0	0
02891:130673	Scaffold_2%3BHRSCAF%3D53	1	0	0	0	1	0	0	0
02892:1133590	Scaffold_2253%3BHRSCAF%3D5209	1	0	0	0	1	0	0	0
02895:297641	Scaffold_494%3BHRSCAF%3D1558	1	0	0	0	1	0	0	0
02895:352888	Scaffold_494%3BHRSCAF%3D1558	1	0	0	0	1	0	0	0
02906:59892	Scaffold_4710%3BHRSCAF%3D10556	1	1	1	0	0	0	1	0
02911:209762	Scaffold_14%3BHRSCAF%3D233	1	0	0	0	1	0	0	0
02911:210300	Scaffold_14%3BHRSCAF%3D233	1	0	0	0	1	0	0	0
02912:180583	Scaffold_3766%3BHRSCAF%3D8561	1	1	0	0	0	1	0	0
02912:180855	Scaffold_3766%3BHRSCAF%3D8561	1	1	0	0	0	1	0	0
02912:191537	Scaffold_3766%3BHRSCAF%3D8561	1	1	0	0	0	1	0	0
02912:191756	Scaffold_3766%3BHRSCAF%3D8561	1	1	0	0	0	1	0	0
02912:72038	Scaffold_3766%3BHRSCAF%3D8561	1	0	0	0	1	0	0	0
02915:16513	Scaffold_3024%3BHRSCAF%3D6918	1	1	1	1	0	0	0	1
02915:331024	Scaffold_3024%3BHRSCAF%3D6918	1	1	0	0	0	1	0	0
02933:95118	Scaffold_4945%3BHRSCAF%3D11020	1	0	0	0	1	0	0	0
02939:196170	Scaffold_4710%3BHRSCAF%3D10556	1	0	0	0	1	0	0	0
02939:57787	Scaffold_4710%3BHRSCAF%3D10556	1	0	0	0	1	0	0	0
02943:103433	Scaffold_3392%3BHRSCAF%3D7704	1	0	0	0	1	0	0	0
02943:103446	Scaffold_3392%3BHRSCAF%3D7704	1	0	0	0	1	0	0	0
02943:103683	Scaffold_3392%3BHRSCAF%3D7704	1	0	0	0	1	0	0	0
02943:104098	Scaffold_3392%3BHRSCAF%3D7704	1	0	0	0	1	0	0	0
02943:123213	Scaffold_3392%3BHRSCAF%3D7704	1	0	0	0	1	0	0	0
02943:123425	Scaffold_3392%3BHRSCAF%3D7704	1	0	0	0	1	0	0	0
02943:54301	Scaffold_3392%3BHRSCAF%3D7704	1	0	0	0	1	0	0	0
02943:754914	Scaffold_3392%3BHRSCAF%3D7704	1	0	0	0	1	0	0	0
02943:755329	Scaffold_3392%3BHRSCAF%3D7704	1	0	0	0	1	0	0	0
02943:791440	Scaffold_3392%3BHRSCAF%3D7704	1	1	1	0	0	0	1	0
02943:794191	Scaffold_3392%3BHRSCAF%3D7704	1	1	1	0	0	0	1	0
02943:919400	Scaffold_3392%3BHRSCAF%3D7704	1	0	0	0	1	0	0	0
02943:922700	Scaffold_3392%3BHRSCAF%3D7704	1	0	0	0	1	0	0	0
02943:924777	Scaffold_3392%3BHRSCAF%3D7704	1	0	0	0	1	0	0	0
02960:127850	Scaffold_494%3BHRSCAF%3D1558	1	0	0	0	1	0	0	0
02960:267060	Scaffold_494%3BHRSCAF%3D1558	1	0	0	0	1	0	0	0
02960:283583	Scaffold_494%3BHRSCAF%3D1558	1	0	0	0	1	0	0	0
02960:326027	Scaffold_494%3BHRSCAF%3D1558	1	0	0	0	1	0	0	0
02960:387003	Scaffold_494%3BHRSCAF%3D1558	1	0	0	0	1	0	0	0
02960:465062	Scaffold_494%3BHRSCAF%3D1558	1	0	0	0	1	0	0	0
02960:465323	Scaffold_494%3BHRSCAF%3D1558	1	0	0	0	1	0	0	0
02960:704231	Scaffold_1%3BHRSCAF%3D51	1	0	0	0	1	0	0	0
02969:166808	Scaffold_7%3BHRSCAF%3D130	1	0	0	0	1	0	0	0
02969:199359	Scaffold_7%3BHRSCAF%3D130	1	0	0	0	1	0	0	0
02969:212435	Scaffold_7%3BHRSCAF%3D130	1	0	0	0	1	0	0	0
02973:177972	Scaffold_3024%3BHRSCAF%3D6918	1	0	0	0	1	0	0	0
02973:203781	Scaffold_3024%3BHRSCAF%3D6918	1	0	0	0	1	0	0	0
02973:211117	Scaffold_3024%3BHRSCAF%3D6918	1	0	0	0	1	0	0	0
02973:286577	Scaffold_3024%3BHRSCAF%3D6918	1	0	0	0	1	0	0	0
02973:289100	Scaffold_3024%3BHRSCAF%3D6918	1	0	0	0	1	0	0	0
02973:306768	Scaffold_3024%3BHRSCAF%3D6918	1	0	0	0	1	0	0	0
02973:330844	Scaffold_3024%3BHRSCAF%3D6918	1	0	0	0	1	0	0	0
02973:341967	Scaffold_3024%3BHRSCAF%3D6918	1	0	0	0	1	0	0	0
02973:343839	Scaffold_3024%3BHRSCAF%3D6918	1	0	0	0	1	0	0	0
02973:82968	Scaffold_3024%3BHRSCAF%3D6918	1	1	1	0	0	0	1	0
02975:41697	Scaffold_14%3BHRSCAF%3D233	1	0	0	0	1	0	0	0
03000:108965	Scaffold_3766%3BHRSCAF%3D8561	1	0	0	0	1	0	0	0
03000:390803	Scaffold_3766%3BHRSCAF%3D8561	1	1	0	0	0	1	0	0
03000:396577	Scaffold_3766%3BHRSCAF%3D8561	1	1	0	0	0	1	0	0
03000:49029	Scaffold_3766%3BHRSCAF%3D8561	1	0	0	0	1	0	0	0
03009:133608	Scaffold_7%3BHRSCAF%3D130	1	0	0	0	1	0	0	0
03009:133660	Scaffold_7%3BHRSCAF%3D130	1	0	0	0	1	0	0	0
03013:38548	Scaffold_4710%3BHRSCAF%3D10556	1	0	0	0	1	0	0	0
03025:15398	Scaffold_16%3BHRSCAF%3D451	1	0	0	0	1	0	0	0
03025:165034	Scaffold_16%3BHRSCAF%3D451	1	1	0	0	0	1	0	0
03025:165112	Scaffold_16%3BHRSCAF%3D451	1	1	0	0	0	1	0	0
03045:92526	Scaffold_12%3BHRSCAF%3D187	1	1	0	0	0	1	0	0
03049:304011	Scaffold_3766%3BHRSCAF%3D8561	1	0	0	0	1	0	0	0
03049:304277	Scaffold_3766%3BHRSCAF%3D8561	1	0	0	0	1	0	0	0
03049:442034	Scaffold_3766%3BHRSCAF%3D8561	1	0	0	0	1	0	0	0
03049:442320	Scaffold_3766%3BHRSCAF%3D8561	1	0	0	0	1	0	0	0
03049:618181	Scaffold_3766%3BHRSCAF%3D8561	1	0	0	0	1	0	0	0
03049:629822	Scaffold_3766%3BHRSCAF%3D8561	1	0	0	0	1	0	0	0
03049:632397	Scaffold_3766%3BHRSCAF%3D8561	1	0	0	0	1	0	0	0
03049:634286	Scaffold_3766%3BHRSCAF%3D8561	1	0	0	0	1	0	0	0
03049:647479	Scaffold_3766%3BHRSCAF%3D8561	1	0	0	0	1	0	0	0
03049:680039	Scaffold_3766%3BHRSCAF%3D8561	1	0	0	0	1	0	0	0
03049:680064	Scaffold_3766%3BHRSCAF%3D8561	1	0	0	0	1	0	0	0
03049:685951	Scaffold_3766%3BHRSCAF%3D8561	1	0	0	0	1	0	0	0
03049:747083	Scaffold_3766%3BHRSCAF%3D8561	1	0	0	0	1	0	0	0
03049:748125	Scaffold_3766%3BHRSCAF%3D8561	1	0	0	0	1	0	0	0
03049:748344	Scaffold_3766%3BHRSCAF%3D8561	1	0	0	0	1	0	0	0
03049:938363	Scaffold_3766%3BHRSCAF%3D8561	1	0	0	0	1	0	0	0
03049:940923	Scaffold_3766%3BHRSCAF%3D8561	1	0	0	0	1	0	0	0
03049:98099	Scaffold_3766%3BHRSCAF%3D8561	1	0	0	0	1	0	0	0
03049:98647	Scaffold_3766%3BHRSCAF%3D8561	1	0	0	0	1	0	0	0
03053:76886	Scaffold_4710%3BHRSCAF%3D10556	1	1	0	0	0	1	0	0
03079:167845	Scaffold_4710%3BHRSCAF%3D10556	1	0	0	0	1	0	0	0
03079:167861	Scaffold_4710%3BHRSCAF%3D10556	1	0	0	0	1	0	0	0
03079:167872	Scaffold_4710%3BHRSCAF%3D10556	1	0	0	0	1	0	0	0
03079:36546	Scaffold_4710%3BHRSCAF%3D10556	1	0	0	0	1	0	0	0
03087:28361	Scaffold_3392%3BHRSCAF%3D7704	1	0	0	0	1	0	0	0
03087:32138	Scaffold_3392%3BHRSCAF%3D7704	1	0	0	0	1	0	0	0
03115:190772	Scaffold_4945%3BHRSCAF%3D11020	1	1	0	0	0	1	0	0
03115:195691	Scaffold_4945%3BHRSCAF%3D11020	1	1	0	0	0	1	0	0
03115:197350	Scaffold_4945%3BHRSCAF%3D11020	1	1	0	0	0	1	0	0
03120:385740	Scaffold_176%3BHRSCAF%3D892	1	1	0	0	0	1	0	0
03130:100310	Scaffold_494%3BHRSCAF%3D1558	1	0	0	0	1	0	0	0
03150:189979	Scaffold_1514%3BHRSCAF%3D3724	1	1	1	1	0	0	0	1
03155:69706	Scaffold_6%3BHRSCAF%3D93	1	0	0	0	1	0	0	0
03155:69982	Scaffold_6%3BHRSCAF%3D93	1	1	0	0	0	1	0	0
03175:148034	Scaffold_4710%3BHRSCAF%3D10556	1	0	0	0	1	0	0	0
03175:381802	Scaffold_4710%3BHRSCAF%3D10556	1	0	0	0	1	0	0	0
03175:381983	Scaffold_4710%3BHRSCAF%3D10556	1	0	0	0	1	0	0	0
03175:405167	Scaffold_4710%3BHRSCAF%3D10556	1	0	0	0	1	0	0	0
03175:93665	Scaffold_4710%3BHRSCAF%3D10556	1	1	0	0	0	1	0	0
03176:1663	Scaffold_15%3BHRSCAF%3D437	1	1	0	0	0	1	0	0
03186:195544	Scaffold_3392%3BHRSCAF%3D7704	1	0	0	0	1	0	0	0
03186:36385	Scaffold_3392%3BHRSCAF%3D7704	1	1	0	0	0	1	0	0
03186:36452	Scaffold_3392%3BHRSCAF%3D7704	1	1	0	0	0	1	0	0
03186:53123	Scaffold_3392%3BHRSCAF%3D7704	1	1	0	0	0	1	0	0
03186:63561	Scaffold_3392%3BHRSCAF%3D7704	1	1	0	0	0	1	0	0
03186:63918	Scaffold_3392%3BHRSCAF%3D7704	1	1	0	0	0	1	0	0
03186:63919	Scaffold_3392%3BHRSCAF%3D7704	1	1	0	0	0	1	0	0
03186:68602	Scaffold_3392%3BHRSCAF%3D7704	1	1	0	0	0	1	0	0
03186:68625	Scaffold_3392%3BHRSCAF%3D7704	1	1	0	0	0	1	0	0
03186:68844	Scaffold_3392%3BHRSCAF%3D7704	1	1	0	0	0	1	0	0
03186:72475	Scaffold_3392%3BHRSCAF%3D7704	1	1	0	0	0	1	0	0
03198:3787	Scaffold_3%3BHRSCAF%3D56	1	1	1	0	0	0	1	0
03203:135120	Scaffold_4710%3BHRSCAF%3D10556	1	0	0	0	1	0	0	0
03203:161209	Scaffold_4710%3BHRSCAF%3D10556	1	0	0	0	1	0	0	0
03203:33298	Scaffold_4710%3BHRSCAF%3D10556	1	0	0	0	1	0	0	0
03203:99225	Scaffold_4710%3BHRSCAF%3D10556	1	0	0	0	1	0	0	0
03235:379143	Scaffold_2%3BHRSCAF%3D53	1	0	0	0	1	0	0	0
03235:379144	Scaffold_2%3BHRSCAF%3D53	1	0	0	0	1	0	0	0
03235:379377	Scaffold_2%3BHRSCAF%3D53	1	0	0	0	1	0	0	0
03235:407821	Scaffold_2%3BHRSCAF%3D53	1	0	0	0	1	0	0	0
03241:131382	Scaffold_5405%3BHRSCAF%3D12044	1	1	0	0	0	1	0	0
03241:131440	Scaffold_5405%3BHRSCAF%3D12044	1	1	0	0	0	1	0	0
03241:14486	Scaffold_5405%3BHRSCAF%3D12044	1	0	0	0	1	0	0	0
03241:168440	Scaffold_5405%3BHRSCAF%3D12044	1	0	0	0	1	0	0	0
03241:174560	Scaffold_5405%3BHRSCAF%3D12044	1	0	0	0	1	0	0	0
03241:21834	Scaffold_5405%3BHRSCAF%3D12044	1	0	0	0	1	0	0	0
03241:309666	Scaffold_5405%3BHRSCAF%3D12044	1	0	0	0	1	0	0	0
03241:310582	Scaffold_5405%3BHRSCAF%3D12044	1	0	0	0	1	0	0	0
03241:3926	Scaffold_5405%3BHRSCAF%3D12044	1	0	0	0	1	0	0	0
03241:4221	Scaffold_5405%3BHRSCAF%3D12044	1	0	0	0	1	0	0	0
03245:167983	Scaffold_12%3BHRSCAF%3D187	1	1	0	0	0	1	0	0
03262:77430	Scaffold_12%3BHRSCAF%3D187	1	0	0	0	1	0	0	0
03262:77693	Scaffold_12%3BHRSCAF%3D187	1	0	0	0	1	0	0	0
03264:108579	Scaffold_15%3BHRSCAF%3D437	1	0	0	0	1	0	0	0
03264:340850	Scaffold_15%3BHRSCAF%3D437	1	1	0	0	0	1	0	0
03264:345491	Scaffold_15%3BHRSCAF%3D437	1	1	0	0	0	1	0	0
03264:365296	Scaffold_15%3BHRSCAF%3D437	1	0	0	0	1	0	0	0
03264:365303	Scaffold_15%3BHRSCAF%3D437	1	0	0	0	1	0	0	0
03264:366939	Scaffold_15%3BHRSCAF%3D437	1	0	0	0	1	0	0	0
03264:371969	Scaffold_15%3BHRSCAF%3D437	1	0	0	0	1	0	0	0
03264:487309	Scaffold_15%3BHRSCAF%3D437	1	0	0	0	1	0	0	0
03264:536144	Scaffold_15%3BHRSCAF%3D437	1	0	0	0	1	0	0	0
03264:55836	Scaffold_15%3BHRSCAF%3D437	1	0	0	0	1	0	0	0
03264:590604	Scaffold_15%3BHRSCAF%3D437	1	0	0	0	1	0	0	0
03264:591165	Scaffold_15%3BHRSCAF%3D437	1	0	0	0	1	0	0	0
03264:593315	Scaffold_15%3BHRSCAF%3D437	1	0	0	0	1	0	0	0
03264:59354	Scaffold_15%3BHRSCAF%3D437	1	0	0	0	1	0	0	0
03264:648483	Scaffold_15%3BHRSCAF%3D437	1	0	0	0	1	0	0	0
03264:75741	Scaffold_15%3BHRSCAF%3D437	1	0	0	0	1	0	0	0
03264:775536	Scaffold_15%3BHRSCAF%3D437	1	0	0	0	1	0	0	0
03299:236008	Scaffold_3392%3BHRSCAF%3D7704	1	1	0	0	0	1	0	0
03299:411637	Scaffold_3392%3BHRSCAF%3D7704	1	1	0	0	0	1	0	0
03299:411727	Scaffold_3392%3BHRSCAF%3D7704	1	1	0	0	0	1	0	0
03299:411969	Scaffold_3392%3BHRSCAF%3D7704	1	1	0	0	0	1	0	0
03307:2189	Scaffold_3392%3BHRSCAF%3D7704	1	0	0	0	1	0	0	0
03307:8102	Scaffold_3392%3BHRSCAF%3D7704	1	0	0	0	1	0	0	0
03307:8103	Scaffold_3392%3BHRSCAF%3D7704	1	0	0	0	1	0	0	0
03307:8125	Scaffold_3392%3BHRSCAF%3D7704	1	0	0	0	1	0	0	0
03317:53671	Scaffold_7%3BHRSCAF%3D130	1	0	0	0	1	0	0	0
03329:115653	Scaffold_3024%3BHRSCAF%3D6918	1	0	0	0	1	0	0	0
03329:115921	Scaffold_3024%3BHRSCAF%3D6918	1	0	0	0	1	0	0	0
03329:115956	Scaffold_3024%3BHRSCAF%3D6918	1	0	0	0	1	0	0	0
03329:116225	Scaffold_3024%3BHRSCAF%3D6918	1	0	0	0	1	0	0	0
03329:116485	Scaffold_3024%3BHRSCAF%3D6918	1	0	0	0	1	0	0	0
03329:116797	Scaffold_3024%3BHRSCAF%3D6918	1	0	0	0	1	0	0	0
03329:118880	Scaffold_3024%3BHRSCAF%3D6918	1	0	0	0	1	0	0	0
03329:197591	Scaffold_3024%3BHRSCAF%3D6918	1	0	0	0	1	0	0	0
03329:198408	Scaffold_3024%3BHRSCAF%3D6918	1	0	0	0	1	0	0	0
03329:217543	Scaffold_3024%3BHRSCAF%3D6918	1	1	0	0	0	1	0	0
03329:217566	Scaffold_3024%3BHRSCAF%3D6918	1	1	0	0	0	1	0	0
03329:217568	Scaffold_3024%3BHRSCAF%3D6918	1	1	0	0	0	1	0	0
03329:284385	Scaffold_3024%3BHRSCAF%3D6918	1	0	0	0	1	0	0	0
03332:1074220	Scaffold_5405%3BHRSCAF%3D12044	1	1	0	0	0	1	0	0
03332:1074527	Scaffold_5405%3BHRSCAF%3D12044	1	1	0	0	0	1	0	0
03333:214867	Scaffold_11%3BHRSCAF%3D172	1	0	0	0	1	0	0	0
03333:326017	Scaffold_11%3BHRSCAF%3D172	1	0	0	0	1	0	0	0
03352:44348	Scaffold_494%3BHRSCAF%3D1558	1	0	0	0	1	0	0	0
03363:218490	Scaffold_2%3BHRSCAF%3D53	1	0	0	0	1	0	0	0
03363:486743	Scaffold_2%3BHRSCAF%3D53	1	0	0	0	1	0	0	0
03363:486768	Scaffold_2%3BHRSCAF%3D53	1	0	0	0	1	0	0	0
03402:72146	Scaffold_2%3BHRSCAF%3D53	1	0	0	0	1	0	0	0
03404:108465	Scaffold_4710%3BHRSCAF%3D10556	1	1	1	1	0	0	0	1
03404:111232	Scaffold_4710%3BHRSCAF%3D10556	1	0	0	0	1	0	0	0
03404:111243	Scaffold_4710%3BHRSCAF%3D10556	1	0	0	0	1	0	0	0
03404:80603	Scaffold_4710%3BHRSCAF%3D10556	1	0	0	0	1	0	0	0
03404:81129	Scaffold_4710%3BHRSCAF%3D10556	1	0	0	0	1	0	0	0
03410:82635	Scaffold_15%3BHRSCAF%3D437	1	0	0	0	1	0	0	0
03410:94658	Scaffold_15%3BHRSCAF%3D437	1	0	0	0	1	0	0	0
03413:109827	Scaffold_2%3BHRSCAF%3D53	1	0	0	0	1	0	0	0
03413:110720	Scaffold_2%3BHRSCAF%3D53	1	0	0	0	1	0	0	0
03436:140071	Scaffold_176%3BHRSCAF%3D892	1	1	1	1	0	0	0	1
03436:189750	Scaffold_176%3BHRSCAF%3D892	1	0	0	0	1	0	0	0
03436:196346	Scaffold_176%3BHRSCAF%3D892	1	0	0	0	1	0	0	0
03440:10294	Scaffold_3%3BHRSCAF%3D56	1	0	0	0	1	0	0	0
03440:15333	Scaffold_3%3BHRSCAF%3D56	1	0	0	0	1	0	0	0
03507:4756	Scaffold_6%3BHRSCAF%3D93	1	0	0	0	1	0	0	0
03507:5030	Scaffold_6%3BHRSCAF%3D93	1	0	0	0	1	0	0	0
03507:5171	Scaffold_6%3BHRSCAF%3D93	1	0	0	0	1	0	0	0
03507:5174	Scaffold_6%3BHRSCAF%3D93	1	0	0	0	1	0	0	0
03507:5369	Scaffold_6%3BHRSCAF%3D93	1	0	0	0	1	0	0	0
03511:18097	Scaffold_494%3BHRSCAF%3D1558	1	0	0	0	1	0	0	0
03511:6758	Scaffold_494%3BHRSCAF%3D1558	1	0	0	0	1	0	0	0
03512:46500	Scaffold_1%3BHRSCAF%3D51	1	1	0	0	0	1	0	0
03569:208500	Scaffold_3024%3BHRSCAF%3D6918	1	0	0	0	1	0	0	0
03569:208510	Scaffold_3024%3BHRSCAF%3D6918	1	0	0	0	1	0	0	0
03569:213605	Scaffold_3024%3BHRSCAF%3D6918	1	0	0	0	1	0	0	0
03569:213830	Scaffold_3024%3BHRSCAF%3D6918	1	0	0	0	1	0	0	0
03569:451343	Scaffold_3024%3BHRSCAF%3D6918	1	0	0	0	1	0	0	0
03579:1390	Scaffold_6%3BHRSCAF%3D93	1	0	0	1	0	0	0	1
03581:26086	Scaffold_494%3BHRSCAF%3D1558	1	0	0	0	1	0	0	0
03597:147955	Scaffold_176%3BHRSCAF%3D892	1	0	0	0	1	0	0	0
03597:68865	Scaffold_176%3BHRSCAF%3D892	1	1	0	0	0	1	0	0
03598:11702	Scaffold_176%3BHRSCAF%3D892	1	0	0	0	1	0	0	0
03598:2760	Scaffold_176%3BHRSCAF%3D892	1	0	0	0	1	0	0	0
03598:3053	Scaffold_176%3BHRSCAF%3D892	1	0	0	0	1	0	0	0
03614:1333216	Scaffold_176%3BHRSCAF%3D892	1	0	0	0	1	0	0	0
03614:2180190	Scaffold_4726%3BHRSCAF%3D10591	1	0	0	1	0	0	0	1
03614:2639423	Scaffold_176%3BHRSCAF%3D892	1	0	0	0	1	0	0	0
03614:2658655	Scaffold_176%3BHRSCAF%3D892	1	0	0	0	1	0	0	0
03614:2971966	Scaffold_176%3BHRSCAF%3D892	1	0	0	0	1	0	0	0
03614:2971982	Scaffold_176%3BHRSCAF%3D892	1	0	0	0	1	0	0	0
03614:2984392	Scaffold_176%3BHRSCAF%3D892	1	0	0	0	1	0	0	0
03614:2990217	Scaffold_176%3BHRSCAF%3D892	1	0	0	0	1	0	0	0
03614:3012832	Scaffold_176%3BHRSCAF%3D892	1	0	0	0	1	0	0	0
03614:3289717	Scaffold_176%3BHRSCAF%3D892	1	0	0	0	1	0	0	0
03614:3309528	Scaffold_176%3BHRSCAF%3D892	1	0	0	0	1	0	0	0
03614:3317281	Scaffold_176%3BHRSCAF%3D892	1	0	0	0	1	0	0	0
03614:3317497	Scaffold_176%3BHRSCAF%3D892	1	0	0	0	1	0	0	0
03614:3321783	Scaffold_176%3BHRSCAF%3D892	1	0	0	0	1	0	0	0
03614:3345749	Scaffold_176%3BHRSCAF%3D892	1	0	0	0	1	0	0	0
03614:3374681	Scaffold_176%3BHRSCAF%3D892	1	0	0	0	1	0	0	0
03614:3405124	Scaffold_176%3BHRSCAF%3D892	1	0	0	0	1	0	0	0
03614:3405678	Scaffold_176%3BHRSCAF%3D892	1	0	0	0	1	0	0	0
03614:360839	Scaffold_176%3BHRSCAF%3D892	1	1	0	0	0	1	0	0
03614:441550	Scaffold_176%3BHRSCAF%3D892	1	0	0	0	1	0	0	0
03614:504358	Scaffold_176%3BHRSCAF%3D892	1	0	0	0	1	0	0	0
03614:505155	Scaffold_176%3BHRSCAF%3D892	1	0	0	0	1	0	0	0
03614:510404	Scaffold_176%3BHRSCAF%3D892	1	0	0	0	1	0	0	0
03614:512257	Scaffold_176%3BHRSCAF%3D892	1	0	0	0	1	0	0	0
03614:906787	Scaffold_176%3BHRSCAF%3D892	1	0	0	0	1	0	0	0
03651:161820	Scaffold_176%3BHRSCAF%3D892	1	0	0	0	1	0	0	0
03667:172532	Scaffold_2%3BHRSCAF%3D53	1	0	0	0	1	0	0	0
03667:90366	Scaffold_2%3BHRSCAF%3D53	1	0	0	0	1	0	0	0
03667:90671	Scaffold_2%3BHRSCAF%3D53	1	0	0	0	1	0	0	0
03693:126305	Scaffold_11%3BHRSCAF%3D172	1	1	0	0	0	1	0	0
03693:74838	Scaffold_11%3BHRSCAF%3D172	1	1	0	0	0	1	0	0
03718:131347	Scaffold_176%3BHRSCAF%3D892	1	1	0	0	0	1	0	0
03718:249246	Scaffold_176%3BHRSCAF%3D892	1	0	0	0	1	0	0	0
03718:315534	Scaffold_176%3BHRSCAF%3D892	1	0	0	0	1	0	0	0
03718:315873	Scaffold_176%3BHRSCAF%3D892	1	0	0	0	1	0	0	0
03718:315960	Scaffold_176%3BHRSCAF%3D892	1	0	0	0	1	0	0	0
03718:316211	Scaffold_176%3BHRSCAF%3D892	1	0	0	0	1	0	0	0
03718:319055	Scaffold_176%3BHRSCAF%3D892	1	0	0	0	1	0	0	0
03718:69780	Scaffold_176%3BHRSCAF%3D892	1	0	0	0	1	0	0	0
03729:2560	Scaffold_176%3BHRSCAF%3D892	1	1	1	1	0	0	0	1
03735:11184	Scaffold_3%3BHRSCAF%3D56	1	0	0	0	1	0	0	0
03735:347208	Scaffold_3%3BHRSCAF%3D56	1	0	0	0	1	0	0	0
03735:348963	Scaffold_3%3BHRSCAF%3D56	1	0	0	0	1	0	0	0
03735:363890	Scaffold_3%3BHRSCAF%3D56	1	0	0	0	1	0	0	0
03735:398075	Scaffold_3%3BHRSCAF%3D56	1	0	0	0	1	0	0	0
03735:398092	Scaffold_3%3BHRSCAF%3D56	1	0	0	0	1	0	0	0
03735:398117	Scaffold_3%3BHRSCAF%3D56	1	0	0	0	1	0	0	0
03735:398507	Scaffold_3%3BHRSCAF%3D56	1	0	0	0	1	0	0	0
03735:407108	Scaffold_3%3BHRSCAF%3D56	1	0	0	0	1	0	0	0
03735:408287	Scaffold_3%3BHRSCAF%3D56	1	0	0	0	1	0	0	0
03735:441339	Scaffold_3%3BHRSCAF%3D56	1	1	0	0	0	1	0	0
03736:136040	Scaffold_4710%3BHRSCAF%3D10556	1	0	0	0	1	0	0	0
03736:139809	Scaffold_4710%3BHRSCAF%3D10556	1	0	0	0	1	0	0	0
03736:190319	Scaffold_4710%3BHRSCAF%3D10556	1	0	0	0	1	0	0	0
03741:1136634	Scaffold_5405%3BHRSCAF%3D12044	1	1	1	0	0	0	1	0
03741:124584	Scaffold_5405%3BHRSCAF%3D12044	1	0	0	0	1	0	0	0
03741:17563	Scaffold_5405%3BHRSCAF%3D12044	1	0	0	0	1	0	0	0
03741:17940	Scaffold_5405%3BHRSCAF%3D12044	1	0	0	0	1	0	0	0
03741:18640	Scaffold_5405%3BHRSCAF%3D12044	1	0	0	0	1	0	0	0
03741:217172	Scaffold_5405%3BHRSCAF%3D12044	1	0	0	0	1	0	0	0
03741:7048	Scaffold_5405%3BHRSCAF%3D12044	1	0	0	0	1	0	0	0
03741:78936	Scaffold_5405%3BHRSCAF%3D12044	1	0	0	0	1	0	0	0
03741:79253	Scaffold_5405%3BHRSCAF%3D12044	1	0	0	0	1	0	0	0
03741:811849	Scaffold_5405%3BHRSCAF%3D12044	1	0	0	0	1	0	0	0
03741:812433	Scaffold_5405%3BHRSCAF%3D12044	1	0	0	0	1	0	0	0
03741:818365	Scaffold_5405%3BHRSCAF%3D12044	1	0	0	0	1	0	0	0
03741:818370	Scaffold_5405%3BHRSCAF%3D12044	1	0	0	0	1	0	0	0
03741:818382	Scaffold_5405%3BHRSCAF%3D12044	1	0	0	0	1	0	0	0
03741:8430	Scaffold_5405%3BHRSCAF%3D12044	1	0	0	0	1	0	0	0
03741:862157	Scaffold_5405%3BHRSCAF%3D12044	1	0	0	0	1	0	0	0
03741:902310	Scaffold_5405%3BHRSCAF%3D12044	1	1	0	0	0	1	0	0
03741:902586	Scaffold_5405%3BHRSCAF%3D12044	1	1	0	0	0	1	0	0
03741:914379	Scaffold_5405%3BHRSCAF%3D12044	1	1	0	0	0	1	0	0
03741:914695	Scaffold_5405%3BHRSCAF%3D12044	1	1	0	0	0	1	0	0
03741:926109	Scaffold_5405%3BHRSCAF%3D12044	1	1	0	0	0	1	0	0
03743:66613	Scaffold_7%3BHRSCAF%3D130	1	1	0	0	0	1	0	0
03743:66920	Scaffold_7%3BHRSCAF%3D130	1	1	0	0	0	1	0	0
03750:129965	Scaffold_14%3BHRSCAF%3D233	1	0	0	0	1	0	0	0
03750:130432	Scaffold_14%3BHRSCAF%3D233	1	0	0	0	1	0	0	0
03750:130746	Scaffold_14%3BHRSCAF%3D233	1	0	0	0	1	0	0	0
03750:145414	Scaffold_14%3BHRSCAF%3D233	1	0	0	0	1	0	0	0
03750:287972	Scaffold_14%3BHRSCAF%3D233	1	0	0	0	1	0	0	0
03750:290972	Scaffold_14%3BHRSCAF%3D233	1	0	0	0	1	0	0	0
03750:414237	Scaffold_14%3BHRSCAF%3D233	1	0	0	0	1	0	0	0
03750:423026	Scaffold_14%3BHRSCAF%3D233	1	0	0	0	1	0	0	0
03750:423101	Scaffold_14%3BHRSCAF%3D233	1	0	0	0	1	0	0	0
03750:494250	Scaffold_14%3BHRSCAF%3D233	1	0	0	0	1	0	0	0
03750:673063	Scaffold_14%3BHRSCAF%3D233	1	0	0	0	1	0	0	0
03750:674729	Scaffold_14%3BHRSCAF%3D233	1	0	0	0	1	0	0	0
03750:79638	Scaffold_14%3BHRSCAF%3D233	1	1	0	0	0	1	0	0
03750:79971	Scaffold_14%3BHRSCAF%3D233	1	1	0	0	0	1	0	0
03750:90725	Scaffold_14%3BHRSCAF%3D233	1	0	0	0	1	0	0	0
03774:119193	Scaffold_494%3BHRSCAF%3D1558	1	1	1	1	0	0	0	1
03774:119221	Scaffold_494%3BHRSCAF%3D1558	1	1	1	1	0	0	0	1
03774:119502	Scaffold_494%3BHRSCAF%3D1558	1	1	1	1	0	0	0	1
03787:78254	Scaffold_7%3BHRSCAF%3D130	1	1	0	0	0	1	0	0
03803:252588	Scaffold_494%3BHRSCAF%3D1558	1	0	0	0	1	0	0	0
03803:252962	Scaffold_494%3BHRSCAF%3D1558	1	0	0	0	1	0	0	0
03803:256190	Scaffold_494%3BHRSCAF%3D1558	1	0	0	0	1	0	0	0
03803:256635	Scaffold_494%3BHRSCAF%3D1558	1	0	0	0	1	0	0	0
03803:256871	Scaffold_494%3BHRSCAF%3D1558	1	0	0	0	1	0	0	0
03803:256872	Scaffold_494%3BHRSCAF%3D1558	1	0	0	0	1	0	0	0
03818:188674	Scaffold_11%3BHRSCAF%3D172	1	0	0	0	1	0	0	0
03818:188905	Scaffold_11%3BHRSCAF%3D172	1	0	0	0	1	0	0	0
03823:31100	Scaffold_7%3BHRSCAF%3D130	1	0	0	0	1	0	0	0
03823:37685	Scaffold_7%3BHRSCAF%3D130	1	0	0	0	1	0	0	0
03834:108805	Scaffold_494%3BHRSCAF%3D1558	1	0	0	0	1	0	0	0
03834:108858	Scaffold_494%3BHRSCAF%3D1558	1	0	0	0	1	0	0	0
03834:356097	Scaffold_494%3BHRSCAF%3D1558	1	1	0	0	0	1	0	0
03834:356550	Scaffold_494%3BHRSCAF%3D1558	1	1	0	0	0	1	0	0
03834:358585	Scaffold_494%3BHRSCAF%3D1558	1	1	0	0	0	1	0	0
03834:51419	Scaffold_494%3BHRSCAF%3D1558	1	0	0	0	1	0	0	0
03846:3894	Scaffold_4710%3BHRSCAF%3D10556	1	1	0	0	0	1	0	0
03852:150641	Scaffold_4710%3BHRSCAF%3D10556	1	0	0	0	1	0	0	0
03859:224350	Scaffold_12%3BHRSCAF%3D187	1	1	1	1	0	0	0	1
03859:480624	Scaffold_12%3BHRSCAF%3D187	1	0	0	0	1	0	0	0
03859:483813	Scaffold_12%3BHRSCAF%3D187	1	0	0	0	1	0	0	0
03859:504724	Scaffold_12%3BHRSCAF%3D187	1	0	0	0	1	0	0	0
03859:506113	Scaffold_12%3BHRSCAF%3D187	1	0	0	0	1	0	0	0
03861:12608	Scaffold_2%3BHRSCAF%3D53	1	1	0	0	0	1	0	0
03861:13065	Scaffold_2%3BHRSCAF%3D53	1	1	0	0	0	1	0	0
03861:8115	Scaffold_2%3BHRSCAF%3D53	1	1	0	0	0	1	0	0
03883:370561	Scaffold_3%3BHRSCAF%3D56	1	0	0	0	1	0	0	0
03896:129213	Scaffold_4945%3BHRSCAF%3D11020	1	0	0	0	1	0	0	0
03896:129226	Scaffold_4945%3BHRSCAF%3D11020	1	0	0	0	1	0	0	0
03896:129519	Scaffold_4945%3BHRSCAF%3D11020	1	0	0	0	1	0	0	0
03942:2828	Scaffold_494%3BHRSCAF%3D1558	1	1	1	1	0	0	0	1
03995:137401	Scaffold_4945%3BHRSCAF%3D11020	1	1	0	0	0	1	0	0
04002:20438	Scaffold_6%3BHRSCAF%3D93	1	0	0	0	1	0	0	0
04002:69645	Scaffold_6%3BHRSCAF%3D93	1	1	0	0	0	1	0	0
04002:69876	Scaffold_6%3BHRSCAF%3D93	1	1	0	0	0	1	0	0
04019:10740	Scaffold_2%3BHRSCAF%3D53	1	0	0	0	1	0	0	0
04043:1310092	Scaffold_4710%3BHRSCAF%3D10556	1	1	1	1	0	0	0	1
04043:1350027	Scaffold_4710%3BHRSCAF%3D10556	1	0	0	0	1	0	0	0
04043:1350051	Scaffold_4710%3BHRSCAF%3D10556	1	0	0	0	1	0	0	0
04043:1350375	Scaffold_4710%3BHRSCAF%3D10556	1	0	0	0	1	0	0	0
04043:1353449	Scaffold_4710%3BHRSCAF%3D10556	1	0	0	0	1	0	0	0
04043:1353976	Scaffold_4710%3BHRSCAF%3D10556	1	0	0	0	1	0	0	0
04043:1559718	Scaffold_4710%3BHRSCAF%3D10556	1	0	0	0	1	0	0	0
04043:1601132	Scaffold_4710%3BHRSCAF%3D10556	1	0	0	0	1	0	0	0
04043:3735	Scaffold_4710%3BHRSCAF%3D10556	1	0	0	0	1	0	0	0
04043:409652	Scaffold_4710%3BHRSCAF%3D10556	1	0	0	0	1	0	0	0
04043:517883	Scaffold_4710%3BHRSCAF%3D10556	1	0	0	0	1	0	0	0
04043:528209	Scaffold_4710%3BHRSCAF%3D10556	1	0	0	0	1	0	0	0
04043:528425	Scaffold_4710%3BHRSCAF%3D10556	1	0	0	0	1	0	0	0
04043:535069	Scaffold_4710%3BHRSCAF%3D10556	1	0	0	0	1	0	0	0
04043:572821	Scaffold_4710%3BHRSCAF%3D10556	1	0	0	0	1	0	0	0
04043:578931	Scaffold_4710%3BHRSCAF%3D10556	1	0	0	0	1	0	0	0
04043:657409	Scaffold_4710%3BHRSCAF%3D10556	1	0	0	0	1	0	0	0
04043:714243	Scaffold_4710%3BHRSCAF%3D10556	1	0	0	0	1	0	0	0
04043:714561	Scaffold_4710%3BHRSCAF%3D10556	1	0	0	0	1	0	0	0
04043:714632	Scaffold_4710%3BHRSCAF%3D10556	1	0	0	0	1	0	0	0
04043:726554	Scaffold_4710%3BHRSCAF%3D10556	1	0	0	0	1	0	0	0
04043:957591	Scaffold_4710%3BHRSCAF%3D10556	1	0	0	0	1	0	0	0
04047:13863	Scaffold_494%3BHRSCAF%3D1558	1	0	0	0	1	0	0	0
04065:163236	Scaffold_4710%3BHRSCAF%3D10556	1	1	0	0	0	1	0	0
04065:271491	Scaffold_4710%3BHRSCAF%3D10556	1	1	0	0	0	1	0	0
04065:289518	Scaffold_4710%3BHRSCAF%3D10556	1	1	0	0	0	1	0	0
04065:56263	Scaffold_4710%3BHRSCAF%3D10556	1	0	0	0	1	0	0	0
04065:75121	Scaffold_4710%3BHRSCAF%3D10556	1	0	0	0	1	0	0	0
04065:75180	Scaffold_4710%3BHRSCAF%3D10556	1	0	0	0	1	0	0	0
04065:75183	Scaffold_4710%3BHRSCAF%3D10556	1	0	0	0	1	0	0	0
04083:161353	Scaffold_15%3BHRSCAF%3D437	1	0	0	0	1	0	0	0
04083:446352	Scaffold_15%3BHRSCAF%3D437	1	0	0	0	1	0	0	0
04083:446783	Scaffold_15%3BHRSCAF%3D437	1	0	0	0	1	0	0	0
04083:493998	Scaffold_15%3BHRSCAF%3D437	1	1	0	0	0	1	0	0
04094:23299	Scaffold_1%3BHRSCAF%3D51	1	0	0	0	1	0	0	0
04099:25598	Scaffold_2%3BHRSCAF%3D53	1	0	0	0	1	0	0	0
04111:13477	Scaffold_7%3BHRSCAF%3D130	1	0	0	0	1	0	0	0
04116:494945	Scaffold_3766%3BHRSCAF%3D8561	1	0	0	0	1	0	0	0
04134:69945	Scaffold_2%3BHRSCAF%3D53	1	0	0	0	1	0	0	0
04137:241183	Scaffold_5405%3BHRSCAF%3D12044	1	0	0	0	1	0	0	0
04137:241247	Scaffold_5405%3BHRSCAF%3D12044	1	0	0	0	1	0	0	0
04137:241637	Scaffold_5405%3BHRSCAF%3D12044	1	0	0	0	1	0	0	0
04137:284704	Scaffold_5405%3BHRSCAF%3D12044	1	0	0	0	1	0	0	0
04137:356960	Scaffold_5405%3BHRSCAF%3D12044	1	0	0	0	1	0	0	0
04137:357206	Scaffold_5405%3BHRSCAF%3D12044	1	0	0	0	1	0	0	0
04137:5458	Scaffold_5405%3BHRSCAF%3D12044	1	0	0	0	1	0	0	0
04137:79223	Scaffold_5405%3BHRSCAF%3D12044	1	0	0	0	1	0	0	0
04151:308233	Scaffold_3024%3BHRSCAF%3D6918	1	0	0	0	1	0	0	0
04151:332710	Scaffold_3024%3BHRSCAF%3D6918	1	0	0	0	1	0	0	0
04151:332730	Scaffold_3024%3BHRSCAF%3D6918	1	0	0	0	1	0	0	0
04151:332734	Scaffold_3024%3BHRSCAF%3D6918	1	0	0	0	1	0	0	0
04151:513099	Scaffold_3024%3BHRSCAF%3D6918	1	0	0	0	1	0	0	0
04151:516721	Scaffold_3024%3BHRSCAF%3D6918	1	0	0	0	1	0	0	0
04151:553258	Scaffold_3024%3BHRSCAF%3D6918	1	1	0	0	0	1	0	0
04151:566908	Scaffold_3024%3BHRSCAF%3D6918	1	1	0	0	0	1	0	0
04151:566936	Scaffold_3024%3BHRSCAF%3D6918	1	1	0	0	0	1	0	0
04151:567256	Scaffold_3024%3BHRSCAF%3D6918	1	1	0	0	0	1	0	0
04151:606375	Scaffold_3024%3BHRSCAF%3D6918	1	0	0	0	1	0	0	0
04151:606718	Scaffold_3024%3BHRSCAF%3D6918	1	0	0	0	1	0	0	0
04175:378876	Scaffold_7%3BHRSCAF%3D130	1	0	0	0	1	0	0	0
04175:379742	Scaffold_7%3BHRSCAF%3D130	1	0	0	0	1	0	0	0
04175:380154	Scaffold_7%3BHRSCAF%3D130	1	0	0	0	1	0	0	0
04175:429876	Scaffold_7%3BHRSCAF%3D130	1	0	0	0	1	0	0	0
04175:429916	Scaffold_7%3BHRSCAF%3D130	1	0	0	0	1	0	0	0
04175:430125	Scaffold_7%3BHRSCAF%3D130	1	0	0	0	1	0	0	0
04175:722215	Scaffold_7%3BHRSCAF%3D130	1	0	0	0	1	0	0	0
04175:728933	Scaffold_7%3BHRSCAF%3D130	1	0	0	0	1	0	0	0
04175:729140	Scaffold_7%3BHRSCAF%3D130	1	0	0	0	1	0	0	0
04175:776285	Scaffold_7%3BHRSCAF%3D130	1	0	0	0	1	0	0	0
04177:282061	Scaffold_3766%3BHRSCAF%3D8561	1	0	0	0	1	0	0	0
04177:57849	Scaffold_3766%3BHRSCAF%3D8561	1	0	0	0	1	0	0	0
04177:67279	Scaffold_3766%3BHRSCAF%3D8561	1	0	0	0	1	0	0	0
04182:318510	Scaffold_14%3BHRSCAF%3D233	1	0	0	0	1	0	0	0
04182:318860	Scaffold_14%3BHRSCAF%3D233	1	0	0	0	1	0	0	0
04182:341692	Scaffold_14%3BHRSCAF%3D233	1	0	0	0	1	0	0	0
04182:385257	Scaffold_14%3BHRSCAF%3D233	1	0	0	0	1	0	0	0
04209:261112	Scaffold_494%3BHRSCAF%3D1558	1	1	1	0	0	0	1	0
04209:268451	Scaffold_494%3BHRSCAF%3D1558	1	1	1	1	0	0	0	1
04209:498780	Scaffold_494%3BHRSCAF%3D1558	1	0	0	0	1	0	0	0
04209:633346	Scaffold_494%3BHRSCAF%3D1558	1	0	0	0	1	0	0	0
04213:81809	Scaffold_1%3BHRSCAF%3D51	1	1	0	0	0	1	0	0
04233:108330	Scaffold_494%3BHRSCAF%3D1558	1	0	0	0	1	0	0	0
04233:233426	Scaffold_494%3BHRSCAF%3D1558	1	1	0	0	0	1	0	0
04233:254066	Scaffold_494%3BHRSCAF%3D1558	1	1	0	0	0	1	0	0
04233:270313	Scaffold_494%3BHRSCAF%3D1558	1	1	0	0	0	1	0	0
04233:328965	Scaffold_494%3BHRSCAF%3D1558	1	0	0	0	1	0	0	0
04233:348449	Scaffold_494%3BHRSCAF%3D1558	1	0	0	0	1	0	0	0
04233:361035	Scaffold_494%3BHRSCAF%3D1558	1	0	0	0	1	0	0	0
04233:361220	Scaffold_494%3BHRSCAF%3D1558	1	0	0	0	1	0	0	0
04233:388922	Scaffold_494%3BHRSCAF%3D1558	1	1	0	0	0	1	0	0
04233:66150	Scaffold_494%3BHRSCAF%3D1558	1	0	0	0	1	0	0	0
04245:2907	Scaffold_4710%3BHRSCAF%3D10556	1	0	0	0	1	0	0	0
04246:357078	Scaffold_2%3BHRSCAF%3D53	1	1	0	0	0	1	0	0
04246:357391	Scaffold_2%3BHRSCAF%3D53	1	1	0	0	0	1	0	0
04251:211529	Scaffold_5405%3BHRSCAF%3D12044	1	0	0	0	1	0	0	0
04251:225728	Scaffold_5405%3BHRSCAF%3D12044	1	0	0	0	1	0	0	0
04251:303426	Scaffold_5405%3BHRSCAF%3D12044	1	0	0	0	1	0	0	0
04251:406425	Scaffold_5405%3BHRSCAF%3D12044	1	0	0	0	1	0	0	0
04251:416021	Scaffold_5405%3BHRSCAF%3D12044	1	0	0	0	1	0	0	0
04251:425225	Scaffold_5405%3BHRSCAF%3D12044	1	0	0	0	1	0	0	0
04251:425559	Scaffold_5405%3BHRSCAF%3D12044	1	0	0	0	1	0	0	0
04251:433106	Scaffold_5405%3BHRSCAF%3D12044	1	0	0	0	1	0	0	0
04251:463309	Scaffold_5405%3BHRSCAF%3D12044	1	0	0	0	1	0	0	0
04251:463322	Scaffold_5405%3BHRSCAF%3D12044	1	0	0	0	1	0	0	0
04251:478302	Scaffold_5405%3BHRSCAF%3D12044	1	0	0	0	1	0	0	0
04251:478485	Scaffold_5405%3BHRSCAF%3D12044	1	0	0	0	1	0	0	0
04251:507114	Scaffold_5405%3BHRSCAF%3D12044	1	0	0	0	1	0	0	0
04251:507291	Scaffold_5405%3BHRSCAF%3D12044	1	0	0	0	1	0	0	0
04262:87286	Scaffold_494%3BHRSCAF%3D1558	1	0	0	0	1	0	0	0
04269:139705	Scaffold_16%3BHRSCAF%3D451	1	0	0	0	1	0	0	0
04269:147565	Scaffold_16%3BHRSCAF%3D451	1	0	0	0	1	0	0	0
04269:147625	Scaffold_16%3BHRSCAF%3D451	1	0	0	0	1	0	0	0
04269:67063	Scaffold_16%3BHRSCAF%3D451	1	0	0	1	0	0	0	1
04269:73925	Scaffold_16%3BHRSCAF%3D451	1	0	0	0	1	0	0	0
04269:73941	Scaffold_16%3BHRSCAF%3D451	1	0	0	0	1	0	0	0
04269:73953	Scaffold_16%3BHRSCAF%3D451	1	0	0	0	1	0	0	0
04269:73955	Scaffold_16%3BHRSCAF%3D451	1	0	0	0	1	0	0	0
04269:73965	Scaffold_16%3BHRSCAF%3D451	1	0	0	0	1	0	0	0
04269:86369	Scaffold_16%3BHRSCAF%3D451	1	0	0	0	1	0	0	0
04269:91899	Scaffold_16%3BHRSCAF%3D451	1	0	0	0	1	0	0	0
04269:91934	Scaffold_16%3BHRSCAF%3D451	1	0	0	0	1	0	0	0
04285:106425	Scaffold_1%3BHRSCAF%3D51	1	0	0	0	1	0	0	0
04285:109513	Scaffold_1%3BHRSCAF%3D51	1	0	0	0	1	0	0	0
04285:171398	Scaffold_1%3BHRSCAF%3D51	1	0	0	0	1	0	0	0
04285:178265	Scaffold_1%3BHRSCAF%3D51	1	0	0	0	1	0	0	0
04298:19054	Scaffold_14%3BHRSCAF%3D233	1	1	0	0	0	1	0	0
04298:19143	Scaffold_14%3BHRSCAF%3D233	1	1	0	0	0	1	0	0
04298:20531	Scaffold_14%3BHRSCAF%3D233	1	1	0	0	0	1	0	0
04305:181389	Scaffold_176%3BHRSCAF%3D892	1	0	0	0	1	0	0	0
04305:184704	Scaffold_176%3BHRSCAF%3D892	1	0	0	0	1	0	0	0
04305:22254	Scaffold_176%3BHRSCAF%3D892	1	0	0	0	1	0	0	0
04305:2473	Scaffold_176%3BHRSCAF%3D892	1	1	0	0	0	1	0	0
04305:43006	Scaffold_176%3BHRSCAF%3D892	1	0	0	0	1	0	0	0
04305:68230	Scaffold_176%3BHRSCAF%3D892	1	0	0	0	1	0	0	0
04305:68467	Scaffold_176%3BHRSCAF%3D892	1	0	0	0	1	0	0	0
04305:92672	Scaffold_176%3BHRSCAF%3D892	1	0	0	0	1	0	0	0
04313:16052	Scaffold_4710%3BHRSCAF%3D10556	1	0	0	0	1	0	0	0
04313:16070	Scaffold_4710%3BHRSCAF%3D10556	1	0	0	0	1	0	0	0
04313:16071	Scaffold_4710%3BHRSCAF%3D10556	1	0	0	0	1	0	0	0
04314:68447	Scaffold_3392%3BHRSCAF%3D7704	1	1	0	0	0	1	0	0
04324:343685	Scaffold_16%3BHRSCAF%3D451	1	0	0	0	1	0	0	0
04324:343691	Scaffold_16%3BHRSCAF%3D451	1	0	0	0	1	0	0	0
04324:343694	Scaffold_16%3BHRSCAF%3D451	1	0	0	0	1	0	0	0
04324:82225	Scaffold_16%3BHRSCAF%3D451	1	0	0	0	1	0	0	0
04324:82240	Scaffold_16%3BHRSCAF%3D451	1	0	0	0	1	0	0	0
04343:62544	Scaffold_3766%3BHRSCAF%3D8561	1	1	0	0	0	1	0	0
04343:62596	Scaffold_3766%3BHRSCAF%3D8561	1	1	0	0	0	1	0	0
04343:63161	Scaffold_3766%3BHRSCAF%3D8561	1	1	0	0	0	1	0	0
04343:63471	Scaffold_3766%3BHRSCAF%3D8561	1	1	0	0	0	1	0	0
04360:144016	Scaffold_11%3BHRSCAF%3D172	1	0	0	0	1	0	0	0
04360:40015	Scaffold_11%3BHRSCAF%3D172	1	0	0	0	1	0	0	0
04393:168379	Scaffold_6%3BHRSCAF%3D93	1	0	0	0	1	0	0	0
04393:194377	Scaffold_6%3BHRSCAF%3D93	1	1	0	0	0	1	0	0
04393:19926	Scaffold_6%3BHRSCAF%3D93	1	0	0	0	1	0	0	0
04402:19699	Scaffold_3766%3BHRSCAF%3D8561	1	0	0	0	1	0	0	0
04443:152798	Scaffold_4710%3BHRSCAF%3D10556	1	0	0	0	1	0	0	0
04443:357830	Scaffold_4710%3BHRSCAF%3D10556	1	0	0	0	1	0	0	0
04443:361199	Scaffold_4710%3BHRSCAF%3D10556	1	0	0	0	1	0	0	0
04443:400139	Scaffold_4710%3BHRSCAF%3D10556	1	0	0	0	1	0	0	0
04443:400465	Scaffold_4710%3BHRSCAF%3D10556	1	0	0	0	1	0	0	0
04450:228227	Scaffold_4710%3BHRSCAF%3D10556	1	1	0	0	0	1	0	0
04450:228235	Scaffold_4710%3BHRSCAF%3D10556	1	1	0	0	0	1	0	0
04450:228491	Scaffold_4710%3BHRSCAF%3D10556	1	1	0	0	0	1	0	0
04450:247227	Scaffold_4710%3BHRSCAF%3D10556	1	1	0	0	0	1	0	0
04450:25693	Scaffold_4710%3BHRSCAF%3D10556	1	0	0	0	1	0	0	0
04450:26007	Scaffold_4710%3BHRSCAF%3D10556	1	0	0	0	1	0	0	0
04450:267565	Scaffold_4710%3BHRSCAF%3D10556	1	0	0	0	1	0	0	0
04450:268554	Scaffold_4710%3BHRSCAF%3D10556	1	0	0	0	1	0	0	0
04450:268576	Scaffold_4710%3BHRSCAF%3D10556	1	0	0	0	1	0	0	0
04450:268988	Scaffold_4710%3BHRSCAF%3D10556	1	0	0	0	1	0	0	0
04526:147802	Scaffold_1%3BHRSCAF%3D51	1	0	0	0	1	0	0	0
04526:148107	Scaffold_1%3BHRSCAF%3D51	1	0	0	0	1	0	0	0
04526:26754	Scaffold_1%3BHRSCAF%3D51	1	0	0	0	1	0	0	0
04533:110564	Scaffold_3024%3BHRSCAF%3D6918	1	0	0	0	1	0	0	0
04557:55541	Scaffold_7%3BHRSCAF%3D130	1	0	0	0	1	0	0	0
04584:75978	Scaffold_4710%3BHRSCAF%3D10556	1	1	0	0	0	1	0	0
04584:76253	Scaffold_4710%3BHRSCAF%3D10556	1	1	0	0	0	1	0	0
04587:41956	Scaffold_4710%3BHRSCAF%3D10556	1	1	0	0	0	1	0	0
04587:41957	Scaffold_4710%3BHRSCAF%3D10556	1	1	0	0	0	1	0	0
04587:43810	Scaffold_4710%3BHRSCAF%3D10556	1	1	0	0	0	1	0	0
04587:45303	Scaffold_4710%3BHRSCAF%3D10556	1	1	0	0	0	1	0	0
04587:45516	Scaffold_4710%3BHRSCAF%3D10556	1	1	0	0	0	1	0	0
04607:67823	Scaffold_3766%3BHRSCAF%3D8561	1	1	0	0	0	1	0	0
04607:68033	Scaffold_3766%3BHRSCAF%3D8561	1	1	0	0	0	1	0	0
04616:170957	Scaffold_6%3BHRSCAF%3D93	1	1	0	0	0	1	0	0
04616:180246	Scaffold_6%3BHRSCAF%3D93	1	1	0	0	0	1	0	0
04616:210221	Scaffold_6%3BHRSCAF%3D93	1	0	0	0	1	0	0	0
04616:212235	Scaffold_6%3BHRSCAF%3D93	1	0	0	0	1	0	0	0
04616:36565	Scaffold_6%3BHRSCAF%3D93	1	0	0	0	1	0	0	0
04622:148982	Scaffold_6%3BHRSCAF%3D93	1	0	0	0	1	0	0	0
04631:3014	Scaffold_11%3BHRSCAF%3D172	1	1	1	1	0	0	0	1
04631:3014	Scaffold_12%3BHRSCAF%3D187	0	1	1	1	NA	NA	NA	NA
04631:3014	Scaffold_14%3BHRSCAF%3D233	0	1	1	1	NA	NA	NA	NA
04631:3014	Scaffold_176%3BHRSCAF%3D892	0	1	1	1	NA	NA	NA	NA
04631:3014	Scaffold_1988%3BHRSCAF%3D4679	0	1	1	1	NA	NA	NA	NA
04631:3014	Scaffold_2456%3BHRSCAF%3D5636	0	1	1	1	NA	NA	NA	NA
04631:3014	Scaffold_4710%3BHRSCAF%3D10556	0	1	1	1	NA	NA	NA	NA
04631:3014	Scaffold_4945%3BHRSCAF%3D11020	0	1	1	1	NA	NA	NA	NA
04667:183957	Scaffold_11%3BHRSCAF%3D172	1	0	0	0	1	0	0	0
04667:183958	Scaffold_11%3BHRSCAF%3D172	1	0	0	0	1	0	0	0
04681:297910	Scaffold_15%3BHRSCAF%3D437	1	0	0	0	1	0	0	0
04681:298383	Scaffold_15%3BHRSCAF%3D437	1	0	0	0	1	0	0	0
04681:312136	Scaffold_15%3BHRSCAF%3D437	1	0	0	0	1	0	0	0
04681:312149	Scaffold_15%3BHRSCAF%3D437	1	0	0	0	1	0	0	0
04681:312414	Scaffold_15%3BHRSCAF%3D437	1	0	0	0	1	0	0	0
04681:312424	Scaffold_15%3BHRSCAF%3D437	1	0	0	0	1	0	0	0
04681:314714	Scaffold_15%3BHRSCAF%3D437	1	0	0	0	1	0	0	0
04681:446731	Scaffold_15%3BHRSCAF%3D437	1	1	0	0	0	1	0	0
04681:448137	Scaffold_15%3BHRSCAF%3D437	1	1	0	0	0	1	0	0
04681:448547	Scaffold_15%3BHRSCAF%3D437	1	1	0	0	0	1	0	0
04691:40992	Scaffold_1%3BHRSCAF%3D51	1	1	0	0	0	1	0	0
04691:40996	Scaffold_1%3BHRSCAF%3D51	1	1	0	0	0	1	0	0
04740:124437	Scaffold_5405%3BHRSCAF%3D12044	1	1	0	0	0	1	0	0
04740:127745	Scaffold_5405%3BHRSCAF%3D12044	1	1	0	0	0	1	0	0
04740:169366	Scaffold_5405%3BHRSCAF%3D12044	1	1	0	0	0	1	0	0
04745:365485	Scaffold_7%3BHRSCAF%3D130	1	0	0	0	1	0	0	0
04760:18000	Scaffold_4710%3BHRSCAF%3D10556	1	0	0	0	1	0	0	0
04767:103898	Scaffold_3%3BHRSCAF%3D56	1	0	0	0	1	0	0	0
04796:106384	Scaffold_3766%3BHRSCAF%3D8561	1	0	0	0	1	0	0	0
04796:169124	Scaffold_3766%3BHRSCAF%3D8561	1	1	1	0	0	0	1	0
04796:172309	Scaffold_3766%3BHRSCAF%3D8561	1	1	1	0	0	0	1	0
04796:172712	Scaffold_3766%3BHRSCAF%3D8561	1	1	1	0	0	0	1	0
04796:217976	Scaffold_3766%3BHRSCAF%3D8561	1	1	0	0	0	1	0	0
04796:220213	Scaffold_3766%3BHRSCAF%3D8561	1	1	0	0	0	1	0	0
04796:220486	Scaffold_3766%3BHRSCAF%3D8561	1	1	0	0	0	1	0	0
04796:499435	Scaffold_3766%3BHRSCAF%3D8561	1	1	0	0	0	1	0	0
04796:60234	Scaffold_3766%3BHRSCAF%3D8561	1	0	0	0	1	0	0	0
04797:37788	Scaffold_1%3BHRSCAF%3D51	1	1	0	0	0	1	0	0
04797:37811	Scaffold_1%3BHRSCAF%3D51	1	1	0	0	0	1	0	0
04803:20608	Scaffold_3766%3BHRSCAF%3D8561	1	0	0	0	1	0	0	0
04803:35549	Scaffold_3766%3BHRSCAF%3D8561	1	0	0	0	1	0	0	0
04803:35994	Scaffold_3766%3BHRSCAF%3D8561	1	0	0	0	1	0	0	0
04803:36045	Scaffold_3766%3BHRSCAF%3D8561	1	0	0	0	1	0	0	0
04851:313169	Scaffold_12%3BHRSCAF%3D187	1	1	0	0	0	1	0	0
04851:387886	Scaffold_12%3BHRSCAF%3D187	1	0	0	0	1	0	0	0
04851:472869	Scaffold_12%3BHRSCAF%3D187	1	0	0	0	1	0	0	0
04851:473223	Scaffold_12%3BHRSCAF%3D187	1	0	0	0	1	0	0	0
04851:473257	Scaffold_12%3BHRSCAF%3D187	1	0	0	0	1	0	0	0
04851:502090	Scaffold_12%3BHRSCAF%3D187	1	0	0	0	1	0	0	0
04851:594736	Scaffold_12%3BHRSCAF%3D187	1	0	0	0	1	0	0	0
04862:10085	Scaffold_3766%3BHRSCAF%3D8561	1	0	0	0	1	0	0	0
04882:127315	Scaffold_4710%3BHRSCAF%3D10556	1	0	0	0	1	0	0	0
04882:127654	Scaffold_4710%3BHRSCAF%3D10556	1	0	0	0	1	0	0	0
04882:25807	Scaffold_4710%3BHRSCAF%3D10556	1	0	0	0	1	0	0	0
04882:25858	Scaffold_4710%3BHRSCAF%3D10556	1	0	0	0	1	0	0	0
04882:524691	Scaffold_4710%3BHRSCAF%3D10556	1	0	0	0	1	0	0	0
04882:5752	Scaffold_4710%3BHRSCAF%3D10556	1	0	0	0	1	0	0	0
04890:43451	Scaffold_12%3BHRSCAF%3D187	1	0	0	0	1	0	0	0
04890:54906	Scaffold_12%3BHRSCAF%3D187	1	0	0	0	1	0	0	0
05000:24075	Scaffold_11%3BHRSCAF%3D172	1	0	0	0	1	0	0	0
05019:238208	Scaffold_3766%3BHRSCAF%3D8561	1	0	0	0	1	0	0	0
05116:131266	Scaffold_12%3BHRSCAF%3D187	1	0	0	0	1	0	0	0
05116:212174	Scaffold_12%3BHRSCAF%3D187	1	0	0	0	1	0	0	0
05116:212181	Scaffold_12%3BHRSCAF%3D187	1	0	0	0	1	0	0	0
05116:212441	Scaffold_12%3BHRSCAF%3D187	1	0	0	0	1	0	0	0
05116:260716	Scaffold_12%3BHRSCAF%3D187	1	0	0	1	0	0	0	1
05129:34650	Scaffold_3%3BHRSCAF%3D56	1	0	0	0	1	0	0	0
05129:40769	Scaffold_3%3BHRSCAF%3D56	1	0	0	0	1	0	0	0
05129:46286	Scaffold_3%3BHRSCAF%3D56	1	1	0	0	0	1	0	0
05129:46289	Scaffold_3%3BHRSCAF%3D56	1	1	0	0	0	1	0	0
05129:89910	Scaffold_3%3BHRSCAF%3D56	1	0	0	0	1	0	0	0
05144:125653	Scaffold_3766%3BHRSCAF%3D8561	1	0	0	0	1	0	0	0
05144:130775	Scaffold_3766%3BHRSCAF%3D8561	1	0	0	0	1	0	0	0
05144:130833	Scaffold_3766%3BHRSCAF%3D8561	1	0	0	0	1	0	0	0
05144:131527	Scaffold_3766%3BHRSCAF%3D8561	1	0	0	0	1	0	0	0
05161:284233	Scaffold_3766%3BHRSCAF%3D8561	1	0	0	0	1	0	0	0
05199:13231	Scaffold_3766%3BHRSCAF%3D8561	1	1	0	0	0	1	0	0
05214:1115005	Scaffold_7%3BHRSCAF%3D130	1	0	0	0	1	0	0	0
05214:1215853	Scaffold_7%3BHRSCAF%3D130	1	1	0	0	0	1	0	0
05214:1373138	Scaffold_7%3BHRSCAF%3D130	1	1	0	0	0	1	0	0
05214:1380239	Scaffold_7%3BHRSCAF%3D130	1	1	0	0	0	1	0	0
05214:1427095	Scaffold_7%3BHRSCAF%3D130	1	1	0	0	0	1	0	0
05214:231473	Scaffold_7%3BHRSCAF%3D130	1	1	0	0	0	1	0	0
05214:864519	Scaffold_7%3BHRSCAF%3D130	1	1	0	0	0	1	0	0
05214:957480	Scaffold_7%3BHRSCAF%3D130	1	0	0	0	1	0	0	0
05214:981075	Scaffold_7%3BHRSCAF%3D130	1	0	0	0	1	0	0	0
05230:102219	Scaffold_4710%3BHRSCAF%3D10556	1	0	0	0	1	0	0	0
05230:102510	Scaffold_4710%3BHRSCAF%3D10556	1	0	0	0	1	0	0	0
05230:102576	Scaffold_4710%3BHRSCAF%3D10556	1	0	0	0	1	0	0	0
05230:147643	Scaffold_4710%3BHRSCAF%3D10556	1	0	0	0	1	0	0	0
05269:312670	Scaffold_3024%3BHRSCAF%3D6918	1	0	0	0	1	0	0	0
05280:137412	Scaffold_14%3BHRSCAF%3D233	1	0	0	0	1	0	0	0
05280:706517	Scaffold_4710%3BHRSCAF%3D10556	1	0	0	0	1	0	0	0
05309:101441	Scaffold_14%3BHRSCAF%3D233	1	0	0	0	1	0	0	0
05309:101583	Scaffold_14%3BHRSCAF%3D233	1	0	0	0	1	0	0	0
05309:147424	Scaffold_14%3BHRSCAF%3D233	1	0	0	0	1	0	0	0
05309:80638	Scaffold_14%3BHRSCAF%3D233	1	0	0	0	1	0	0	0
05317:51975	Scaffold_4710%3BHRSCAF%3D10556	1	1	1	1	0	0	0	1
05317:51975	Scaffold_7%3BHRSCAF%3D130	0	1	1	1	NA	NA	NA	NA
05317:51978	Scaffold_4710%3BHRSCAF%3D10556	1	1	1	1	0	0	0	1
05317:51978	Scaffold_7%3BHRSCAF%3D130	0	1	1	1	NA	NA	NA	NA
05329:280541	Scaffold_3%3BHRSCAF%3D56	1	0	0	0	1	0	0	0
05329:280589	Scaffold_3%3BHRSCAF%3D56	1	0	0	0	1	0	0	0
05338:36295	Scaffold_12%3BHRSCAF%3D187	1	1	0	0	0	1	0	0
05432:190851	Scaffold_3024%3BHRSCAF%3D6918	1	0	0	0	1	0	0	0
05432:232721	Scaffold_3024%3BHRSCAF%3D6918	1	0	0	0	1	0	0	0
05432:233570	Scaffold_3024%3BHRSCAF%3D6918	1	0	0	0	1	0	0	0
05432:233587	Scaffold_3024%3BHRSCAF%3D6918	1	0	0	0	1	0	0	0
05432:235752	Scaffold_3024%3BHRSCAF%3D6918	1	0	0	0	1	0	0	0
05432:379887	Scaffold_3024%3BHRSCAF%3D6918	1	0	0	0	1	0	0	0
05432:39500	Scaffold_3024%3BHRSCAF%3D6918	1	1	0	0	0	1	0	0
05456:92598	Scaffold_3392%3BHRSCAF%3D7704	1	0	0	0	1	0	0	0
05459:25543	Scaffold_15%3BHRSCAF%3D437	1	0	0	0	1	0	0	0
05459:26998	Scaffold_15%3BHRSCAF%3D437	1	0	0	0	1	0	0	0
05459:70108	Scaffold_15%3BHRSCAF%3D437	1	0	0	0	1	0	0	0
05459:96824	Scaffold_15%3BHRSCAF%3D437	1	0	0	0	1	0	0	0
05501:1893	Scaffold_3%3BHRSCAF%3D56	1	0	0	0	1	0	0	0
05618:167458	Scaffold_4945%3BHRSCAF%3D11020	1	0	0	0	1	0	0	0
05618:167899	Scaffold_4945%3BHRSCAF%3D11020	1	0	0	0	1	0	0	0
05618:194561	Scaffold_4945%3BHRSCAF%3D11020	1	1	0	0	0	1	0	0
05656:59034	Scaffold_11%3BHRSCAF%3D172	1	0	0	0	1	0	0	0
05656:59045	Scaffold_11%3BHRSCAF%3D172	1	0	0	0	1	0	0	0
05656:60026	Scaffold_11%3BHRSCAF%3D172	1	0	0	0	1	0	0	0
05694:278406	Scaffold_3024%3BHRSCAF%3D6918	1	1	0	0	0	1	0	0
05694:28649	Scaffold_3024%3BHRSCAF%3D6918	1	0	0	0	1	0	0	0
05694:30203	Scaffold_3024%3BHRSCAF%3D6918	1	0	0	0	1	0	0	0
05694:30254	Scaffold_3024%3BHRSCAF%3D6918	1	0	0	0	1	0	0	0
05694:30260	Scaffold_3024%3BHRSCAF%3D6918	1	0	0	0	1	0	0	0
05694:30605	Scaffold_3024%3BHRSCAF%3D6918	1	0	0	0	1	0	0	0
05694:30618	Scaffold_3024%3BHRSCAF%3D6918	1	0	0	0	1	0	0	0
05694:30657	Scaffold_3024%3BHRSCAF%3D6918	1	0	0	0	1	0	0	0
05694:30671	Scaffold_3024%3BHRSCAF%3D6918	1	0	0	0	1	0	0	0
05694:377516	Scaffold_3024%3BHRSCAF%3D6918	1	0	0	0	1	0	0	0
05694:402202	Scaffold_3024%3BHRSCAF%3D6918	1	0	0	0	1	0	0	0
05701:36793	Scaffold_5405%3BHRSCAF%3D12044	1	1	0	0	0	1	0	0
05749:121679	Scaffold_3%3BHRSCAF%3D56	1	0	0	0	1	0	0	0
05749:91682	Scaffold_3%3BHRSCAF%3D56	1	1	1	1	0	0	0	1
05749:91694	Scaffold_3%3BHRSCAF%3D56	1	1	1	1	0	0	0	1
05782:41486	Scaffold_7%3BHRSCAF%3D130	1	1	0	0	0	1	0	0
05827:104021	Scaffold_3%3BHRSCAF%3D56	1	0	0	0	1	0	0	0
05827:104043	Scaffold_3%3BHRSCAF%3D56	1	0	0	0	1	0	0	0
05843:10173	Scaffold_16%3BHRSCAF%3D451	1	1	0	0	0	1	0	0
05843:147385	Scaffold_16%3BHRSCAF%3D451	1	0	0	0	1	0	0	0
05843:18859	Scaffold_16%3BHRSCAF%3D451	1	1	0	0	0	1	0	0
05843:48299	Scaffold_16%3BHRSCAF%3D451	1	1	0	0	0	1	0	0
05843:48586	Scaffold_16%3BHRSCAF%3D451	1	1	0	0	0	1	0	0
05843:48599	Scaffold_16%3BHRSCAF%3D451	1	1	0	0	0	1	0	0
05843:48612	Scaffold_16%3BHRSCAF%3D451	1	1	0	0	0	1	0	0
05843:6895	Scaffold_16%3BHRSCAF%3D451	1	1	0	0	0	1	0	0
05848:137083	Scaffold_1%3BHRSCAF%3D51	1	1	0	0	0	1	0	0
05848:137329	Scaffold_1%3BHRSCAF%3D51	1	1	0	0	0	1	0	0
05848:20273	Scaffold_1%3BHRSCAF%3D51	1	1	0	0	0	1	0	0
05848:22782	Scaffold_1%3BHRSCAF%3D51	1	1	0	0	0	1	0	0
05859:271020	Scaffold_14%3BHRSCAF%3D233	1	0	0	0	1	0	0	0
05859:276714	Scaffold_14%3BHRSCAF%3D233	1	0	0	0	1	0	0	0
05859:324559	Scaffold_14%3BHRSCAF%3D233	1	0	0	0	1	0	0	0
05859:325869	Scaffold_14%3BHRSCAF%3D233	1	0	0	0	1	0	0	0
05859:326751	Scaffold_14%3BHRSCAF%3D233	1	0	0	0	1	0	0	0
05859:582831	Scaffold_14%3BHRSCAF%3D233	1	0	0	0	1	0	0	0
05859:583105	Scaffold_14%3BHRSCAF%3D233	1	0	0	0	1	0	0	0
05859:598876	Scaffold_14%3BHRSCAF%3D233	1	0	0	0	1	0	0	0
05875:1159620	Scaffold_3024%3BHRSCAF%3D6918	1	0	0	0	1	0	0	0
05875:1173654	Scaffold_3024%3BHRSCAF%3D6918	1	0	0	0	1	0	0	0
05875:1190764	Scaffold_3024%3BHRSCAF%3D6918	1	0	0	0	1	0	0	0
05875:1405315	Scaffold_3024%3BHRSCAF%3D6918	1	0	0	0	1	0	0	0
05875:1405483	Scaffold_3024%3BHRSCAF%3D6918	1	0	0	0	1	0	0	0
05875:1500127	Scaffold_3024%3BHRSCAF%3D6918	1	1	0	0	0	1	0	0
05875:1509052	Scaffold_3024%3BHRSCAF%3D6918	1	1	0	0	0	1	0	0
05875:1509961	Scaffold_3024%3BHRSCAF%3D6918	1	1	0	0	0	1	0	0
05875:1528493	Scaffold_3024%3BHRSCAF%3D6918	1	0	0	0	1	0	0	0
05875:1785692	Scaffold_3024%3BHRSCAF%3D6918	1	0	0	0	1	0	0	0
05875:1895631	Scaffold_3024%3BHRSCAF%3D6918	1	0	0	0	1	0	0	0
05875:662443	Scaffold_3024%3BHRSCAF%3D6918	1	0	0	0	1	0	0	0
05875:668096	Scaffold_3024%3BHRSCAF%3D6918	1	0	0	0	1	0	0	0
05875:668100	Scaffold_3024%3BHRSCAF%3D6918	1	0	0	0	1	0	0	0
05875:668381	Scaffold_3024%3BHRSCAF%3D6918	1	0	0	0	1	0	0	0
05875:809901	Scaffold_3024%3BHRSCAF%3D6918	1	0	0	0	1	0	0	0
05875:810369	Scaffold_3024%3BHRSCAF%3D6918	1	0	0	0	1	0	0	0
05875:828826	Scaffold_3024%3BHRSCAF%3D6918	1	0	0	0	1	0	0	0
05875:883556	Scaffold_3024%3BHRSCAF%3D6918	1	0	0	0	1	0	0	0
05875:902412	Scaffold_3024%3BHRSCAF%3D6918	1	0	0	0	1	0	0	0
05875:909064	Scaffold_3024%3BHRSCAF%3D6918	1	0	0	0	1	0	0	0
05875:909456	Scaffold_3024%3BHRSCAF%3D6918	1	0	0	0	1	0	0	0
05875:911078	Scaffold_3024%3BHRSCAF%3D6918	1	0	0	0	1	0	0	0
05875:990257	Scaffold_3024%3BHRSCAF%3D6918	1	0	0	0	1	0	0	0
05875:993548	Scaffold_3024%3BHRSCAF%3D6918	1	0	0	0	1	0	0	0
05890:35583	Scaffold_1%3BHRSCAF%3D51	1	1	0	0	0	1	0	0
05890:87835	Scaffold_1%3BHRSCAF%3D51	1	1	0	0	0	1	0	0
05899:162156	Scaffold_3766%3BHRSCAF%3D8561	1	0	0	0	1	0	0	0
05899:165736	Scaffold_3766%3BHRSCAF%3D8561	1	0	0	0	1	0	0	0
05911:13683	Scaffold_3766%3BHRSCAF%3D8561	1	1	0	0	0	1	0	0
05911:13974	Scaffold_3766%3BHRSCAF%3D8561	1	1	0	0	0	1	0	0
05911:20691	Scaffold_3766%3BHRSCAF%3D8561	1	0	0	0	1	0	0	0
05926:64248	Scaffold_14%3BHRSCAF%3D233	1	0	0	0	1	0	0	0
05938:7151	Scaffold_4710%3BHRSCAF%3D10556	1	0	0	0	1	0	0	0
05938:7399	Scaffold_4710%3BHRSCAF%3D10556	1	0	0	0	1	0	0	0
05958:75563	Scaffold_3024%3BHRSCAF%3D6918	1	1	0	0	0	1	0	0
05958:75972	Scaffold_3024%3BHRSCAF%3D6918	1	1	0	0	0	1	0	0
05958:75983	Scaffold_3024%3BHRSCAF%3D6918	1	1	0	0	0	1	0	0
05958:76008	Scaffold_3024%3BHRSCAF%3D6918	1	1	0	0	0	1	0	0
05965:102487	Scaffold_3%3BHRSCAF%3D56	1	0	0	0	1	0	0	0
05965:102808	Scaffold_3%3BHRSCAF%3D56	1	0	0	0	1	0	0	0
05965:121155	Scaffold_3%3BHRSCAF%3D56	1	0	0	0	1	0	0	0
05965:121668	Scaffold_3%3BHRSCAF%3D56	1	0	0	0	1	0	0	0
05965:186133	Scaffold_3%3BHRSCAF%3D56	1	0	0	0	1	0	0	0
05965:215256	Scaffold_3%3BHRSCAF%3D56	1	0	0	0	1	0	0	0
05979:380817	Scaffold_3%3BHRSCAF%3D56	1	1	0	0	0	1	0	0
05979:382924	Scaffold_3%3BHRSCAF%3D56	1	1	0	0	0	1	0	0
06005:54958	Scaffold_4945%3BHRSCAF%3D11020	1	0	0	0	1	0	0	0
06005:81113	Scaffold_4945%3BHRSCAF%3D11020	1	0	0	0	1	0	0	0
06005:81116	Scaffold_4945%3BHRSCAF%3D11020	1	0	0	0	1	0	0	0
06005:81147	Scaffold_4945%3BHRSCAF%3D11020	1	0	0	0	1	0	0	0
06005:81369	Scaffold_4945%3BHRSCAF%3D11020	1	0	0	0	1	0	0	0
06005:81405	Scaffold_4945%3BHRSCAF%3D11020	1	0	0	0	1	0	0	0
06005:81411	Scaffold_4945%3BHRSCAF%3D11020	1	0	0	0	1	0	0	0
06005:81413	Scaffold_4945%3BHRSCAF%3D11020	1	0	0	0	1	0	0	0
06011:137611	Scaffold_494%3BHRSCAF%3D1558	1	0	0	0	1	0	0	0
06011:14093	Scaffold_494%3BHRSCAF%3D1558	1	1	1	0	0	0	1	0
06011:142026	Scaffold_494%3BHRSCAF%3D1558	1	0	0	0	1	0	0	0
06011:142048	Scaffold_494%3BHRSCAF%3D1558	1	0	0	0	1	0	0	0
06011:232796	Scaffold_494%3BHRSCAF%3D1558	1	0	0	0	1	0	0	0
06028:107195	Scaffold_12%3BHRSCAF%3D187	1	0	0	0	1	0	0	0
06028:107273	Scaffold_12%3BHRSCAF%3D187	1	0	0	0	1	0	0	0
06028:156598	Scaffold_12%3BHRSCAF%3D187	1	0	0	0	1	0	0	0
06028:216251	Scaffold_12%3BHRSCAF%3D187	1	1	0	0	0	1	0	0
06028:216280	Scaffold_12%3BHRSCAF%3D187	1	1	0	0	0	1	0	0
06028:231844	Scaffold_12%3BHRSCAF%3D187	1	1	0	0	0	1	0	0
06028:231881	Scaffold_12%3BHRSCAF%3D187	1	1	0	0	0	1	0	0
06028:283519	Scaffold_12%3BHRSCAF%3D187	1	1	0	0	0	1	0	0
06028:288344	Scaffold_12%3BHRSCAF%3D187	1	1	0	0	0	1	0	0
06028:288351	Scaffold_12%3BHRSCAF%3D187	1	1	0	0	0	1	0	0
06028:288869	Scaffold_12%3BHRSCAF%3D187	1	1	0	0	0	1	0	0
06089:435712	Scaffold_4945%3BHRSCAF%3D11020	1	0	0	0	1	0	0	0
06089:448737	Scaffold_4945%3BHRSCAF%3D11020	1	0	0	0	1	0	0	0
06089:449025	Scaffold_4945%3BHRSCAF%3D11020	1	0	0	0	1	0	0	0
06089:5486	Scaffold_4945%3BHRSCAF%3D11020	1	1	1	1	0	0	0	1
06112:23123	Scaffold_3392%3BHRSCAF%3D7704	1	0	0	0	1	0	0	0
06125:112410	Scaffold_3%3BHRSCAF%3D56	1	1	0	0	0	1	0	0
06137:160431	Scaffold_1%3BHRSCAF%3D51	1	1	0	0	0	1	0	0
06137:257012	Scaffold_1%3BHRSCAF%3D51	1	0	0	0	1	0	0	0
06137:279253	Scaffold_1%3BHRSCAF%3D51	1	0	0	0	1	0	0	0
06140:63939	Scaffold_494%3BHRSCAF%3D1558	1	0	0	0	1	0	0	0
06140:64033	Scaffold_494%3BHRSCAF%3D1558	1	0	0	0	1	0	0	0
06140:64351	Scaffold_494%3BHRSCAF%3D1558	1	0	0	0	1	0	0	0
06145:353306	Scaffold_3%3BHRSCAF%3D56	1	0	0	0	1	0	0	0
06149:16689	Scaffold_4710%3BHRSCAF%3D10556	1	0	0	0	1	0	0	0
06155:148059	Scaffold_3024%3BHRSCAF%3D6918	1	0	0	0	1	0	0	0
06155:4772	Scaffold_3024%3BHRSCAF%3D6918	1	1	0	0	0	1	0	0
06155:4803	Scaffold_3024%3BHRSCAF%3D6918	1	1	0	0	0	1	0	0
06155:4824	Scaffold_3024%3BHRSCAF%3D6918	1	1	0	0	0	1	0	0
06158:408047	Scaffold_7%3BHRSCAF%3D130	1	0	0	0	1	0	0	0
06158:471651	Scaffold_7%3BHRSCAF%3D130	1	0	0	0	1	0	0	0
06206:66725	Scaffold_14%3BHRSCAF%3D233	1	0	0	0	1	0	0	0
06215:86400	Scaffold_1%3BHRSCAF%3D51	1	1	0	0	0	1	0	0
06261:48105	Scaffold_3024%3BHRSCAF%3D6918	1	0	0	0	1	0	0	0
06261:66136	Scaffold_3024%3BHRSCAF%3D6918	1	0	0	0	1	0	0	0
06261:66159	Scaffold_3024%3BHRSCAF%3D6918	1	0	0	0	1	0	0	0
06261:7140	Scaffold_3024%3BHRSCAF%3D6918	1	0	0	0	1	0	0	0
06278:421326	Scaffold_3766%3BHRSCAF%3D8561	1	0	0	0	1	0	0	0
06278:590733	Scaffold_3766%3BHRSCAF%3D8561	1	1	0	0	0	1	0	0
06314:110870	Scaffold_3%3BHRSCAF%3D56	1	0	0	0	1	0	0	0
06314:110915	Scaffold_3%3BHRSCAF%3D56	1	0	0	0	1	0	0	0
06314:114599	Scaffold_3%3BHRSCAF%3D56	1	0	0	0	1	0	0	0
06314:115417	Scaffold_3%3BHRSCAF%3D56	1	0	0	0	1	0	0	0
06314:196424	Scaffold_3%3BHRSCAF%3D56	1	1	0	0	0	1	0	0
06314:237217	Scaffold_3%3BHRSCAF%3D56	1	0	0	0	1	0	0	0
06321:53015	Scaffold_11%3BHRSCAF%3D172	1	0	0	0	1	0	0	0
06327:163270	Scaffold_3024%3BHRSCAF%3D6918	1	0	0	1	0	0	0	1
06327:163516	Scaffold_3024%3BHRSCAF%3D6918	1	0	0	0	1	0	0	0
06327:257182	Scaffold_3024%3BHRSCAF%3D6918	1	0	0	0	1	0	0	0
06327:257191	Scaffold_3024%3BHRSCAF%3D6918	1	0	0	0	1	0	0	0
06327:257204	Scaffold_3024%3BHRSCAF%3D6918	1	0	0	0	1	0	0	0
06327:332653	Scaffold_3024%3BHRSCAF%3D6918	1	0	0	0	1	0	0	0
06327:333216	Scaffold_3024%3BHRSCAF%3D6918	1	0	0	0	1	0	0	0
06327:348107	Scaffold_3024%3BHRSCAF%3D6918	1	0	0	0	1	0	0	0
06327:349079	Scaffold_3024%3BHRSCAF%3D6918	1	0	0	0	1	0	0	0
06327:349088	Scaffold_3024%3BHRSCAF%3D6918	1	0	0	0	1	0	0	0
06327:349456	Scaffold_3024%3BHRSCAF%3D6918	1	0	0	0	1	0	0	0
06327:565379	Scaffold_3024%3BHRSCAF%3D6918	1	0	0	0	1	0	0	0
06327:91576	Scaffold_3024%3BHRSCAF%3D6918	1	0	0	0	1	0	0	0
06327:91578	Scaffold_3024%3BHRSCAF%3D6918	1	0	0	0	1	0	0	0
06342:1321	Scaffold_3766%3BHRSCAF%3D8561	1	1	1	0	0	0	1	0
06342:1332	Scaffold_3766%3BHRSCAF%3D8561	1	1	1	0	0	0	1	0
06342:1665	Scaffold_3766%3BHRSCAF%3D8561	1	1	1	0	0	0	1	0
06353:8545	Scaffold_12%3BHRSCAF%3D187	1	0	0	0	1	0	0	0
06353:8862	Scaffold_12%3BHRSCAF%3D187	1	0	0	0	1	0	0	0
06357:27765	Scaffold_3024%3BHRSCAF%3D6918	1	1	0	0	0	1	0	0
06357:28181	Scaffold_3024%3BHRSCAF%3D6918	1	1	0	0	0	1	0	0
06357:28227	Scaffold_3024%3BHRSCAF%3D6918	1	1	0	0	0	1	0	0
06357:77977	Scaffold_3024%3BHRSCAF%3D6918	1	1	0	0	0	1	0	0
06407:101985	Scaffold_3%3BHRSCAF%3D56	1	1	0	0	0	1	0	0
06407:174473	Scaffold_3%3BHRSCAF%3D56	1	0	0	0	1	0	0	0
06407:185886	Scaffold_3%3BHRSCAF%3D56	1	0	0	0	1	0	0	0
06407:186831	Scaffold_3%3BHRSCAF%3D56	1	0	0	0	1	0	0	0
06407:373473	Scaffold_3%3BHRSCAF%3D56	1	1	0	0	0	1	0	0
06407:373764	Scaffold_3%3BHRSCAF%3D56	1	1	0	0	0	1	0	0
06407:391523	Scaffold_3%3BHRSCAF%3D56	1	1	0	0	0	1	0	0
06407:412525	Scaffold_3%3BHRSCAF%3D56	1	1	0	0	0	1	0	0
06407:54020	Scaffold_3%3BHRSCAF%3D56	1	1	0	0	0	1	0	0
06419:73528	Scaffold_11%3BHRSCAF%3D172	1	0	0	0	1	0	0	0
06419:8284	Scaffold_11%3BHRSCAF%3D172	1	1	0	0	0	1	0	0
06446:368716	Scaffold_4710%3BHRSCAF%3D10556	1	0	0	0	1	0	0	0
06446:368920	Scaffold_4710%3BHRSCAF%3D10556	1	0	0	0	1	0	0	0
06446:368937	Scaffold_4710%3BHRSCAF%3D10556	1	0	0	0	1	0	0	0
06446:590219	Scaffold_4710%3BHRSCAF%3D10556	1	0	0	0	1	0	0	0
06446:716758	Scaffold_4710%3BHRSCAF%3D10556	1	0	0	0	1	0	0	0
06446:717255	Scaffold_4710%3BHRSCAF%3D10556	1	0	0	0	1	0	0	0
06446:748906	Scaffold_4710%3BHRSCAF%3D10556	1	0	0	0	1	0	0	0
06512:1167615	Scaffold_4710%3BHRSCAF%3D10556	1	1	1	1	0	0	0	1
06512:2104679	Scaffold_4710%3BHRSCAF%3D10556	1	0	0	0	1	0	0	0
06512:2250941	Scaffold_4710%3BHRSCAF%3D10556	1	0	0	0	1	0	0	0
06528:88411	Scaffold_4710%3BHRSCAF%3D10556	1	1	0	0	0	1	0	0
06536:12962	Scaffold_3024%3BHRSCAF%3D6918	1	0	0	0	1	0	0	0
06543:17786	Scaffold_3%3BHRSCAF%3D56	1	0	0	0	1	0	0	0
06548:96735	Scaffold_11%3BHRSCAF%3D172	1	0	0	0	1	0	0	0
06550:119796	Scaffold_1%3BHRSCAF%3D51	1	0	0	0	1	0	0	0
06550:231797	Scaffold_1%3BHRSCAF%3D51	1	0	0	0	1	0	0	0
06550:232088	Scaffold_1%3BHRSCAF%3D51	1	0	0	0	1	0	0	0
06550:237431	Scaffold_1%3BHRSCAF%3D51	1	0	0	0	1	0	0	0
06550:416266	Scaffold_1%3BHRSCAF%3D51	1	0	0	0	1	0	0	0
06550:57127	Scaffold_1%3BHRSCAF%3D51	1	0	0	0	1	0	0	0
06550:61058	Scaffold_1%3BHRSCAF%3D51	1	0	0	0	1	0	0	0
06582:122632	Scaffold_5405%3BHRSCAF%3D12044	1	0	0	0	1	0	0	0
06582:18553	Scaffold_5405%3BHRSCAF%3D12044	1	0	0	0	1	0	0	0
06582:18972	Scaffold_5405%3BHRSCAF%3D12044	1	0	0	0	1	0	0	0
06582:19704	Scaffold_5405%3BHRSCAF%3D12044	1	0	0	0	1	0	0	0
06582:265120	Scaffold_5405%3BHRSCAF%3D12044	1	0	0	0	1	0	0	0
06582:267929	Scaffold_5405%3BHRSCAF%3D12044	1	0	0	0	1	0	0	0
06582:268370	Scaffold_5405%3BHRSCAF%3D12044	1	0	0	0	1	0	0	0
06582:282196	Scaffold_5405%3BHRSCAF%3D12044	1	0	0	0	1	0	0	0
06582:282250	Scaffold_5405%3BHRSCAF%3D12044	1	0	0	0	1	0	0	0
06582:43663	Scaffold_5405%3BHRSCAF%3D12044	1	0	0	0	1	0	0	0
06582:507129	Scaffold_5405%3BHRSCAF%3D12044	1	1	0	0	0	1	0	0
06582:52318	Scaffold_5405%3BHRSCAF%3D12044	1	0	0	0	1	0	0	0
06582:56573	Scaffold_5405%3BHRSCAF%3D12044	1	0	0	0	1	0	0	0
06582:605930	Scaffold_5405%3BHRSCAF%3D12044	1	0	0	0	1	0	0	0
06582:606450	Scaffold_5405%3BHRSCAF%3D12044	1	0	0	0	1	0	0	0
06582:606544	Scaffold_5405%3BHRSCAF%3D12044	1	0	0	0	1	0	0	0
06582:615092	Scaffold_5405%3BHRSCAF%3D12044	1	0	0	0	1	0	0	0
06582:615093	Scaffold_5405%3BHRSCAF%3D12044	1	0	0	0	1	0	0	0
06582:615122	Scaffold_5405%3BHRSCAF%3D12044	1	0	0	0	1	0	0	0
06582:726905	Scaffold_5405%3BHRSCAF%3D12044	1	1	0	0	0	1	0	0
06582:96968	Scaffold_5405%3BHRSCAF%3D12044	1	0	0	0	1	0	0	0
06598:106917	Scaffold_11%3BHRSCAF%3D172	1	0	0	0	1	0	0	0
06598:107187	Scaffold_11%3BHRSCAF%3D172	1	0	0	0	1	0	0	0
06598:151541	Scaffold_11%3BHRSCAF%3D172	1	0	0	0	1	0	0	0
06598:154185	Scaffold_11%3BHRSCAF%3D172	1	0	0	0	1	0	0	0
06598:161034	Scaffold_11%3BHRSCAF%3D172	1	0	0	0	1	0	0	0
06598:164739	Scaffold_11%3BHRSCAF%3D172	1	0	0	0	1	0	0	0
06598:165303	Scaffold_11%3BHRSCAF%3D172	1	0	0	0	1	0	0	0
06598:174782	Scaffold_11%3BHRSCAF%3D172	1	0	0	0	1	0	0	0
06598:246560	Scaffold_11%3BHRSCAF%3D172	1	0	0	0	1	0	0	0
06598:370574	Scaffold_11%3BHRSCAF%3D172	1	0	0	0	1	0	0	0
06598:410469	Scaffold_11%3BHRSCAF%3D172	1	1	0	0	0	1	0	0
06598:740683	Scaffold_11%3BHRSCAF%3D172	1	0	0	0	1	0	0	0
06609:178281	Scaffold_4710%3BHRSCAF%3D10556	1	0	0	0	1	0	0	0
06609:179816	Scaffold_4710%3BHRSCAF%3D10556	1	0	0	0	1	0	0	0
06609:215304	Scaffold_4710%3BHRSCAF%3D10556	1	0	0	0	1	0	0	0
06609:215714	Scaffold_4710%3BHRSCAF%3D10556	1	0	0	0	1	0	0	0
06609:413727	Scaffold_4710%3BHRSCAF%3D10556	1	0	0	0	1	0	0	0
06609:474288	Scaffold_4710%3BHRSCAF%3D10556	1	1	0	0	0	1	0	0
06609:474639	Scaffold_4710%3BHRSCAF%3D10556	1	1	0	0	0	1	0	0
06609:485653	Scaffold_4710%3BHRSCAF%3D10556	1	0	0	0	1	0	0	0
06609:485657	Scaffold_4710%3BHRSCAF%3D10556	1	0	0	0	1	0	0	0
06609:485707	Scaffold_4710%3BHRSCAF%3D10556	1	0	0	0	1	0	0	0
06609:501962	Scaffold_4710%3BHRSCAF%3D10556	1	0	0	0	1	0	0	0
06609:501994	Scaffold_4710%3BHRSCAF%3D10556	1	0	0	0	1	0	0	0
06609:501998	Scaffold_4710%3BHRSCAF%3D10556	1	0	0	0	1	0	0	0
06609:502359	Scaffold_4710%3BHRSCAF%3D10556	1	0	0	0	1	0	0	0
06609:502360	Scaffold_4710%3BHRSCAF%3D10556	1	0	0	0	1	0	0	0
06611:11007	Scaffold_3766%3BHRSCAF%3D8561	1	1	0	0	0	1	0	0
06611:35975	Scaffold_3766%3BHRSCAF%3D8561	1	1	0	0	0	1	0	0
06629:1050	Scaffold_15%3BHRSCAF%3D437	1	0	0	0	1	0	0	0
06629:1209	Scaffold_15%3BHRSCAF%3D437	1	0	0	0	1	0	0	0
06631:509987	Scaffold_4945%3BHRSCAF%3D11020	1	1	0	0	0	1	0	0
06631:519081	Scaffold_4945%3BHRSCAF%3D11020	1	1	0	0	0	1	0	0
06635:127141	Scaffold_5405%3BHRSCAF%3D12044	1	0	0	0	1	0	0	0
06650:152525	Scaffold_4710%3BHRSCAF%3D10556	1	1	0	0	0	1	0	0
06650:34046	Scaffold_4710%3BHRSCAF%3D10556	1	0	0	0	1	0	0	0
06650:533623	Scaffold_4710%3BHRSCAF%3D10556	1	0	0	0	1	0	0	0
06651:162871	Scaffold_176%3BHRSCAF%3D892	1	1	0	0	0	1	0	0
06651:163622	Scaffold_176%3BHRSCAF%3D892	1	1	0	0	0	1	0	0
06653:112855	Scaffold_4945%3BHRSCAF%3D11020	1	0	0	0	1	0	0	0
06653:45888	Scaffold_4945%3BHRSCAF%3D11020	1	1	0	0	0	1	0	0
06656:118644	Scaffold_4945%3BHRSCAF%3D11020	1	0	0	0	1	0	0	0
06656:135764	Scaffold_4945%3BHRSCAF%3D11020	1	0	0	0	1	0	0	0
06656:26475	Scaffold_4945%3BHRSCAF%3D11020	1	1	1	0	0	0	1	0
06656:26509	Scaffold_4945%3BHRSCAF%3D11020	1	1	1	0	0	0	1	0
06656:266988	Scaffold_4945%3BHRSCAF%3D11020	1	1	0	0	0	1	0	0
06656:26982	Scaffold_4945%3BHRSCAF%3D11020	1	1	1	0	0	0	1	0
06656:574480	Scaffold_4945%3BHRSCAF%3D11020	1	0	0	0	1	0	0	0
06656:591583	Scaffold_4945%3BHRSCAF%3D11020	1	0	0	0	1	0	0	0
06656:661962	Scaffold_4945%3BHRSCAF%3D11020	1	0	0	0	1	0	0	0
06656:679466	Scaffold_4945%3BHRSCAF%3D11020	1	0	0	0	1	0	0	0
06656:679968	Scaffold_4945%3BHRSCAF%3D11020	1	0	0	0	1	0	0	0
06656:703651	Scaffold_4945%3BHRSCAF%3D11020	1	0	0	0	1	0	0	0
06656:703854	Scaffold_4945%3BHRSCAF%3D11020	1	0	0	0	1	0	0	0
06656:704327	Scaffold_4945%3BHRSCAF%3D11020	1	0	0	0	1	0	0	0
06656:704580	Scaffold_4945%3BHRSCAF%3D11020	1	0	0	0	1	0	0	0
06659:104826	Scaffold_3%3BHRSCAF%3D56	1	0	0	0	1	0	0	0
06659:150378	Scaffold_3%3BHRSCAF%3D56	1	1	0	0	0	1	0	0
06659:150623	Scaffold_3%3BHRSCAF%3D56	1	1	0	0	0	1	0	0
06683:171663	Scaffold_494%3BHRSCAF%3D1558	1	0	0	0	1	0	0	0
06683:48982	Scaffold_494%3BHRSCAF%3D1558	1	0	0	0	1	0	0	0
06683:49469	Scaffold_494%3BHRSCAF%3D1558	1	0	0	0	1	0	0	0
06683:49604	Scaffold_494%3BHRSCAF%3D1558	1	0	0	0	1	0	0	0
06683:49613	Scaffold_494%3BHRSCAF%3D1558	1	0	0	0	1	0	0	0
06683:69072	Scaffold_494%3BHRSCAF%3D1558	1	0	0	0	1	0	0	0
06683:69483	Scaffold_494%3BHRSCAF%3D1558	1	0	0	0	1	0	0	0
06683:69561	Scaffold_494%3BHRSCAF%3D1558	1	0	0	0	1	0	0	0
06688:169733	Scaffold_3392%3BHRSCAF%3D7704	1	0	0	0	1	0	0	0
06688:202428	Scaffold_3392%3BHRSCAF%3D7704	1	1	1	0	0	0	1	0
06688:202727	Scaffold_3392%3BHRSCAF%3D7704	1	1	1	0	0	0	1	0
06688:305702	Scaffold_3392%3BHRSCAF%3D7704	1	1	0	0	0	1	0	0
06688:305925	Scaffold_3392%3BHRSCAF%3D7704	1	1	0	0	0	1	0	0
06688:321206	Scaffold_3392%3BHRSCAF%3D7704	1	1	0	0	0	1	0	0
06688:338670	Scaffold_3392%3BHRSCAF%3D7704	1	1	0	0	0	1	0	0
06688:338981	Scaffold_3392%3BHRSCAF%3D7704	1	1	0	0	0	1	0	0
06688:365458	Scaffold_3392%3BHRSCAF%3D7704	1	1	0	0	0	1	0	0
06688:365725	Scaffold_3392%3BHRSCAF%3D7704	1	1	0	0	0	1	0	0
06688:365760	Scaffold_3392%3BHRSCAF%3D7704	1	1	0	0	0	1	0	0
06688:365765	Scaffold_3392%3BHRSCAF%3D7704	1	1	0	0	0	1	0	0
06688:374274	Scaffold_3392%3BHRSCAF%3D7704	1	1	0	0	0	1	0	0
06688:374278	Scaffold_3392%3BHRSCAF%3D7704	1	1	0	0	0	1	0	0
06688:374611	Scaffold_3392%3BHRSCAF%3D7704	1	1	0	0	0	1	0	0
06688:399119	Scaffold_3392%3BHRSCAF%3D7704	1	1	0	0	0	1	0	0
06688:400611	Scaffold_3392%3BHRSCAF%3D7704	1	1	0	0	0	1	0	0
06688:400966	Scaffold_3392%3BHRSCAF%3D7704	1	1	0	0	0	1	0	0
06688:86677	Scaffold_3392%3BHRSCAF%3D7704	1	0	0	0	1	0	0	0
06692:50243	Scaffold_3024%3BHRSCAF%3D6918	1	1	0	0	0	1	0	0
06692:50324	Scaffold_3024%3BHRSCAF%3D6918	1	1	0	0	0	1	0	0
06697:236268	Scaffold_5405%3BHRSCAF%3D12044	1	0	0	0	1	0	0	0
06697:30704	Scaffold_5405%3BHRSCAF%3D12044	1	0	0	0	1	0	0	0
06697:57554	Scaffold_5405%3BHRSCAF%3D12044	1	0	0	0	1	0	0	0
06698:61368	Scaffold_15%3BHRSCAF%3D437	1	0	0	0	1	0	0	0
06700:12921	Scaffold_16%3BHRSCAF%3D451	1	0	0	0	1	0	0	0
06700:27750	Scaffold_16%3BHRSCAF%3D451	1	0	0	0	1	0	0	0
06701:186073	Scaffold_15%3BHRSCAF%3D437	1	0	0	0	1	0	0	0
06701:193978	Scaffold_15%3BHRSCAF%3D437	1	0	0	0	1	0	0	0
06701:194016	Scaffold_15%3BHRSCAF%3D437	1	0	0	0	1	0	0	0
06701:194224	Scaffold_15%3BHRSCAF%3D437	1	0	0	0	1	0	0	0
06701:194263	Scaffold_15%3BHRSCAF%3D437	1	0	0	0	1	0	0	0
06705:516352	Scaffold_3%3BHRSCAF%3D56	1	0	0	0	1	0	0	0
06708:122314	Scaffold_494%3BHRSCAF%3D1558	1	1	0	0	0	1	0	0
06708:256579	Scaffold_494%3BHRSCAF%3D1558	1	1	0	0	0	1	0	0
06711:230357	Scaffold_7%3BHRSCAF%3D130	1	0	0	0	1	0	0	0
06711:236858	Scaffold_7%3BHRSCAF%3D130	1	0	0	0	1	0	0	0
06711:237130	Scaffold_7%3BHRSCAF%3D130	1	0	0	0	1	0	0	0
06711:238058	Scaffold_7%3BHRSCAF%3D130	1	0	0	0	1	0	0	0
06711:563848	Scaffold_7%3BHRSCAF%3D130	1	0	0	0	1	0	0	0
06711:634184	Scaffold_7%3BHRSCAF%3D130	1	0	0	0	1	0	0	0
06711:636938	Scaffold_7%3BHRSCAF%3D130	1	0	0	0	1	0	0	0
06715:118278	Scaffold_7%3BHRSCAF%3D130	1	0	0	0	1	0	0	0
06715:198298	Scaffold_7%3BHRSCAF%3D130	1	0	0	0	1	0	0	0
06715:211649	Scaffold_7%3BHRSCAF%3D130	1	1	0	0	0	1	0	0
06715:21529	Scaffold_7%3BHRSCAF%3D130	1	0	0	0	1	0	0	0
06715:21568	Scaffold_7%3BHRSCAF%3D130	1	0	0	0	1	0	0	0
06715:282720	Scaffold_7%3BHRSCAF%3D130	1	0	0	0	1	0	0	0
06728:1845	Scaffold_5405%3BHRSCAF%3D12044	1	0	0	0	1	0	0	0
06728:2146	Scaffold_5405%3BHRSCAF%3D12044	1	0	0	0	1	0	0	0
06735:1103	Scaffold_3392%3BHRSCAF%3D7704	1	0	0	0	1	0	0	0
06735:1155	Scaffold_3392%3BHRSCAF%3D7704	1	0	0	0	1	0	0	0
06735:2046	Scaffold_3392%3BHRSCAF%3D7704	1	0	0	0	1	0	0	0
06748:226715	Scaffold_4710%3BHRSCAF%3D10556	1	1	0	0	0	1	0	0
06748:227011	Scaffold_4710%3BHRSCAF%3D10556	1	1	0	0	0	1	0	0
06748:227051	Scaffold_4710%3BHRSCAF%3D10556	1	1	0	0	0	1	0	0
06748:343283	Scaffold_4710%3BHRSCAF%3D10556	1	0	0	0	1	0	0	0
06751:10123	Scaffold_14%3BHRSCAF%3D233	1	0	0	0	1	0	0	0
06752:125937	Scaffold_1%3BHRSCAF%3D51	1	1	0	0	0	1	0	0
06754:36952	Scaffold_14%3BHRSCAF%3D233	1	0	0	0	1	0	0	0
06754:38225	Scaffold_14%3BHRSCAF%3D233	1	0	0	0	1	0	0	0
06766:41327	Scaffold_5405%3BHRSCAF%3D12044	1	0	0	0	1	0	0	0
06782:36976	Scaffold_6%3BHRSCAF%3D93	1	1	0	0	0	1	0	0
06782:37013	Scaffold_6%3BHRSCAF%3D93	1	1	0	0	0	1	0	0
06782:37529	Scaffold_6%3BHRSCAF%3D93	1	1	0	0	0	1	0	0
06782:37967	Scaffold_6%3BHRSCAF%3D93	1	1	0	0	0	1	0	0
06782:38333	Scaffold_6%3BHRSCAF%3D93	1	1	0	0	0	1	0	0
06791:60396	Scaffold_4945%3BHRSCAF%3D11020	1	0	0	0	1	0	0	0
06793:7948	Scaffold_4710%3BHRSCAF%3D10556	1	0	0	0	1	0	0	0
06801:183194	Scaffold_4710%3BHRSCAF%3D10556	1	1	0	0	0	1	0	0
06801:194856	Scaffold_4710%3BHRSCAF%3D10556	1	1	0	0	0	1	0	0
06801:194861	Scaffold_4710%3BHRSCAF%3D10556	1	1	0	0	0	1	0	0
06801:195070	Scaffold_4710%3BHRSCAF%3D10556	1	1	0	0	0	1	0	0
06801:210470	Scaffold_4710%3BHRSCAF%3D10556	1	1	0	0	0	1	0	0
06814:104322	Scaffold_4710%3BHRSCAF%3D10556	1	1	0	0	0	1	0	0
06814:193724	Scaffold_4710%3BHRSCAF%3D10556	1	1	0	0	0	1	0	0
06814:199015	Scaffold_4710%3BHRSCAF%3D10556	1	1	0	0	0	1	0	0
06825:23732	Scaffold_7%3BHRSCAF%3D130	1	0	0	0	1	0	0	0
06825:23759	Scaffold_7%3BHRSCAF%3D130	1	0	0	0	1	0	0	0
06825:23767	Scaffold_7%3BHRSCAF%3D130	1	0	0	0	1	0	0	0
06825:403335	Scaffold_7%3BHRSCAF%3D130	1	0	0	0	1	0	0	0
06825:403351	Scaffold_7%3BHRSCAF%3D130	1	0	0	0	1	0	0	0
06825:416263	Scaffold_7%3BHRSCAF%3D130	1	0	0	0	1	0	0	0
06825:555442	Scaffold_7%3BHRSCAF%3D130	1	1	1	1	0	0	0	1
06843:147	Scaffold_4945%3BHRSCAF%3D11020	1	1	1	1	0	0	0	1
06853:109396	Scaffold_3392%3BHRSCAF%3D7704	1	1	0	0	0	1	0	0
06853:11247	Scaffold_3392%3BHRSCAF%3D7704	1	0	0	0	1	0	0	0
06853:183621	Scaffold_3392%3BHRSCAF%3D7704	1	1	0	0	0	1	0	0
06853:183877	Scaffold_3392%3BHRSCAF%3D7704	1	1	0	0	0	1	0	0
06853:189619	Scaffold_3392%3BHRSCAF%3D7704	1	1	0	0	0	1	0	0
06853:194716	Scaffold_3392%3BHRSCAF%3D7704	1	1	0	0	0	1	0	0
06853:194950	Scaffold_3392%3BHRSCAF%3D7704	1	1	0	0	0	1	0	0
06853:210664	Scaffold_3392%3BHRSCAF%3D7704	1	1	0	0	0	1	0	0
06853:242685	Scaffold_3392%3BHRSCAF%3D7704	1	1	0	0	0	1	0	0
06859:50987	Scaffold_1%3BHRSCAF%3D51	1	0	0	0	1	0	0	0
06859:66296	Scaffold_1%3BHRSCAF%3D51	1	0	0	0	1	0	0	0
06868:63199	Scaffold_2%3BHRSCAF%3D53	1	0	0	0	1	0	0	0
06868:72097	Scaffold_2%3BHRSCAF%3D53	1	0	0	0	1	0	0	0
06871:169218	Scaffold_4710%3BHRSCAF%3D10556	1	0	0	0	1	0	0	0
06871:169556	Scaffold_4710%3BHRSCAF%3D10556	1	0	0	0	1	0	0	0
06871:343665	Scaffold_4710%3BHRSCAF%3D10556	1	0	0	0	1	0	0	0
06871:343869	Scaffold_4710%3BHRSCAF%3D10556	1	0	0	0	1	0	0	0
06871:369422	Scaffold_4710%3BHRSCAF%3D10556	1	0	0	0	1	0	0	0
06871:371965	Scaffold_4710%3BHRSCAF%3D10556	1	0	0	0	1	0	0	0
06871:372225	Scaffold_4710%3BHRSCAF%3D10556	1	0	0	0	1	0	0	0
06871:440767	Scaffold_4710%3BHRSCAF%3D10556	1	0	0	0	1	0	0	0
06871:457486	Scaffold_4710%3BHRSCAF%3D10556	1	0	0	0	1	0	0	0
06871:457523	Scaffold_4710%3BHRSCAF%3D10556	1	0	0	0	1	0	0	0
06871:457532	Scaffold_4710%3BHRSCAF%3D10556	1	0	0	0	1	0	0	0
06871:459428	Scaffold_4710%3BHRSCAF%3D10556	1	0	0	0	1	0	0	0
06871:459453	Scaffold_4710%3BHRSCAF%3D10556	1	0	0	0	1	0	0	0
06871:463314	Scaffold_4710%3BHRSCAF%3D10556	1	0	0	0	1	0	0	0
06871:463319	Scaffold_4710%3BHRSCAF%3D10556	1	0	0	0	1	0	0	0
06871:463334	Scaffold_4710%3BHRSCAF%3D10556	1	0	0	0	1	0	0	0
06871:463349	Scaffold_4710%3BHRSCAF%3D10556	1	0	0	0	1	0	0	0
06871:463359	Scaffold_4710%3BHRSCAF%3D10556	1	0	0	0	1	0	0	0
06871:463383	Scaffold_4710%3BHRSCAF%3D10556	1	0	0	0	1	0	0	0
06871:463678	Scaffold_4710%3BHRSCAF%3D10556	1	1	0	0	0	1	0	0
06871:756109	Scaffold_4710%3BHRSCAF%3D10556	1	0	0	0	1	0	0	0
06871:763237	Scaffold_4710%3BHRSCAF%3D10556	1	0	0	0	1	0	0	0
06871:903799	Scaffold_4710%3BHRSCAF%3D10556	1	0	0	0	1	0	0	0
06871:903817	Scaffold_4710%3BHRSCAF%3D10556	1	0	0	0	1	0	0	0
06871:904132	Scaffold_4710%3BHRSCAF%3D10556	1	0	0	0	1	0	0	0
06871:907016	Scaffold_4710%3BHRSCAF%3D10556	1	1	0	0	0	1	0	0
06871:909551	Scaffold_4710%3BHRSCAF%3D10556	1	1	0	0	0	1	0	0
06881:220302	Scaffold_3766%3BHRSCAF%3D8561	1	0	0	0	1	0	0	0
06881:222392	Scaffold_3766%3BHRSCAF%3D8561	1	0	0	0	1	0	0	0
06881:229277	Scaffold_3766%3BHRSCAF%3D8561	1	0	0	0	1	0	0	0
06906:282077	Scaffold_7%3BHRSCAF%3D130	1	0	0	0	1	0	0	0
06906:361175	Scaffold_7%3BHRSCAF%3D130	1	0	0	0	1	0	0	0
06908:227004	Scaffold_3%3BHRSCAF%3D56	1	0	0	0	1	0	0	0
06908:227006	Scaffold_3%3BHRSCAF%3D56	1	0	0	0	1	0	0	0
06909:3701	Scaffold_1%3BHRSCAF%3D51	1	1	0	0	0	1	0	0
06909:6456	Scaffold_1%3BHRSCAF%3D51	1	1	0	0	0	1	0	0
06914:1001162	Scaffold_6%3BHRSCAF%3D93	1	0	0	0	1	0	0	0
06914:1294441	Scaffold_6%3BHRSCAF%3D93	1	0	0	0	1	0	0	0
06914:1377625	Scaffold_6%3BHRSCAF%3D93	1	0	0	0	1	0	0	0
06914:1377686	Scaffold_6%3BHRSCAF%3D93	1	0	0	0	1	0	0	0
06914:1378137	Scaffold_6%3BHRSCAF%3D93	1	0	0	0	1	0	0	0
06914:1413461	Scaffold_6%3BHRSCAF%3D93	1	0	0	0	1	0	0	0
06914:204230	Scaffold_6%3BHRSCAF%3D93	1	0	0	0	1	0	0	0
06914:204261	Scaffold_6%3BHRSCAF%3D93	1	0	0	0	1	0	0	0
06914:209469	Scaffold_6%3BHRSCAF%3D93	1	0	0	0	1	0	0	0
06914:209940	Scaffold_6%3BHRSCAF%3D93	1	0	0	0	1	0	0	0
06914:281039	Scaffold_6%3BHRSCAF%3D93	1	1	1	0	0	0	1	0
06914:313208	Scaffold_6%3BHRSCAF%3D93	1	1	1	0	0	0	1	0
06914:689666	Scaffold_6%3BHRSCAF%3D93	1	0	0	0	1	0	0	0
06914:704606	Scaffold_6%3BHRSCAF%3D93	1	0	0	0	1	0	0	0
06914:918507	Scaffold_6%3BHRSCAF%3D93	1	0	0	0	1	0	0	0
06914:921242	Scaffold_6%3BHRSCAF%3D93	1	0	0	0	1	0	0	0
06914:921883	Scaffold_6%3BHRSCAF%3D93	1	0	0	0	1	0	0	0
06916:1060283	Scaffold_4710%3BHRSCAF%3D10556	1	0	0	0	1	0	0	0
06916:1061057	Scaffold_4710%3BHRSCAF%3D10556	1	0	0	0	1	0	0	0
06916:1074297	Scaffold_4710%3BHRSCAF%3D10556	1	0	0	0	1	0	0	0
06916:10898	Scaffold_4710%3BHRSCAF%3D10556	1	0	0	0	1	0	0	0
06916:11146	Scaffold_4710%3BHRSCAF%3D10556	1	0	0	0	1	0	0	0
06916:1348509	Scaffold_4710%3BHRSCAF%3D10556	1	1	0	0	0	1	0	0
06916:1971380	Scaffold_4710%3BHRSCAF%3D10556	1	0	0	0	1	0	0	0
06916:967780	Scaffold_4710%3BHRSCAF%3D10556	1	0	0	0	1	0	0	0
06916:968049	Scaffold_4710%3BHRSCAF%3D10556	1	0	0	0	1	0	0	0
06918:67912	Scaffold_2%3BHRSCAF%3D53	1	1	0	0	0	1	0	0
06929:1441	Scaffold_494%3BHRSCAF%3D1558	1	0	0	0	1	0	0	0
06932:17234	Scaffold_3%3BHRSCAF%3D56	1	0	0	0	1	0	0	0
06948:265582	Scaffold_4397%3BHRSCAF%3D9897	1	1	1	1	0	0	0	1
06948:265588	Scaffold_4397%3BHRSCAF%3D9897	1	1	1	1	0	0	0	1
06948:265590	Scaffold_4397%3BHRSCAF%3D9897	1	1	1	1	0	0	0	1
06948:265602	Scaffold_4397%3BHRSCAF%3D9897	1	1	1	1	0	0	0	1
06948:504209	Scaffold_7%3BHRSCAF%3D130	1	1	0	0	0	1	0	0
06948:778916	Scaffold_7%3BHRSCAF%3D130	1	0	0	0	1	0	0	0
06948:778931	Scaffold_7%3BHRSCAF%3D130	1	0	0	0	1	0	0	0
06948:784716	Scaffold_7%3BHRSCAF%3D130	1	0	0	0	1	0	0	0
06960:160486	Scaffold_1%3BHRSCAF%3D51	1	0	0	0	1	0	0	0
06960:178073	Scaffold_1%3BHRSCAF%3D51	1	0	0	0	1	0	0	0
06983:53092	Scaffold_4710%3BHRSCAF%3D10556	1	0	0	0	1	0	0	0
06983:53325	Scaffold_4710%3BHRSCAF%3D10556	1	0	0	0	1	0	0	0
07002:1720	Scaffold_1%3BHRSCAF%3D51	1	0	0	0	1	0	0	0
07002:1720	Scaffold_4710%3BHRSCAF%3D10556	0	0	0	0	NA	NA	NA	NA
07003:159491	Scaffold_3%3BHRSCAF%3D56	1	1	0	0	0	1	0	0
07005:138262	Scaffold_7%3BHRSCAF%3D130	1	0	0	0	1	0	0	0
07005:138547	Scaffold_7%3BHRSCAF%3D130	1	0	0	0	1	0	0	0
07007:101256	Scaffold_11%3BHRSCAF%3D172	1	0	0	0	1	0	0	0
07007:155727	Scaffold_11%3BHRSCAF%3D172	1	0	0	0	1	0	0	0
07007:156205	Scaffold_11%3BHRSCAF%3D172	1	0	0	0	1	0	0	0
07007:72728	Scaffold_11%3BHRSCAF%3D172	1	0	0	0	1	0	0	0
07012:1005531	Scaffold_3392%3BHRSCAF%3D7704	1	0	0	0	1	0	0	0
07012:1005755	Scaffold_3392%3BHRSCAF%3D7704	1	0	0	0	1	0	0	0
07012:1156645	Scaffold_3392%3BHRSCAF%3D7704	1	0	0	0	1	0	0	0
07012:1220955	Scaffold_3392%3BHRSCAF%3D7704	1	1	0	0	0	1	0	0
07012:1262649	Scaffold_3392%3BHRSCAF%3D7704	1	0	0	0	1	0	0	0
07012:1288824	Scaffold_3392%3BHRSCAF%3D7704	1	0	0	0	1	0	0	0
07012:1290808	Scaffold_3392%3BHRSCAF%3D7704	1	0	0	0	1	0	0	0
07012:1469711	Scaffold_3392%3BHRSCAF%3D7704	1	0	0	0	1	0	0	0
07012:1485953	Scaffold_3392%3BHRSCAF%3D7704	1	0	0	0	1	0	0	0
07012:1486001	Scaffold_3392%3BHRSCAF%3D7704	1	0	0	0	1	0	0	0
07012:1486002	Scaffold_3392%3BHRSCAF%3D7704	1	0	0	0	1	0	0	0
07012:1526181	Scaffold_3392%3BHRSCAF%3D7704	1	0	0	0	1	0	0	0
07012:1526497	Scaffold_3392%3BHRSCAF%3D7704	1	0	0	0	1	0	0	0
07012:1539286	Scaffold_3392%3BHRSCAF%3D7704	1	0	0	0	1	0	0	0
07012:1555379	Scaffold_3392%3BHRSCAF%3D7704	1	0	0	0	1	0	0	0
07012:198000	Scaffold_494%3BHRSCAF%3D1558	1	0	0	0	1	0	0	0
07012:815142	Scaffold_3392%3BHRSCAF%3D7704	1	1	0	0	0	1	0	0
07012:938092	Scaffold_3392%3BHRSCAF%3D7704	1	0	0	0	1	0	0	0
07012:952361	Scaffold_3392%3BHRSCAF%3D7704	1	0	0	0	1	0	0	0
07012:952656	Scaffold_3392%3BHRSCAF%3D7704	1	0	0	0	1	0	0	0
07012:982109	Scaffold_3392%3BHRSCAF%3D7704	1	0	0	0	1	0	0	0
07027:36783	Scaffold_4710%3BHRSCAF%3D10556	1	0	0	0	1	0	0	0
07027:36802	Scaffold_4710%3BHRSCAF%3D10556	1	0	0	0	1	0	0	0
07027:67255	Scaffold_4710%3BHRSCAF%3D10556	1	0	0	0	1	0	0	0
07035:240190	Scaffold_4710%3BHRSCAF%3D10556	1	0	0	0	1	0	0	0
07035:244112	Scaffold_4710%3BHRSCAF%3D10556	1	0	0	0	1	0	0	0
07035:282944	Scaffold_4710%3BHRSCAF%3D10556	1	0	0	0	1	0	0	0
07035:3349	Scaffold_4710%3BHRSCAF%3D10556	1	0	0	0	1	0	0	0
07035:3376	Scaffold_4710%3BHRSCAF%3D10556	1	0	0	0	1	0	0	0
07035:338671	Scaffold_4710%3BHRSCAF%3D10556	1	1	0	0	0	1	0	0
07035:428205	Scaffold_4710%3BHRSCAF%3D10556	1	0	0	0	1	0	0	0
07035:651170	Scaffold_4710%3BHRSCAF%3D10556	1	1	0	0	0	1	0	0
07035:711721	Scaffold_4710%3BHRSCAF%3D10556	1	0	0	0	1	0	0	0
07035:712088	Scaffold_4710%3BHRSCAF%3D10556	1	0	0	0	1	0	0	0
07035:721901	Scaffold_4710%3BHRSCAF%3D10556	1	0	0	0	1	0	0	0
07035:755706	Scaffold_4710%3BHRSCAF%3D10556	1	0	0	0	1	0	0	0
07043:47237	Scaffold_15%3BHRSCAF%3D437	1	0	0	0	1	0	0	0
07046:82341	Scaffold_176%3BHRSCAF%3D892	1	0	0	0	1	0	0	0
07046:87882	Scaffold_176%3BHRSCAF%3D892	1	0	0	0	1	0	0	0
07053:73948	Scaffold_2%3BHRSCAF%3D53	1	0	0	0	1	0	0	0
07069:176665	Scaffold_5405%3BHRSCAF%3D12044	1	0	0	0	1	0	0	0
07087:170075	Scaffold_176%3BHRSCAF%3D892	1	1	0	0	0	1	0	0
07087:225060	Scaffold_176%3BHRSCAF%3D892	1	0	0	0	1	0	0	0
07087:312430	Scaffold_176%3BHRSCAF%3D892	1	1	0	0	0	1	0	0
07088:28361	Scaffold_4710%3BHRSCAF%3D10556	1	0	0	0	1	0	0	0
07088:28377	Scaffold_4710%3BHRSCAF%3D10556	1	0	0	0	1	0	0	0
07088:50356	Scaffold_4710%3BHRSCAF%3D10556	1	0	0	0	1	0	0	0
07088:50370	Scaffold_4710%3BHRSCAF%3D10556	1	0	0	0	1	0	0	0
07088:50412	Scaffold_4710%3BHRSCAF%3D10556	1	0	0	0	1	0	0	0
07088:50604	Scaffold_4710%3BHRSCAF%3D10556	1	0	0	0	1	0	0	0
07112:881	Scaffold_3766%3BHRSCAF%3D8561	1	1	0	0	0	1	0	0
07115:2543	Scaffold_176%3BHRSCAF%3D892	1	1	0	0	0	1	0	0
07117:41841	Scaffold_1%3BHRSCAF%3D51	1	0	0	0	1	0	0	0
07117:43095	Scaffold_1%3BHRSCAF%3D51	1	0	0	0	1	0	0	0
07171:11485	Scaffold_2%3BHRSCAF%3D53	1	0	0	0	1	0	0	0
07171:11495	Scaffold_2%3BHRSCAF%3D53	1	0	0	0	1	0	0	0
07195:140034	Scaffold_14%3BHRSCAF%3D233	1	1	0	0	0	1	0	0
07195:198703	Scaffold_14%3BHRSCAF%3D233	1	1	0	0	0	1	0	0
07213:63465	Scaffold_4945%3BHRSCAF%3D11020	1	0	0	1	0	0	0	1
07213:63483	Scaffold_4945%3BHRSCAF%3D11020	1	0	0	0	1	0	0	0
07213:63643	Scaffold_4945%3BHRSCAF%3D11020	1	0	0	1	0	0	0	1
07213:63775	Scaffold_4945%3BHRSCAF%3D11020	1	0	0	0	1	0	0	0
07213:63997	Scaffold_4945%3BHRSCAF%3D11020	1	0	0	1	0	0	0	1
07220:8186	Scaffold_7%3BHRSCAF%3D130	1	0	0	0	1	0	0	0
07238:112708	Scaffold_4710%3BHRSCAF%3D10556	1	0	0	0	1	0	0	0
07238:493765	Scaffold_18%3BHRSCAF%3D475	1	1	1	1	0	0	0	1
07238:497259	Scaffold_1532%3BHRSCAF%3D3766	1	1	1	1	0	0	0	1
07238:497259	Scaffold_18%3BHRSCAF%3D475	0	1	1	1	NA	NA	NA	NA
07268:84797	Scaffold_1%3BHRSCAF%3D51	1	0	0	0	1	0	0	0
07268:84798	Scaffold_1%3BHRSCAF%3D51	1	0	0	0	1	0	0	0
07292:293	Scaffold_4710%3BHRSCAF%3D10556	1	0	0	0	1	0	0	0
07313:56460	Scaffold_4710%3BHRSCAF%3D10556	1	0	0	0	1	0	0	0
07318:131863	Scaffold_3766%3BHRSCAF%3D8561	1	1	1	1	0	0	0	1
07329:14830	Scaffold_7%3BHRSCAF%3D130	1	1	1	1	0	0	0	1
07329:14841	Scaffold_7%3BHRSCAF%3D130	1	1	1	1	0	0	0	1
07329:14847	Scaffold_7%3BHRSCAF%3D130	1	1	1	1	0	0	0	1
07329:15131	Scaffold_7%3BHRSCAF%3D130	1	1	1	1	0	0	0	1
07330:135856	Scaffold_4710%3BHRSCAF%3D10556	1	0	0	0	1	0	0	0
07330:165519	Scaffold_4710%3BHRSCAF%3D10556	1	0	0	0	1	0	0	0
07330:170409	Scaffold_4710%3BHRSCAF%3D10556	1	0	0	0	1	0	0	0
07330:172078	Scaffold_4710%3BHRSCAF%3D10556	1	0	0	0	1	0	0	0
07330:172362	Scaffold_4710%3BHRSCAF%3D10556	1	0	0	0	1	0	0	0
07330:221204	Scaffold_4710%3BHRSCAF%3D10556	1	0	0	0	1	0	0	0
07351:167060	Scaffold_16%3BHRSCAF%3D451	1	0	0	0	1	0	0	0
07351:167067	Scaffold_16%3BHRSCAF%3D451	1	0	0	0	1	0	0	0
07351:185412	Scaffold_16%3BHRSCAF%3D451	1	0	0	0	1	0	0	0
07351:279231	Scaffold_16%3BHRSCAF%3D451	1	0	0	0	1	0	0	0
07351:381954	Scaffold_16%3BHRSCAF%3D451	1	0	0	0	1	0	0	0
07351:517989	Scaffold_16%3BHRSCAF%3D451	1	1	0	0	0	1	0	0
07351:518433	Scaffold_16%3BHRSCAF%3D451	1	1	0	0	0	1	0	0
07351:551930	Scaffold_16%3BHRSCAF%3D451	1	1	0	0	0	1	0	0
07351:552134	Scaffold_16%3BHRSCAF%3D451	1	1	0	0	0	1	0	0
07351:577802	Scaffold_16%3BHRSCAF%3D451	1	1	0	0	0	1	0	0
07351:578065	Scaffold_16%3BHRSCAF%3D451	1	1	0	0	0	1	0	0
07351:578091	Scaffold_16%3BHRSCAF%3D451	1	1	0	0	0	1	0	0
07351:606758	Scaffold_16%3BHRSCAF%3D451	1	0	0	0	1	0	0	0
07359:9663	Scaffold_4416%3BHRSCAF%3D9937	1	0	0	1	0	0	0	1
07378:84118	Scaffold_14%3BHRSCAF%3D233	1	0	0	0	1	0	0	0
07388:1388	Scaffold_3766%3BHRSCAF%3D8561	1	0	0	0	1	0	0	0
07413:172495	Scaffold_3%3BHRSCAF%3D56	1	0	0	0	1	0	0	0
07444:121168	Scaffold_3%3BHRSCAF%3D56	1	0	0	0	1	0	0	0
07444:121559	Scaffold_3%3BHRSCAF%3D56	1	0	0	0	1	0	0	0
07444:121612	Scaffold_3%3BHRSCAF%3D56	1	0	0	0	1	0	0	0
07444:121618	Scaffold_3%3BHRSCAF%3D56	1	0	0	0	1	0	0	0
07444:126153	Scaffold_3%3BHRSCAF%3D56	1	0	0	0	1	0	0	0
07444:126161	Scaffold_3%3BHRSCAF%3D56	1	0	0	0	1	0	0	0
07444:126165	Scaffold_3%3BHRSCAF%3D56	1	0	0	0	1	0	0	0
07444:126416	Scaffold_3%3BHRSCAF%3D56	1	0	0	0	1	0	0	0
07444:233812	Scaffold_3%3BHRSCAF%3D56	1	1	0	0	0	1	0	0
07444:75273	Scaffold_3%3BHRSCAF%3D56	1	0	0	0	1	0	0	0
07470:18218	Scaffold_14%3BHRSCAF%3D233	1	0	0	0	1	0	0	0
07470:59170	Scaffold_14%3BHRSCAF%3D233	1	0	0	0	1	0	0	0
07478:420576	Scaffold_15%3BHRSCAF%3D437	1	0	0	0	1	0	0	0
07478:420577	Scaffold_15%3BHRSCAF%3D437	1	0	0	0	1	0	0	0
07478:420585	Scaffold_15%3BHRSCAF%3D437	1	0	0	0	1	0	0	0
07478:420607	Scaffold_15%3BHRSCAF%3D437	1	0	0	0	1	0	0	0
07478:420611	Scaffold_15%3BHRSCAF%3D437	1	0	0	0	1	0	0	0
07478:942402	Scaffold_15%3BHRSCAF%3D437	1	0	0	0	1	0	0	0
07478:942437	Scaffold_15%3BHRSCAF%3D437	1	0	0	0	1	0	0	0
07478:942454	Scaffold_15%3BHRSCAF%3D437	1	0	0	0	1	0	0	0
07478:942690	Scaffold_15%3BHRSCAF%3D437	1	0	0	0	1	0	0	0
07478:942708	Scaffold_15%3BHRSCAF%3D437	1	0	0	0	1	0	0	0
07478:962230	Scaffold_15%3BHRSCAF%3D437	1	0	0	0	1	0	0	0
07478:962692	Scaffold_15%3BHRSCAF%3D437	1	0	0	0	1	0	0	0
07488:208138	Scaffold_2%3BHRSCAF%3D53	1	1	0	0	0	1	0	0
07488:86088	Scaffold_2%3BHRSCAF%3D53	1	0	0	0	1	0	0	0
07510:131940	Scaffold_12%3BHRSCAF%3D187	1	0	0	0	1	0	0	0
07510:81643	Scaffold_12%3BHRSCAF%3D187	1	0	0	0	1	0	0	0
07519:181790	Scaffold_3392%3BHRSCAF%3D7704	1	0	0	0	1	0	0	0
07519:238072	Scaffold_3392%3BHRSCAF%3D7704	1	0	0	0	1	0	0	0
07519:445089	Scaffold_3392%3BHRSCAF%3D7704	1	1	1	1	0	0	0	1
07519:532183	Scaffold_3392%3BHRSCAF%3D7704	1	0	0	0	1	0	0	0
07519:564456	Scaffold_3392%3BHRSCAF%3D7704	1	0	0	0	1	0	0	0
07519:594547	Scaffold_3392%3BHRSCAF%3D7704	1	0	0	0	1	0	0	0
07519:594611	Scaffold_3392%3BHRSCAF%3D7704	1	0	0	0	1	0	0	0
07519:595124	Scaffold_3392%3BHRSCAF%3D7704	1	0	0	0	1	0	0	0
07519:658412	Scaffold_3392%3BHRSCAF%3D7704	1	1	0	0	0	1	0	0
07519:70538	Scaffold_3392%3BHRSCAF%3D7704	1	0	0	0	1	0	0	0
07519:77835	Scaffold_3392%3BHRSCAF%3D7704	1	0	0	0	1	0	0	0
07519:798671	Scaffold_3392%3BHRSCAF%3D7704	1	0	0	0	1	0	0	0
07519:868208	Scaffold_3392%3BHRSCAF%3D7704	1	0	0	0	1	0	0	0
07519:869763	Scaffold_3392%3BHRSCAF%3D7704	1	0	0	0	1	0	0	0
07519:869774	Scaffold_3392%3BHRSCAF%3D7704	1	0	0	0	1	0	0	0
07520:1725754	Scaffold_4710%3BHRSCAF%3D10556	1	0	0	0	1	0	0	0
07520:1725980	Scaffold_4710%3BHRSCAF%3D10556	1	0	0	0	1	0	0	0
07520:1725984	Scaffold_4710%3BHRSCAF%3D10556	1	0	0	0	1	0	0	0
07520:1726006	Scaffold_4710%3BHRSCAF%3D10556	1	0	0	0	1	0	0	0
07520:303740	Scaffold_4710%3BHRSCAF%3D10556	1	1	0	0	0	1	0	0
07528:328069	Scaffold_2%3BHRSCAF%3D53	1	1	0	0	0	1	0	0
07575:187431	Scaffold_494%3BHRSCAF%3D1558	1	0	0	0	1	0	0	0
07575:251943	Scaffold_494%3BHRSCAF%3D1558	1	0	0	0	1	0	0	0
07575:271900	Scaffold_494%3BHRSCAF%3D1558	1	1	1	1	0	0	0	1
07595:46647	Scaffold_3392%3BHRSCAF%3D7704	1	0	0	0	1	0	0	0
07595:46654	Scaffold_3392%3BHRSCAF%3D7704	1	0	0	0	1	0	0	0
07595:46668	Scaffold_3392%3BHRSCAF%3D7704	1	0	0	0	1	0	0	0
07660:136910	Scaffold_5405%3BHRSCAF%3D12044	1	0	0	0	1	0	0	0
07660:137280	Scaffold_5405%3BHRSCAF%3D12044	1	0	0	0	1	0	0	0
07660:237378	Scaffold_5405%3BHRSCAF%3D12044	1	0	0	0	1	0	0	0
07660:31666	Scaffold_5405%3BHRSCAF%3D12044	1	0	0	0	1	0	0	0
07660:31903	Scaffold_5405%3BHRSCAF%3D12044	1	0	0	0	1	0	0	0
07660:46329	Scaffold_5405%3BHRSCAF%3D12044	1	0	0	0	1	0	0	0
07660:62870	Scaffold_5405%3BHRSCAF%3D12044	1	0	0	0	1	0	0	0
07660:99331	Scaffold_5405%3BHRSCAF%3D12044	1	0	0	0	1	0	0	0
07670:163810	Scaffold_1%3BHRSCAF%3D51	1	1	0	0	0	1	0	0
07670:22929	Scaffold_1%3BHRSCAF%3D51	1	0	0	0	1	0	0	0
07670:61979	Scaffold_1%3BHRSCAF%3D51	1	0	0	0	1	0	0	0
07708:102613	Scaffold_6%3BHRSCAF%3D93	1	1	0	0	0	1	0	0
07708:398407	Scaffold_6%3BHRSCAF%3D93	1	1	1	1	0	0	0	1
07762:176306	Scaffold_4710%3BHRSCAF%3D10556	1	1	0	0	0	1	0	0
07762:233915	Scaffold_4710%3BHRSCAF%3D10556	1	1	0	0	0	1	0	0
07762:237859	Scaffold_4710%3BHRSCAF%3D10556	1	1	0	0	0	1	0	0
07762:255084	Scaffold_4710%3BHRSCAF%3D10556	1	1	0	0	0	1	0	0
07762:270258	Scaffold_4710%3BHRSCAF%3D10556	1	1	0	0	0	1	0	0
07762:270757	Scaffold_4710%3BHRSCAF%3D10556	1	1	0	0	0	1	0	0
07762:312667	Scaffold_4710%3BHRSCAF%3D10556	1	1	0	0	0	1	0	0
07762:338014	Scaffold_4710%3BHRSCAF%3D10556	1	1	0	0	0	1	0	0
07762:347523	Scaffold_4710%3BHRSCAF%3D10556	1	0	0	0	1	0	0	0
07762:457659	Scaffold_4710%3BHRSCAF%3D10556	1	0	0	0	1	0	0	0
07762:85609	Scaffold_4710%3BHRSCAF%3D10556	1	0	0	0	1	0	0	0
07778:195431	Scaffold_4710%3BHRSCAF%3D10556	1	0	0	0	1	0	0	0
07778:228785	Scaffold_4710%3BHRSCAF%3D10556	1	0	0	0	1	0	0	0
07778:229054	Scaffold_4710%3BHRSCAF%3D10556	1	0	0	0	1	0	0	0
07778:229406	Scaffold_4710%3BHRSCAF%3D10556	1	0	0	0	1	0	0	0
07778:231334	Scaffold_4710%3BHRSCAF%3D10556	1	0	0	0	1	0	0	0
07806:78264	Scaffold_14%3BHRSCAF%3D233	1	1	0	0	0	1	0	0
07806:78543	Scaffold_14%3BHRSCAF%3D233	1	1	0	0	0	1	0	0
07807:99371	Scaffold_4945%3BHRSCAF%3D11020	1	1	0	0	0	1	0	0
07807:99434	Scaffold_4945%3BHRSCAF%3D11020	1	1	0	0	0	1	0	0
07807:99831	Scaffold_4945%3BHRSCAF%3D11020	1	1	0	0	0	1	0	0
07851:39757	Scaffold_4710%3BHRSCAF%3D10556	1	0	0	0	1	0	0	0
07859:488007	Scaffold_11%3BHRSCAF%3D172	1	0	0	0	1	0	0	0
07859:755404	Scaffold_11%3BHRSCAF%3D172	1	0	0	0	1	0	0	0
07873:106459	Scaffold_4710%3BHRSCAF%3D10556	1	0	0	0	1	0	0	0
07873:207086	Scaffold_4710%3BHRSCAF%3D10556	1	1	0	0	0	1	0	0
07873:232300	Scaffold_4710%3BHRSCAF%3D10556	1	1	0	0	0	1	0	0
07873:232629	Scaffold_4710%3BHRSCAF%3D10556	1	1	0	0	0	1	0	0
07873:232906	Scaffold_4710%3BHRSCAF%3D10556	1	1	0	0	0	1	0	0
07873:233210	Scaffold_4710%3BHRSCAF%3D10556	1	1	0	0	0	1	0	0
07873:262417	Scaffold_4710%3BHRSCAF%3D10556	1	1	0	0	0	1	0	0
07873:262424	Scaffold_4710%3BHRSCAF%3D10556	1	1	0	0	0	1	0	0
07873:278606	Scaffold_4710%3BHRSCAF%3D10556	1	1	0	0	0	1	0	0
07877:2450	Scaffold_494%3BHRSCAF%3D1558	1	1	0	0	0	1	0	0
07894:102033	Scaffold_3766%3BHRSCAF%3D8561	1	0	0	0	1	0	0	0
07894:133874	Scaffold_3766%3BHRSCAF%3D8561	1	0	0	0	1	0	0	0
07894:217614	Scaffold_3766%3BHRSCAF%3D8561	1	1	1	0	0	0	1	0
07894:217892	Scaffold_3766%3BHRSCAF%3D8561	1	1	1	0	0	0	1	0
07906:110400	Scaffold_4710%3BHRSCAF%3D10556	1	0	0	0	1	0	0	0
07978:12076	Scaffold_3024%3BHRSCAF%3D6918	1	0	0	0	1	0	0	0
07996:51668	Scaffold_7%3BHRSCAF%3D130	1	0	0	0	1	0	0	0
08030:42371	Scaffold_494%3BHRSCAF%3D1558	1	1	0	0	0	1	0	0
08044:169639	Scaffold_6%3BHRSCAF%3D93	1	1	1	0	0	0	1	0
08059:93887	Scaffold_1733%3BHRSCAF%3D4171	1	0	0	1	0	0	0	1
08078:37425	Scaffold_16%3BHRSCAF%3D451	1	1	0	0	0	1	0	0
08085:345794	Scaffold_4710%3BHRSCAF%3D10556	1	1	0	0	0	1	0	0
08100:170161	Scaffold_176%3BHRSCAF%3D892	1	0	0	0	1	0	0	0
08100:362536	Scaffold_176%3BHRSCAF%3D892	1	0	0	0	1	0	0	0
08100:455307	Scaffold_176%3BHRSCAF%3D892	1	0	0	0	1	0	0	0
08100:5108	Scaffold_176%3BHRSCAF%3D892	1	0	0	0	1	0	0	0
08100:8285	Scaffold_176%3BHRSCAF%3D892	1	0	0	0	1	0	0	0
08107:163398	Scaffold_6%3BHRSCAF%3D93	1	0	0	0	1	0	0	0
08107:166614	Scaffold_6%3BHRSCAF%3D93	1	0	0	0	1	0	0	0
08112:1025	Scaffold_4710%3BHRSCAF%3D10556	1	0	0	0	1	0	0	0
08112:1366	Scaffold_4710%3BHRSCAF%3D10556	1	0	0	0	1	0	0	0
08127:46395	Scaffold_11%3BHRSCAF%3D172	1	1	0	0	0	1	0	0
08151:73575	Scaffold_3024%3BHRSCAF%3D6918	1	0	0	0	1	0	0	0
08154:150312	Scaffold_4710%3BHRSCAF%3D10556	1	0	0	0	1	0	0	0
08154:150421	Scaffold_4710%3BHRSCAF%3D10556	1	0	0	0	1	0	0	0
08154:150691	Scaffold_4710%3BHRSCAF%3D10556	1	0	0	0	1	0	0	0
08154:151823	Scaffold_4710%3BHRSCAF%3D10556	1	0	0	0	1	0	0	0
08154:152042	Scaffold_4710%3BHRSCAF%3D10556	1	0	0	0	1	0	0	0
08154:30558	Scaffold_4710%3BHRSCAF%3D10556	1	0	0	0	1	0	0	0
08201:473330	Scaffold_3392%3BHRSCAF%3D7704	1	0	0	0	1	0	0	0
08232:117538	Scaffold_7%3BHRSCAF%3D130	1	0	0	0	1	0	0	0
08261:202914	Scaffold_2%3BHRSCAF%3D53	1	0	0	0	1	0	0	0
08261:202950	Scaffold_2%3BHRSCAF%3D53	1	0	0	0	1	0	0	0
08261:202968	Scaffold_2%3BHRSCAF%3D53	1	0	0	0	1	0	0	0
08261:203239	Scaffold_2%3BHRSCAF%3D53	1	0	0	0	1	0	0	0
08265:1053329	Scaffold_7%3BHRSCAF%3D130	1	0	0	0	1	0	0	0
08265:1058234	Scaffold_7%3BHRSCAF%3D130	1	0	0	0	1	0	0	0
08265:1358867	Scaffold_6%3BHRSCAF%3D93	1	0	0	0	1	0	0	0
08265:1396053	Scaffold_6%3BHRSCAF%3D93	1	0	0	0	1	0	0	0
08265:1422354	Scaffold_6%3BHRSCAF%3D93	1	0	0	0	1	0	0	0
08265:1426876	Scaffold_6%3BHRSCAF%3D93	1	0	0	0	1	0	0	0
08265:1713505	Scaffold_6%3BHRSCAF%3D93	1	0	0	0	1	0	0	0
08265:2018791	Scaffold_6%3BHRSCAF%3D93	1	0	0	0	1	0	0	0
08265:2091833	Scaffold_6%3BHRSCAF%3D93	1	0	0	0	1	0	0	0
08265:2153052	Scaffold_6%3BHRSCAF%3D93	1	0	0	0	1	0	0	0
08265:2243812	Scaffold_6%3BHRSCAF%3D93	1	0	0	0	1	0	0	0
08265:2265843	Scaffold_6%3BHRSCAF%3D93	1	0	0	0	1	0	0	0
08265:2273325	Scaffold_6%3BHRSCAF%3D93	1	0	0	0	1	0	0	0
08265:2301238	Scaffold_6%3BHRSCAF%3D93	1	0	0	0	1	0	0	0
08265:2301457	Scaffold_6%3BHRSCAF%3D93	1	0	0	0	1	0	0	0
08265:2330277	Scaffold_6%3BHRSCAF%3D93	1	0	0	0	1	0	0	0
08265:2330324	Scaffold_6%3BHRSCAF%3D93	1	0	0	0	1	0	0	0
08265:2330904	Scaffold_6%3BHRSCAF%3D93	1	0	0	0	1	0	0	0
08265:2350275	Scaffold_6%3BHRSCAF%3D93	1	0	0	0	1	0	0	0
08265:2408223	Scaffold_6%3BHRSCAF%3D93	1	0	0	0	1	0	0	0
08265:2408502	Scaffold_6%3BHRSCAF%3D93	1	0	0	0	1	0	0	0
08265:2566089	Scaffold_6%3BHRSCAF%3D93	1	0	0	0	1	0	0	0
08265:2567276	Scaffold_6%3BHRSCAF%3D93	1	0	0	0	1	0	0	0
08265:2567606	Scaffold_6%3BHRSCAF%3D93	1	0	0	0	1	0	0	0
08265:2579756	Scaffold_6%3BHRSCAF%3D93	1	0	0	0	1	0	0	0
08265:2579830	Scaffold_6%3BHRSCAF%3D93	1	0	0	0	1	0	0	0
08265:2688909	Scaffold_6%3BHRSCAF%3D93	1	0	0	0	1	0	0	0
08265:2753165	Scaffold_6%3BHRSCAF%3D93	1	0	0	0	1	0	0	0
08265:2753172	Scaffold_6%3BHRSCAF%3D93	1	0	0	0	1	0	0	0
08265:2775036	Scaffold_6%3BHRSCAF%3D93	1	0	0	0	1	0	0	0
08265:2775063	Scaffold_6%3BHRSCAF%3D93	1	0	0	0	1	0	0	0
08265:2775415	Scaffold_6%3BHRSCAF%3D93	1	0	0	0	1	0	0	0
08265:3156771	Scaffold_494%3BHRSCAF%3D1558	1	0	0	0	1	0	0	0
08265:3157042	Scaffold_494%3BHRSCAF%3D1558	1	1	0	0	0	1	0	0
08265:404340	Scaffold_7%3BHRSCAF%3D130	1	1	0	0	0	1	0	0
08265:404353	Scaffold_7%3BHRSCAF%3D130	1	1	0	0	0	1	0	0
08265:404356	Scaffold_7%3BHRSCAF%3D130	1	1	0	0	0	1	0	0
08265:404397	Scaffold_7%3BHRSCAF%3D130	1	1	0	0	0	1	0	0
08265:492278	Scaffold_7%3BHRSCAF%3D130	1	0	0	0	1	0	0	0
08265:834942	Scaffold_7%3BHRSCAF%3D130	1	0	0	0	1	0	0	0
08265:969034	Scaffold_7%3BHRSCAF%3D130	1	0	0	0	1	0	0	0
08265:969060	Scaffold_7%3BHRSCAF%3D130	1	0	0	0	1	0	0	0
08265:969062	Scaffold_7%3BHRSCAF%3D130	1	0	0	0	1	0	0	0
08265:969080	Scaffold_7%3BHRSCAF%3D130	1	0	0	0	1	0	0	0
08302:79003	Scaffold_3%3BHRSCAF%3D56	1	0	0	0	1	0	0	0
08316:102026	Scaffold_3024%3BHRSCAF%3D6918	1	0	0	0	1	0	0	0
08316:102027	Scaffold_3024%3BHRSCAF%3D6918	1	0	0	0	1	0	0	0
08316:395209	Scaffold_3024%3BHRSCAF%3D6918	1	0	0	0	1	0	0	0
08316:460634	Scaffold_3024%3BHRSCAF%3D6918	1	1	1	0	0	0	1	0
08316:461108	Scaffold_3024%3BHRSCAF%3D6918	1	1	1	0	0	0	1	0
08316:461119	Scaffold_3024%3BHRSCAF%3D6918	1	1	1	0	0	0	1	0
08316:461134	Scaffold_3024%3BHRSCAF%3D6918	1	1	1	0	0	0	1	0
08316:461135	Scaffold_3024%3BHRSCAF%3D6918	1	1	1	0	0	0	1	0
08316:461159	Scaffold_3024%3BHRSCAF%3D6918	1	1	1	0	0	0	1	0
08316:54471	Scaffold_3024%3BHRSCAF%3D6918	1	0	0	0	1	0	0	0
08316:54492	Scaffold_3024%3BHRSCAF%3D6918	1	0	0	0	1	0	0	0
08316:55310	Scaffold_3024%3BHRSCAF%3D6918	1	0	0	0	1	0	0	0
08316:55436	Scaffold_3024%3BHRSCAF%3D6918	1	0	0	0	1	0	0	0
08316:564496	Scaffold_3024%3BHRSCAF%3D6918	1	1	0	0	0	1	0	0
08316:714548	Scaffold_3024%3BHRSCAF%3D6918	1	0	0	0	1	0	0	0
08316:79159	Scaffold_3024%3BHRSCAF%3D6918	1	0	0	0	1	0	0	0
08316:79165	Scaffold_3024%3BHRSCAF%3D6918	1	0	0	0	1	0	0	0
08316:79586	Scaffold_3024%3BHRSCAF%3D6918	1	0	0	0	1	0	0	0
08316:813205	Scaffold_3024%3BHRSCAF%3D6918	1	0	0	0	1	0	0	0
08316:826826	Scaffold_3024%3BHRSCAF%3D6918	1	0	0	0	1	0	0	0
08316:826827	Scaffold_3024%3BHRSCAF%3D6918	1	0	0	0	1	0	0	0
08316:826840	Scaffold_3024%3BHRSCAF%3D6918	1	0	0	0	1	0	0	0
08316:827027	Scaffold_3024%3BHRSCAF%3D6918	1	0	0	0	1	0	0	0
08316:827060	Scaffold_3024%3BHRSCAF%3D6918	1	0	0	0	1	0	0	0
08359:104100	Scaffold_15%3BHRSCAF%3D437	1	0	0	0	1	0	0	0
08359:104422	Scaffold_15%3BHRSCAF%3D437	1	0	0	0	1	0	0	0
08359:1060456	Scaffold_15%3BHRSCAF%3D437	1	0	0	0	1	0	0	0
08359:1076706	Scaffold_15%3BHRSCAF%3D437	1	0	0	0	1	0	0	0
08359:1078409	Scaffold_15%3BHRSCAF%3D437	1	0	0	0	1	0	0	0
08359:1088675	Scaffold_15%3BHRSCAF%3D437	1	0	0	0	1	0	0	0
08359:1089025	Scaffold_15%3BHRSCAF%3D437	1	0	0	0	1	0	0	0
08359:1089027	Scaffold_15%3BHRSCAF%3D437	1	0	0	0	1	0	0	0
08359:1089070	Scaffold_15%3BHRSCAF%3D437	1	0	0	0	1	0	0	0
08359:1089424	Scaffold_15%3BHRSCAF%3D437	1	0	0	0	1	0	0	0
08359:1171972	Scaffold_15%3BHRSCAF%3D437	1	1	0	0	0	1	0	0
08359:118829	Scaffold_15%3BHRSCAF%3D437	1	0	0	0	1	0	0	0
08359:119062	Scaffold_15%3BHRSCAF%3D437	1	0	0	0	1	0	0	0
08359:1259574	Scaffold_15%3BHRSCAF%3D437	1	0	0	0	1	0	0	0
08359:13376	Scaffold_15%3BHRSCAF%3D437	1	0	0	0	1	0	0	0
08359:1540110	Scaffold_15%3BHRSCAF%3D437	1	0	0	0	1	0	0	0
08359:1541134	Scaffold_15%3BHRSCAF%3D437	1	0	0	0	1	0	0	0
08359:1551969	Scaffold_15%3BHRSCAF%3D437	1	0	0	0	1	0	0	0
08359:1556869	Scaffold_15%3BHRSCAF%3D437	1	0	0	0	1	0	0	0
08359:1566969	Scaffold_15%3BHRSCAF%3D437	1	0	0	0	1	0	0	0
08359:1577842	Scaffold_15%3BHRSCAF%3D437	1	0	0	0	1	0	0	0
08359:1578260	Scaffold_15%3BHRSCAF%3D437	1	0	0	0	1	0	0	0
08359:1584036	Scaffold_15%3BHRSCAF%3D437	1	0	0	0	1	0	0	0
08359:1584038	Scaffold_15%3BHRSCAF%3D437	1	0	0	0	1	0	0	0
08359:1704638	Scaffold_15%3BHRSCAF%3D437	1	1	1	0	0	0	1	0
08359:2151615	Scaffold_15%3BHRSCAF%3D437	1	0	0	0	1	0	0	0
08359:2191378	Scaffold_15%3BHRSCAF%3D437	1	0	0	0	1	0	0	0
08359:2191696	Scaffold_15%3BHRSCAF%3D437	1	0	0	0	1	0	0	0
08359:2237915	Scaffold_15%3BHRSCAF%3D437	1	0	0	0	1	0	0	0
08359:2280285	Scaffold_15%3BHRSCAF%3D437	1	0	0	0	1	0	0	0
08359:2293613	Scaffold_15%3BHRSCAF%3D437	1	1	0	0	0	1	0	0
08359:2325438	Scaffold_15%3BHRSCAF%3D437	1	1	0	0	0	1	0	0
08359:320532	Scaffold_15%3BHRSCAF%3D437	1	1	0	0	0	1	0	0
08359:353626	Scaffold_15%3BHRSCAF%3D437	1	1	0	0	0	1	0	0
08359:569060	Scaffold_15%3BHRSCAF%3D437	1	0	0	0	1	0	0	0
08359:574077	Scaffold_15%3BHRSCAF%3D437	1	0	0	0	1	0	0	0
08359:595455	Scaffold_15%3BHRSCAF%3D437	1	0	0	0	1	0	0	0
08359:601227	Scaffold_15%3BHRSCAF%3D437	1	0	0	0	1	0	0	0
08359:604980	Scaffold_15%3BHRSCAF%3D437	1	0	0	0	1	0	0	0
08359:655528	Scaffold_15%3BHRSCAF%3D437	1	0	0	0	1	0	0	0
08359:681235	Scaffold_15%3BHRSCAF%3D437	1	0	0	0	1	0	0	0
08359:73220	Scaffold_15%3BHRSCAF%3D437	1	0	0	0	1	0	0	0
08359:793252	Scaffold_15%3BHRSCAF%3D437	1	0	0	0	1	0	0	0
08359:975581	Scaffold_15%3BHRSCAF%3D437	1	0	0	0	1	0	0	0
08359:977606	Scaffold_15%3BHRSCAF%3D437	1	0	0	0	1	0	0	0
08376:29833	Scaffold_494%3BHRSCAF%3D1558	1	0	0	0	1	0	0	0
08376:30561	Scaffold_494%3BHRSCAF%3D1558	1	0	0	0	1	0	0	0
08376:30758	Scaffold_494%3BHRSCAF%3D1558	1	0	0	0	1	0	0	0
08377:11683	Scaffold_3392%3BHRSCAF%3D7704	1	0	0	0	1	0	0	0
08377:11693	Scaffold_3392%3BHRSCAF%3D7704	1	0	0	0	1	0	0	0
08377:11697	Scaffold_3392%3BHRSCAF%3D7704	1	0	0	0	1	0	0	0
08377:11734	Scaffold_3392%3BHRSCAF%3D7704	1	0	0	0	1	0	0	0
08393:16653	Scaffold_3024%3BHRSCAF%3D6918	1	0	0	0	1	0	0	0
08420:34017	Scaffold_16%3BHRSCAF%3D451	1	0	0	0	1	0	0	0
08420:42808	Scaffold_16%3BHRSCAF%3D451	1	0	0	0	1	0	0	0
08420:83785	Scaffold_16%3BHRSCAF%3D451	1	0	0	0	1	0	0	0
08420:89293	Scaffold_16%3BHRSCAF%3D451	1	0	0	0	1	0	0	0
08446:140922	Scaffold_16%3BHRSCAF%3D451	1	0	0	0	1	0	0	0
08446:55032	Scaffold_16%3BHRSCAF%3D451	1	1	0	0	0	1	0	0
08446:55342	Scaffold_16%3BHRSCAF%3D451	1	1	0	0	0	1	0	0
08473:15124	Scaffold_4710%3BHRSCAF%3D10556	1	0	0	0	1	0	0	0
[truncated: 670 more rows]

## Sheet: Table S6
Table S6: Duplicated allelic sequences (haplotigs) lifted up into TME3 pseudochromosome scaffolds by Dovetail using Hi-C data.
Haplotig ID	Dovetail scaffold ID of haplotig	Haplotig genomic coordinates	Haplotig length	Primary allelic sequence (primary contig) ID	Dovetail scaffold ID of primary contig	Primary contig genomic coordinates
tig00001432	Scaffold_4710;HRSCAF=10556	79067417-79142237	74820	Super-Scaffold_1592	Scaffold_4710;HRSCAF=10556	73553697-78480885
tig00002125	Scaffold_4710;HRSCAF=10556	78727954-78775802	47848	Super-Scaffold_1592	Scaffold_4710;HRSCAF=10556	73553697-78480885
tig00003639	Scaffold_4710;HRSCAF=10556	78480985-78521510	40525	Super-Scaffold_1592	Scaffold_4710;HRSCAF=10556	73553697-78480885
tig00004674	Scaffold_4710;HRSCAF=10556	73518011-73553597	35586	Super-Scaffold_1592	Scaffold_4710;HRSCAF=10556	73553697-78480885
tig00004704	Scaffold_4710;HRSCAF=10556	73454070-73517911	63841	Super-Scaffold_1592	Scaffold_4710;HRSCAF=10556	73553697-78480885
tig00009924	Scaffold_4710;HRSCAF=10556	73431121-73453970	22849	Super-Scaffold_1592	Scaffold_4710;HRSCAF=10556	73553697-78480885
tig00002125	Scaffold_4710;HRSCAF=10556	78727954-78775802	47848	Super-Scaffold_1592	Scaffold_4710;HRSCAF=10556	73553697-78480885
tig00030311	Scaffold_2;HRSCAF=53	16352302-16407966	55664	Super-Scaffold_1592	Scaffold_4710;HRSCAF=10556	73553697-78480885
tig00019632	Scaffold_494;HRSCAF=1558	12106382-12129430	23048	tig00015772	Scaffold_494;HRSCAF=1558	11607191-11692494
tig00014968	Scaffold_4710;HRSCAF=10556	4061738-4106895	45157	tig00024774	Scaffold_4710;HRSCAF=10556	4380520-4488988
tig00003326	Scaffold_3;HRSCAF=56	41374670-41444025	69355	Super-Scaffold_1117	Scaffold_3;HRSCAF=56	41593191-42154309
tig00011757	Scaffold_3;HRSCAF=56	42280565-42346815	66250	Super-Scaffold_1117	Scaffold_3;HRSCAF=56	41593191-42154309
tig00012366	Scaffold_3;HRSCAF=56	41292458-41374570	82112	Super-Scaffold_1117	Scaffold_3;HRSCAF=56	41593191-42154309
tig00007681	Scaffold_3392;HRSCAF=7704	5392103-5439819	47716	tig00032513	Scaffold_3392;HRSCAF=7704	5483120-5557516
tig00014775	Scaffold_11;HRSCAF=172	44182293-44225828	43535	Super-Scaffold_4510	Scaffold_11;HRSCAF=172	44225928-44328196
tig00008183	Scaffold_4710;HRSCAF=10556	11862238-11891808	29570	Super-Scaffold_2148	Scaffold_4710;HRSCAF=10556	11300239-11839629
tig00008567	Scaffold_4710;HRSCAF=10556	12311193-12364656	53463	Super-Scaffold_2148	Scaffold_4710;HRSCAF=10556	11300239-11839629
tig00016481	Scaffold_4710;HRSCAF=10556	11839729-11862138	22409	Super-Scaffold_2148	Scaffold_4710;HRSCAF=10556	11300239-11839629
Super-Scaffold_539	Scaffold_3024;HRSCAF=6918	49687594-49881418	193824	Super-Scaffold_4748	Scaffold_3024;HRSCAF=6918	51363176-51929689
tig00002554	Scaffold_3024;HRSCAF=6918	49463972-49529270	65298	Super-Scaffold_4748	Scaffold_3024;HRSCAF=6918	51363176-51929689
tig00016507	Scaffold_3024;HRSCAF=6918	48307321-48330885	23564	Super-Scaffold_4748	Scaffold_3024;HRSCAF=6918	51363176-51929689
tig00032194	Scaffold_3024;HRSCAF=6918	912063-991695	79632	tig00002786	Scaffold_3024;HRSCAF=6918	796804-911963
tig00010945	Scaffold_11;HRSCAF=172	3832632-3895372	62740	tig00031772	Scaffold_11;HRSCAF=172	3357171-3432840
tig00009689	Scaffold_3024;HRSCAF=6918	33002076-33041986	39910	Super-Scaffold_86	Scaffold_3024;HRSCAF=6918	29131702-32175238
tig00013137	Scaffold_2;HRSCAF=53	6694490-6767493	73003	tig00004509	Scaffold_2;HRSCAF=53	6767593-6914189
tig00016259	Scaffold_6;HRSCAF=93	45430627-45520285	89658	tig00010842	Scaffold_6;HRSCAF=93	45712827-45817859
tig00010716	Scaffold_7;HRSCAF=130	49974699-50019119	44420	tig00010145	Scaffold_7;HRSCAF=130	49774505-49894530
tig00032811	Scaffold_7;HRSCAF=130	49592487-49657772	65285	tig00010145	Scaffold_7;HRSCAF=130	49774505-49894530
tig00001385	Scaffold_15;HRSCAF=437	12746630-12771234	24604	Super-Scaffold_445	Scaffold_14;HRSCAF=233	24701409-28937520
tig00003859	Scaffold_3392;HRSCAF=7704	18827124-18897797	70673	Super-Scaffold_445	Scaffold_14;HRSCAF=233	24701409-28937520
tig00005430	Scaffold_14;HRSCAF=233	23941438-24004132	62694	Super-Scaffold_445	Scaffold_14;HRSCAF=233	24701409-28937520
tig00006417	Scaffold_2;HRSCAF=53	56126832-56199102	72270	Super-Scaffold_445	Scaffold_14;HRSCAF=233	24701409-28937520
tig00006716	Scaffold_14;HRSCAF=233	3694318-3735439	41121	Super-Scaffold_445	Scaffold_14;HRSCAF=233	24701409-28937520
tig00007416	Scaffold_494;HRSCAF=1558	4811048-4880225	69177	Super-Scaffold_445	Scaffold_14;HRSCAF=233	24701409-28937520
tig00007932	Scaffold_11;HRSCAF=172	43156294-43198639	42345	Super-Scaffold_445	Scaffold_14;HRSCAF=233	24701409-28937520
tig00009177	Scaffold_1;HRSCAF=51	19936350-19963029	26679	Super-Scaffold_445	Scaffold_14;HRSCAF=233	24701409-28937520
tig00009249	Scaffold_14;HRSCAF=233	12349476-12407949	58473	Super-Scaffold_445	Scaffold_14;HRSCAF=233	24701409-28937520
tig00009479	Scaffold_14;HRSCAF=233	24351203-24393989	42786	Super-Scaffold_445	Scaffold_14;HRSCAF=233	24701409-28937520
tig00011423	Scaffold_6;HRSCAF=93	39132184-39166060	33876	Super-Scaffold_445	Scaffold_14;HRSCAF=233	24701409-28937520
tig00013300	Scaffold_15;HRSCAF=437	22596553-22622356	25803	Super-Scaffold_445	Scaffold_14;HRSCAF=233	24701409-28937520
tig00013971	Scaffold_15;HRSCAF=437	27200258-27231499	31241	Super-Scaffold_445	Scaffold_14;HRSCAF=233	24701409-28937520
tig00014211	Scaffold_1;HRSCAF=51	46621391-46668032	46641	Super-Scaffold_445	Scaffold_14;HRSCAF=233	24701409-28937520
tig00019362	Scaffold_3024;HRSCAF=6918	44613036-44642125	29089	Super-Scaffold_445	Scaffold_14;HRSCAF=233	24701409-28937520
tig00024233	Scaffold_3766;HRSCAF=8561	19596699-19669569	72870	Super-Scaffold_445	Scaffold_14;HRSCAF=233	24701409-28937520
tig00024914	Scaffold_1;HRSCAF=51	8645461-8708755	63294	Super-Scaffold_445	Scaffold_14;HRSCAF=233	24701409-28937520
tig00025159	Scaffold_2;HRSCAF=53	19439154-19504089	64935	Super-Scaffold_445	Scaffold_14;HRSCAF=233	24701409-28937520
tig00025547	Scaffold_14;HRSCAF=233	29018819-29158677	139858	Super-Scaffold_445	Scaffold_14;HRSCAF=233	24701409-28937520
tig00025740	Scaffold_14;HRSCAF=233	24296534-24351103	54569	Super-Scaffold_445	Scaffold_14;HRSCAF=233	24701409-28937520
tig00026313	Scaffold_4710;HRSCAF=10556	41916984-41982390	65406	Super-Scaffold_445	Scaffold_14;HRSCAF=233	24701409-28937520
tig00026313	Scaffold_4710;HRSCAF=10556	41916984-41982390	65406	Super-Scaffold_445	Scaffold_14;HRSCAF=233	24701409-28937520
tig00027445	Scaffold_4710;HRSCAF=10556	90315746-90388474	72728	Super-Scaffold_445	Scaffold_14;HRSCAF=233	24701409-28937520
tig00028023	Scaffold_1;HRSCAF=51	2658563-2737410	78847	Super-Scaffold_445	Scaffold_14;HRSCAF=233	24701409-28937520
tig00029013	Scaffold_7;HRSCAF=130	6673339-6712656	39317	Super-Scaffold_445	Scaffold_14;HRSCAF=233	24701409-28937520
tig00029189	Scaffold_15;HRSCAF=437	38991955-39033620	41665	Super-Scaffold_445	Scaffold_14;HRSCAF=233	24701409-28937520
tig00030150	Scaffold_14;HRSCAF=233	29228158-29312935	84777	Super-Scaffold_445	Scaffold_14;HRSCAF=233	24701409-28937520
tig00030264	Scaffold_3392;HRSCAF=7704	35271028-35342843	71815	Super-Scaffold_445	Scaffold_14;HRSCAF=233	24701409-28937520
tig00030359	Scaffold_14;HRSCAF=233	29158777-29228058	69281	Super-Scaffold_445	Scaffold_14;HRSCAF=233	24701409-28937520
tig00030367	Scaffold_2;HRSCAF=53	3998701-4055129	56428	Super-Scaffold_445	Scaffold_14;HRSCAF=233	24701409-28937520
tig00030678.1	Scaffold_7;HRSCAF=130	19481936-19572556	90620	Super-Scaffold_445	Scaffold_14;HRSCAF=233	24701409-28937520
tig00030687	Scaffold_3766;HRSCAF=8561	19946278-19987048	40770	Super-Scaffold_445	Scaffold_14;HRSCAF=233	24701409-28937520
tig00030930	Scaffold_2;HRSCAF=53	19894249-19948678	54429	Super-Scaffold_445	Scaffold_14;HRSCAF=233	24701409-28937520
tig00030983	Scaffold_4710;HRSCAF=10556	111787596-111834954	47358	Super-Scaffold_445	Scaffold_14;HRSCAF=233	24701409-28937520
tig00031054	Scaffold_1;HRSCAF=51	30588685-30623226	34541	Super-Scaffold_445	Scaffold_14;HRSCAF=233	24701409-28937520
tig00031214	Scaffold_12;HRSCAF=187	6708914-6731856	22942	Super-Scaffold_445	Scaffold_14;HRSCAF=233	24701409-28937520
tig00031223	Scaffold_4710;HRSCAF=10556	41750771-41781866	31095	Super-Scaffold_445	Scaffold_14;HRSCAF=233	24701409-28937520
tig00026313	Scaffold_4710;HRSCAF=10556	41916984-41982390	65406	Super-Scaffold_445	Scaffold_14;HRSCAF=233	24701409-28937520
tig00031377	Scaffold_1;HRSCAF=51	28710164-28755344	45180	Super-Scaffold_445	Scaffold_14;HRSCAF=233	24701409-28937520
tig00032133	Scaffold_4710;HRSCAF=10556	21030840-21106537	75697	Super-Scaffold_445	Scaffold_14;HRSCAF=233	24701409-28937520
tig00033355	Scaffold_6;HRSCAF=93	39104390-39132084	27694	Super-Scaffold_445	Scaffold_14;HRSCAF=233	24701409-28937520
tig00011423	Scaffold_6;HRSCAF=93	39132184-39166060	33876	Super-Scaffold_445	Scaffold_14;HRSCAF=233	24701409-28937520
tig00033425	Scaffold_4710;HRSCAF=10556	21410226-21453267	43041	Super-Scaffold_445	Scaffold_14;HRSCAF=233	24701409-28937520
tig00033462	Scaffold_7;HRSCAF=130	34371172-34418962	47790	Super-Scaffold_445	Scaffold_14;HRSCAF=233	24701409-28937520
tig00033500	Scaffold_15;HRSCAF=437	22930042-22977107	47065	Super-Scaffold_445	Scaffold_14;HRSCAF=233	24701409-28937520
tig00033542	Scaffold_4945;HRSCAF=11020	19453954-19621293	167339	Super-Scaffold_445	Scaffold_14;HRSCAF=233	24701409-28937520
tig00034807	Scaffold_7;HRSCAF=130	34833301-34893613	60312	Super-Scaffold_445	Scaffold_14;HRSCAF=233	24701409-28937520
tig00034808	Scaffold_3;HRSCAF=56	20439970-20477183	37213	Super-Scaffold_445	Scaffold_14;HRSCAF=233	24701409-28937520
tig00034930	Scaffold_4710;HRSCAF=10556	65703275-65745392	42117	Super-Scaffold_445	Scaffold_14;HRSCAF=233	24701409-28937520
tig00034945	Scaffold_16;HRSCAF=451	16791353-16857673	66320	Super-Scaffold_445	Scaffold_14;HRSCAF=233	24701409-28937520
tig00024233	Scaffold_3766;HRSCAF=8561	19596699-19669569	72870	Super-Scaffold_445	Scaffold_14;HRSCAF=233	24701409-28937520
tig00000172	Scaffold_3392;HRSCAF=7704	8582377-8626187	43810	Super-Scaffold_6753	Scaffold_3392;HRSCAF=7704	8121659-8502648
tig00025677	Scaffold_3392;HRSCAF=7704	8078535-8121559	43024	Super-Scaffold_6753	Scaffold_3392;HRSCAF=7704	8121659-8502648
tig00009513	Scaffold_4710;HRSCAF=10556	21765473-21806607	41134	tig00033122	Scaffold_4710;HRSCAF=10556	20049635-20093638
tig00000354	Scaffold_3766;HRSCAF=8561	55412236-55455222	42986	Super-Scaffold_7202	Scaffold_3766;HRSCAF=8561	54927808-55412136
tig00000367	Scaffold_3766;HRSCAF=8561	55706866-55765683	58817	Super-Scaffold_7202	Scaffold_3766;HRSCAF=8561	54927808-55412136
tig00007551	Scaffold_3766;HRSCAF=8561	55658404-55706766	48362	Super-Scaffold_7202	Scaffold_3766;HRSCAF=8561	54927808-55412136
tig00017935	Scaffold_3766;HRSCAF=8561	55610353-55658304	47951	Super-Scaffold_7202	Scaffold_3766;HRSCAF=8561	54927808-55412136
tig00031989	Scaffold_7;HRSCAF=130	45309734-45335772	26038	tig00006158	Scaffold_7;HRSCAF=130	48896455-48989512
tig00012241	Scaffold_4710;HRSCAF=10556	14693589-14734757	41168	tig00030845	Scaffold_4710;HRSCAF=10556	16407044-16528158
tig00001075	Scaffold_3;HRSCAF=56	42213052-42242454	29402	Super-Scaffold_1278	Scaffold_3;HRSCAF=56	39508568-41292358
tig00008714	Scaffold_3;HRSCAF=56	39442515-39508468	65953	Super-Scaffold_1278	Scaffold_3;HRSCAF=56	39508568-41292358
tig00009778	Scaffold_3;HRSCAF=56	38886162-38945028	58866	Super-Scaffold_1278	Scaffold_3;HRSCAF=56	39508568-41292358
tig00010813	Scaffold_3;HRSCAF=56	38499615-38553244	53629	Super-Scaffold_1278	Scaffold_3;HRSCAF=56	39508568-41292358
tig00010852	Scaffold_3;HRSCAF=56	38285170-38353540	68370	Super-Scaffold_1278	Scaffold_3;HRSCAF=56	39508568-41292358
tig00012018	Scaffold_3;HRSCAF=56	41444125-41499275	55150	Super-Scaffold_1278	Scaffold_3;HRSCAF=56	39508568-41292358
tig00029310	Scaffold_3;HRSCAF=56	38353640-38404809	51169	Super-Scaffold_1278	Scaffold_3;HRSCAF=56	39508568-41292358
tig00031222	Scaffold_3;HRSCAF=56	41522729-41549616	26887	Super-Scaffold_1278	Scaffold_3;HRSCAF=56	39508568-41292358
tig00031573	Scaffold_3;HRSCAF=56	41499375-41522629	23254	Super-Scaffold_1278	Scaffold_3;HRSCAF=56	39508568-41292358
tig00032627	Scaffold_3;HRSCAF=56	41549716-41593091	43375	Super-Scaffold_1278	Scaffold_3;HRSCAF=56	39508568-41292358
tig00034342	Scaffold_3;HRSCAF=56	38404909-38446923	42014	Super-Scaffold_1278	Scaffold_3;HRSCAF=56	39508568-41292358
tig00034344	Scaffold_3;HRSCAF=56	38447023-38499515	52492	Super-Scaffold_1278	Scaffold_3;HRSCAF=56	39508568-41292358
tig00001212	Scaffold_11;HRSCAF=172	30141381-30171622	30241	tig00014618	Scaffold_11;HRSCAF=172	30322326-30441956
tig00016095	Scaffold_176;HRSCAF=892	44224694-44267005	42311	tig00018072	Scaffold_176;HRSCAF=892	44189718-44224594
tig00032989	Scaffold_15;HRSCAF=437	21558118-21603686	45568	tig00017254	Scaffold_15;HRSCAF=437	21666028-21718413
Super-Scaffold_9623	Scaffold_3024;HRSCAF=6918	26040442-26323025	282583	Super-Scaffold_1902	Scaffold_3024;HRSCAF=6918	18099220-25321088
tig00015163	Scaffold_3024;HRSCAF=6918	27776449-27840147	63698	Super-Scaffold_1902	Scaffold_3024;HRSCAF=6918	18099220-25321088
tig00002603	Scaffold_3;HRSCAF=56	20124804-20146567	21763	tig00028500.1	Scaffold_3;HRSCAF=56	20739075-20810149
tig00010334	Scaffold_176;HRSCAF=892	9985484-10052558	67074	Super-Scaffold_7104	Scaffold_176;HRSCAF=892	9379783-9819491
tig00026061	Scaffold_176;HRSCAF=892	10082612-10124870	42258	Super-Scaffold_7104	Scaffold_176;HRSCAF=892	9379783-9819491
tig00026063	Scaffold_176;HRSCAF=892	10052658-10082512	29854	Super-Scaffold_7104	Scaffold_176;HRSCAF=892	9379783-9819491
tig00007075	Scaffold_6;HRSCAF=93	37392321-37417771	25450	tig00004574	Scaffold_6;HRSCAF=93	37329748-37392221
tig00025884	Scaffold_3024;HRSCAF=6918	2344528-2386380	41852	tig00003224	Scaffold_3024;HRSCAF=6918	2274768-2344428
tig00013347	Scaffold_176;HRSCAF=892	34535667-34612888	77221	tig00010216	Scaffold_176;HRSCAF=892	34812078-35044185
tig00013837	Scaffold_176;HRSCAF=892	50860406-50893056	32650	tig00006176	Scaffold_176;HRSCAF=892	50893156-50946822
tig00001417	Scaffold_3766;HRSCAF=8561	11807492-11890772	83280	Super-Scaffold_4203	Scaffold_3766;HRSCAF=8561	10873118-11770436
tig00001417	Scaffold_3766;HRSCAF=8561	11807492-11890772	83280	Super-Scaffold_4203	Scaffold_3766;HRSCAF=8561	10873118-11770436
tig00014196	Scaffold_1;HRSCAF=51	26250713-26322227	71514	tig00030432	Scaffold_1;HRSCAF=51	25982439-26082586
tig00010176	Scaffold_3;HRSCAF=56	8347314-8415878	68564	tig00028871	Scaffold_3;HRSCAF=56	8244390-8347214
tig00029856	Scaffold_11;HRSCAF=172	32850105-32914513	64408	tig00009837	Scaffold_11;HRSCAF=172	32790500-32850005
tig00000614	Scaffold_6;HRSCAF=93	11176477-11219678	43201	Super-Scaffold_7831	Scaffold_6;HRSCAF=93	10506982-11152674
tig00000615	Scaffold_6;HRSCAF=93	11258577-11293385	34808	Super-Scaffold_7831	Scaffold_6;HRSCAF=93	10506982-11152674
tig00002477	Scaffold_6;HRSCAF=93	10229937-10376100	146163	Super-Scaffold_7831	Scaffold_6;HRSCAF=93	10506982-11152674
tig00002641	Scaffold_6;HRSCAF=93	10168659-10229837	61178	Super-Scaffold_7831	Scaffold_6;HRSCAF=93	10506982-11152674
tig00007200	Scaffold_6;HRSCAF=93	10376200-10429611	53411	Super-Scaffold_7831	Scaffold_6;HRSCAF=93	10506982-11152674
tig00011458	Scaffold_6;HRSCAF=93	11152774-11176377	23603	Super-Scaffold_7831	Scaffold_6;HRSCAF=93	10506982-11152674
tig00016420	Scaffold_6;HRSCAF=93	11219778-11258477	38699	Super-Scaffold_7831	Scaffold_6;HRSCAF=93	10506982-11152674
tig00012309	Scaffold_3;HRSCAF=56	6213905-6237757	23852	tig00029624	Scaffold_3;HRSCAF=56	5404535-5556023
tig00016743	Scaffold_15;HRSCAF=437	28257349-28309943	52594	tig00004796	Scaffold_15;HRSCAF=437	32783246-32850578
tig00024559	Scaffold_494;HRSCAF=1558	20671192-20710150	38958	tig00000119	Scaffold_494;HRSCAF=1558	20710250-20794684
tig00007935	Scaffold_176;HRSCAF=892	47296863-47380664	83801	Super-Scaffold_3	Scaffold_176;HRSCAF=892	51856775-53619223
tig00013565	Scaffold_176;HRSCAF=892	44885194-45002286	117092	Super-Scaffold_3	Scaffold_176;HRSCAF=892	51856775-53619223
tig00015646	Scaffold_176;HRSCAF=892	51748842-51822535	73693	Super-Scaffold_3	Scaffold_176;HRSCAF=892	51856775-53619223
tig00016768	Scaffold_176;HRSCAF=892	45794510-45868744	74234	Super-Scaffold_3	Scaffold_176;HRSCAF=892	51856775-53619223
tig00019331	Scaffold_176;HRSCAF=892	53714876-53742394	27518	Super-Scaffold_3	Scaffold_176;HRSCAF=892	51856775-53619223
tig00013565	Scaffold_176;HRSCAF=892	44885194-45002286	117092	Super-Scaffold_3	Scaffold_176;HRSCAF=892	51856775-53619223
tig00019584	Scaffold_176;HRSCAF=892	46635761-46654394	18633	Super-Scaffold_3	Scaffold_176;HRSCAF=892	51856775-53619223
tig00032169	Scaffold_176;HRSCAF=892	45868844-45963057	94213	Super-Scaffold_3	Scaffold_176;HRSCAF=892	51856775-53619223
tig00032169	Scaffold_176;HRSCAF=892	45868844-45963057	94213	Super-Scaffold_3	Scaffold_176;HRSCAF=892	51856775-53619223
tig00032488	Scaffold_176;HRSCAF=892	45257460-45311468	54008	Super-Scaffold_3	Scaffold_176;HRSCAF=892	51856775-53619223
tig00034053	Scaffold_176;HRSCAF=892	46586720-46635661	48941	Super-Scaffold_3	Scaffold_176;HRSCAF=892	51856775-53619223
tig00007324	Scaffold_3024;HRSCAF=6918	45563182-45623199	60017	tig00030657	Scaffold_3024;HRSCAF=6918	45760346-45809945
tig00033978	Scaffold_2;HRSCAF=53	46383720-46480831	97111	Super-Scaffold_8958	Scaffold_2;HRSCAF=53	46128856-46292707
tig00033978	Scaffold_2;HRSCAF=53	46383720-46480831	97111	Super-Scaffold_8958	Scaffold_2;HRSCAF=53	46128856-46292707
tig00016903	Scaffold_4710;HRSCAF=10556	16566907-16593258	26351	tig00025616	Scaffold_4710;HRSCAF=10556	15839542-15973170
tig00002287	Scaffold_3766;HRSCAF=8561	27709158-27799451	90293	tig00000795	Scaffold_3766;HRSCAF=8561	27443080-27626621
tig00001651	Scaffold_16;HRSCAF=451	9456953-9499676	42723	Super-Scaffold_8452	Scaffold_16;HRSCAF=451	9709286-9887820
tig00027961	Scaffold_176;HRSCAF=892	7322066-7374687	52621	tig00009626	Scaffold_176;HRSCAF=892	7374787-7431492
tig00004667	Scaffold_176;HRSCAF=892	31186325-31219076	32751	tig00031182	Scaffold_176;HRSCAF=892	31090115-31111371
tig00002651.1	Scaffold_3;HRSCAF=56	5801845-5809935	8090	Super-Scaffold_52	Scaffold_3392;HRSCAF=7704	36503996-40541584
tig00008112	Scaffold_3392;HRSCAF=7704	27019409-27079581	60172	Super-Scaffold_52	Scaffold_3392;HRSCAF=7704	36503996-40541584
tig00010383	Scaffold_6;HRSCAF=93	29219669-29253559	33890	Super-Scaffold_52	Scaffold_3392;HRSCAF=7704	36503996-40541584
tig00031149	Scaffold_176;HRSCAF=892	34203481-34315565	112084	Super-Scaffold_52	Scaffold_3392;HRSCAF=7704	36503996-40541584
tig00012177	Scaffold_12;HRSCAF=187	5645853-5677670	31817	Super-Scaffold_52	Scaffold_3392;HRSCAF=7704	36503996-40541584
tig00031149	Scaffold_176;HRSCAF=892	34203481-34315565	112084	Super-Scaffold_52	Scaffold_3392;HRSCAF=7704	36503996-40541584
tig00014029	Scaffold_4710;HRSCAF=10556	120565239-120650730	85491	Super-Scaffold_52	Scaffold_3392;HRSCAF=7704	36503996-40541584
tig00014112	Scaffold_1;HRSCAF=51	27231974-27293450	61476	Super-Scaffold_52	Scaffold_3392;HRSCAF=7704	36503996-40541584
tig00014581	Scaffold_4710;HRSCAF=10556	132458364-132542636	84272	Super-Scaffold_52	Scaffold_3392;HRSCAF=7704	36503996-40541584
tig00015924	Scaffold_3;HRSCAF=56	28119323-28203710	84387	Super-Scaffold_52	Scaffold_3392;HRSCAF=7704	36503996-40541584
tig00031149	Scaffold_176;HRSCAF=892	34203481-34315565	112084	Super-Scaffold_52	Scaffold_3392;HRSCAF=7704	36503996-40541584
tig00018752	Scaffold_3;HRSCAF=56	50533533-50554192	20659	Super-Scaffold_52	Scaffold_3392;HRSCAF=7704	36503996-40541584
tig00015924	Scaffold_3;HRSCAF=56	28119323-28203710	84387	Super-Scaffold_52	Scaffold_3392;HRSCAF=7704	36503996-40541584
tig00019182	Scaffold_4710;HRSCAF=10556	132430643-132458264	27621	Super-Scaffold_52	Scaffold_3392;HRSCAF=7704	36503996-40541584
tig00019233	Scaffold_6;HRSCAF=93	45316668-45346212	29544	Super-Scaffold_52	Scaffold_3392;HRSCAF=7704	36503996-40541584
tig00025607	Scaffold_494;HRSCAF=1558	26580367-26612040	31673	Super-Scaffold_52	Scaffold_3392;HRSCAF=7704	36503996-40541584
tig00029715	Scaffold_6;HRSCAF=93	40952528-40988705	36177	Super-Scaffold_52	Scaffold_3392;HRSCAF=7704	36503996-40541584
tig00030507	Scaffold_3392;HRSCAF=7704	26638527-26680890	42363	Super-Scaffold_52	Scaffold_3392;HRSCAF=7704	36503996-40541584
tig00031149	Scaffold_176;HRSCAF=892	34203481-34315565	112084	Super-Scaffold_52	Scaffold_3392;HRSCAF=7704	36503996-40541584
tig00031880	Scaffold_3392;HRSCAF=7704	32277980-32309692	31712	Super-Scaffold_52	Scaffold_3392;HRSCAF=7704	36503996-40541584
tig00031881	Scaffold_2;HRSCAF=53	6358727-6429319	70592	Super-Scaffold_52	Scaffold_3392;HRSCAF=7704	36503996-40541584
tig00031149	Scaffold_176;HRSCAF=892	34203481-34315565	112084	Super-Scaffold_52	Scaffold_3392;HRSCAF=7704	36503996-40541584
tig00032143	Scaffold_11;HRSCAF=172	23563935-23619914	55979	Super-Scaffold_52	Scaffold_3392;HRSCAF=7704	36503996-40541584
tig00032254	Scaffold_4710;HRSCAF=10556	14985796-15020632	34836	Super-Scaffold_52	Scaffold_3392;HRSCAF=7704	36503996-40541584
tig00031149	Scaffold_176;HRSCAF=892	34203481-34315565	112084	Super-Scaffold_52	Scaffold_3392;HRSCAF=7704	36503996-40541584
tig00034019	Scaffold_11;HRSCAF=172	32416774-32471652	54878	Super-Scaffold_52	Scaffold_3392;HRSCAF=7704	36503996-40541584
tig00014190	Scaffold_4710;HRSCAF=10556	25378872-25402933	24061	Super-Scaffold_2080	Scaffold_4710;HRSCAF=10556	23007970-25095227
tig00004560	Scaffold_3;HRSCAF=56	51823716-51863392	39676	Super-Scaffold_705	Scaffold_3;HRSCAF=56	51914530-53263316
tig00009608	Scaffold_3;HRSCAF=56	53263416-53303743	40327	Super-Scaffold_705	Scaffold_3;HRSCAF=56	51914530-53263316
tig00016957	Scaffold_3;HRSCAF=56	53730587-53777756	47169	Super-Scaffold_705	Scaffold_3;HRSCAF=56	51914530-53263316
tig00019178	Scaffold_3;HRSCAF=56	53777856-53809080	31224	Super-Scaffold_705	Scaffold_3;HRSCAF=56	51914530-53263316
tig00002427	Scaffold_176;HRSCAF=892	10190513-10339430	148917	Super-Scaffold_1629	Scaffold_176;HRSCAF=892	10579819-12279745
tig00008218	Scaffold_176;HRSCAF=892	12796475-12819255	22780	Super-Scaffold_1629	Scaffold_176;HRSCAF=892	10579819-12279745
tig00034707	Scaffold_176;HRSCAF=892	12819355-12881421	62066	Super-Scaffold_1629	Scaffold_176;HRSCAF=892	10579819-12279745
tig00019016	Scaffold_15;HRSCAF=437	35349794-35371498	21704	tig00000132	Scaffold_15;HRSCAF=437	35264599-35349694
tig00007335	Scaffold_15;HRSCAF=437	5474340-5525056	50716	tig00029807	Scaffold_15;HRSCAF=437	5525156-5584663
tig00028032	Scaffold_176;HRSCAF=892	63416-116692	53276	tig00030971	Scaffold_1;HRSCAF=51	63290079-63450894
tig00034271	Scaffold_1;HRSCAF=51	63061278-63122315	61037	tig00030971	Scaffold_1;HRSCAF=51	63290079-63450894
tig00004395	Scaffold_14;HRSCAF=233	8671353-8732732	61379	tig00031748	Scaffold_14;HRSCAF=233	7263563-7337825
tig00033842	Scaffold_14;HRSCAF=233	8639079-8671253	32174	tig00031748	Scaffold_14;HRSCAF=233	7263563-7337825
tig00033842	Scaffold_14;HRSCAF=233	8639079-8671253	32174	tig00031748	Scaffold_14;HRSCAF=233	7263563-7337825
tig00003372	Scaffold_4710;HRSCAF=10556	9845718-9900459	54741	Super-Scaffold_7041	Scaffold_4710;HRSCAF=10556	7260908-9761356
tig00003387	Scaffold_4710;HRSCAF=10556	9900559-9953305	52746	Super-Scaffold_7041	Scaffold_4710;HRSCAF=10556	7260908-9761356
tig00005557	Scaffold_4710;HRSCAF=10556	10048304-10092904	44600	Super-Scaffold_7041	Scaffold_4710;HRSCAF=10556	7260908-9761356
tig00011215	Scaffold_4710;HRSCAF=10556	6059868-6088644	28776	Super-Scaffold_7041	Scaffold_4710;HRSCAF=10556	7260908-9761356
tig00013372	Scaffold_4710;HRSCAF=10556	6216949-6314566	97617	Super-Scaffold_7041	Scaffold_4710;HRSCAF=10556	7260908-9761356
tig00015787	Scaffold_4710;HRSCAF=10556	10093004-10192636	99632	Super-Scaffold_7041	Scaffold_4710;HRSCAF=10556	7260908-9761356
tig00033878	Scaffold_4710;HRSCAF=10556	6999424-7091680	92256	Super-Scaffold_7041	Scaffold_4710;HRSCAF=10556	7260908-9761356
tig00033880	Scaffold_4710;HRSCAF=10556	7165424-7260808	95384	Super-Scaffold_7041	Scaffold_4710;HRSCAF=10556	7260908-9761356
tig00005574	Scaffold_3;HRSCAF=56	1644716-1749344	104628	Super-Scaffold_331	Scaffold_3;HRSCAF=56	639050-1357939
tig00006369	Scaffold_3;HRSCAF=56	540573-594692	54119	Super-Scaffold_331	Scaffold_3;HRSCAF=56	639050-1357939
tig00005574	Scaffold_3;HRSCAF=56	1644716-1749344	104628	Super-Scaffold_331	Scaffold_3;HRSCAF=56	639050-1357939
tig00008630	Scaffold_3;HRSCAF=56	594792-638950	44158	Super-Scaffold_331	Scaffold_3;HRSCAF=56	639050-1357939
tig00009866	Scaffold_3;HRSCAF=56	432529-482996	50467	Super-Scaffold_331	Scaffold_3;HRSCAF=56	639050-1357939
tig00017888	Scaffold_494;HRSCAF=1558	28426315-28470362	44047	tig00015797	Scaffold_494;HRSCAF=1558	28470462-28556349
tig00033111	Scaffold_176;HRSCAF=892	50563990-50590530	26540	tig00031173	Scaffold_176;HRSCAF=892	50369459-50467786
tig00034366	Scaffold_3;HRSCAF=56	9904245-9984863	80618	tig00024375	Scaffold_3;HRSCAF=56	21170316-21268116
tig00007187	Scaffold_1;HRSCAF=51	57711872-57740070	28198	tig00030933	Scaffold_1;HRSCAF=51	57740170-57817126
tig00017293	Scaffold_3392;HRSCAF=7704	14088830-14165671	76841	Super-Scaffold_1769	Scaffold_3392;HRSCAF=7704	12548704-13714543
tig00008341	Scaffold_3766;HRSCAF=8561	630645-691695	61050	tig00015935	Scaffold_3766;HRSCAF=8561	1055830-1147809
tig00010759	Scaffold_3766;HRSCAF=8561	286068-376154	90086	tig00015935	Scaffold_3766;HRSCAF=8561	1055830-1147809
tig00005426	Scaffold_3766;HRSCAF=8561	51757373-51843349	85976	Super-Scaffold_3886	Scaffold_3766;HRSCAF=8561	52018852-52273970
tig00029987	Scaffold_3766;HRSCAF=8561	51660441-51757273	96832	Super-Scaffold_3886	Scaffold_3766;HRSCAF=8561	52018852-52273970
tig00032083	Scaffold_3766;HRSCAF=8561	51843449-51896108	52659	Super-Scaffold_3886	Scaffold_3766;HRSCAF=8561	52018852-52273970
tig00007203	Scaffold_15;HRSCAF=437	6978780-7031669	52889	Super-Scaffold_8659	Scaffold_15;HRSCAF=437	6600321-6876683
tig00007262	Scaffold_15;HRSCAF=437	6927583-6978680	51097	Super-Scaffold_8659	Scaffold_15;HRSCAF=437	6600321-6876683
tig00009564	Scaffold_494;HRSCAF=1558	25201408-25243390	41982	tig00007634	Scaffold_494;HRSCAF=1558	25102501-25201308
tig00015967	Scaffold_6;HRSCAF=93	37417871-37461654	43783	tig00011984	Scaffold_6;HRSCAF=93	37193932-37223501
tig00018543	Scaffold_176;HRSCAF=892	50341488-50369359	27871	tig00007199	Scaffold_176;HRSCAF=892	50204567-50341388
tig00016941	Scaffold_1;HRSCAF=51	49038783-49082083	43300	tig00030275	Scaffold_1;HRSCAF=51	49082183-49190544
tig00018578	Scaffold_1;HRSCAF=51	49190644-49222097	31453	tig00030275	Scaffold_1;HRSCAF=51	49082183-49190544
tig00028461	Scaffold_6;HRSCAF=93	51070189-51119183	48994	Super-Scaffold_2760	Scaffold_6;HRSCAF=93	51319457-51821440
tig00032216	Scaffold_6;HRSCAF=93	51178506-51235724	57218	Super-Scaffold_2760	Scaffold_6;HRSCAF=93	51319457-51821440
tig00011937	Scaffold_3;HRSCAF=56	51511312-51535936	24624	Super-Scaffold_1059	Scaffold_3;HRSCAF=56	50673751-51372768
tig00013466	Scaffold_3;HRSCAF=56	51411407-51462558	51151	Super-Scaffold_1059	Scaffold_3;HRSCAF=56	50673751-51372768
tig00018613	Scaffold_3;HRSCAF=56	51462658-51511212	48554	Super-Scaffold_1059	Scaffold_3;HRSCAF=56	50673751-51372768
tig00006581	Scaffold_11;HRSCAF=172	29377197-29436557	59360	Super-Scaffold_8870	Scaffold_11;HRSCAF=172	28700781-29017885
tig00010594	Scaffold_11;HRSCAF=172	29229295-29255241	25946	Super-Scaffold_8870	Scaffold_11;HRSCAF=172	28700781-29017885
tig00011230	Scaffold_11;HRSCAF=172	29255341-29315374	60033	Super-Scaffold_8870	Scaffold_11;HRSCAF=172	28700781-29017885
tig00002966	Scaffold_16;HRSCAF=451	5697342-5756019	58677	Super-Scaffold_1546	Scaffold_16;HRSCAF=451	3761309-5529804
tig00004383	Scaffold_16;HRSCAF=451	5529904-5560645	30741	Super-Scaffold_1546	Scaffold_16;HRSCAF=451	3761309-5529804
tig00004960	Scaffold_16;HRSCAF=451	3495795-3527022	31227	Super-Scaffold_1546	Scaffold_16;HRSCAF=451	3761309-5529804
tig00006481	Scaffold_16;HRSCAF=451	3597509-3690339	92830	Super-Scaffold_1546	Scaffold_16;HRSCAF=451	3761309-5529804
tig00006938	Scaffold_16;HRSCAF=451	3451384-3495695	44311	Super-Scaffold_1546	Scaffold_16;HRSCAF=451	3761309-5529804
tig00013528	Scaffold_16;HRSCAF=451	3339282-3451284	112002	Super-Scaffold_1546	Scaffold_16;HRSCAF=451	3761309-5529804
tig00015350	Scaffold_16;HRSCAF=451	3527122-3597409	70287	Super-Scaffold_1546	Scaffold_16;HRSCAF=451	3761309-5529804
tig00027024	Scaffold_16;HRSCAF=451	3690439-3761209	70770	Super-Scaffold_1546	Scaffold_16;HRSCAF=451	3761309-5529804
tig00028022	Scaffold_16;HRSCAF=451	3257833-3339182	81349	Super-Scaffold_1546	Scaffold_16;HRSCAF=451	3761309-5529804
tig00030758	Scaffold_16;HRSCAF=451	5643423-5697242	53819	Super-Scaffold_1546	Scaffold_16;HRSCAF=451	3761309-5529804
tig00000786	Scaffold_3;HRSCAF=56	3295083-3341824	46741	Super-Scaffold_855	Scaffold_3;HRSCAF=56	3341924-5340936
tig00002988	Scaffold_3;HRSCAF=56	5365409-5404435	39026	Super-Scaffold_855	Scaffold_3;HRSCAF=56	3341924-5340936
tig00013945	Scaffold_3;HRSCAF=56	3250497-3294983	44486	Super-Scaffold_855	Scaffold_3;HRSCAF=56	3341924-5340936
tig00008835	Scaffold_15;HRSCAF=437	4596647-4633278	36631	Super-Scaffold_113	Scaffold_15;HRSCAF=437	1056088-4596547
tig00014619	Scaffold_11;HRSCAF=172	16752429-16798752	46323	Super-Scaffold_113	Scaffold_15;HRSCAF=437	1056088-4596547
tig00025357	Scaffold_15;HRSCAF=437	900388-969646	69258	Super-Scaffold_113	Scaffold_15;HRSCAF=437	1056088-4596547
tig00000520	Scaffold_3392;HRSCAF=7704	10327988-10352012	24024	Super-Scaffold_181	Scaffold_3392;HRSCAF=7704	8847367-10260163
tig00000542	Scaffold_3392;HRSCAF=7704	10260263-10287744	27481	Super-Scaffold_181	Scaffold_3392;HRSCAF=7704	8847367-10260163
tig00002840	Scaffold_3392;HRSCAF=7704	10352112-10423961	71849	Super-Scaffold_181	Scaffold_3392;HRSCAF=7704	8847367-10260163
tig00003381	Scaffold_3392;HRSCAF=7704	10287844-10327888	40044	Super-Scaffold_181	Scaffold_3392;HRSCAF=7704	8847367-10260163
tig00014264	Scaffold_3392;HRSCAF=7704	8626287-8671863	45576	Super-Scaffold_181	Scaffold_3392;HRSCAF=7704	8847367-10260163
tig00019294	Scaffold_12;HRSCAF=187	47864873-47907890	43017	tig00005325	Scaffold_12;HRSCAF=187	47907990-47958270
tig00008507	Scaffold_3024;HRSCAF=6918	50714572-50765876	51304	tig00029349	Scaffold_3024;HRSCAF=6918	50765976-50867936
tig00000688	Scaffold_176;HRSCAF=892	2797533-2853355	55822	Super-Scaffold_7902	Scaffold_176;HRSCAF=892	1764218-2626362
tig00002359	Scaffold_176;HRSCAF=892	2714131-2753784	39653	Super-Scaffold_7902	Scaffold_176;HRSCAF=892	1764218-2626362
tig00002543	Scaffold_176;HRSCAF=892	2753884-2797433	43549	Super-Scaffold_7902	Scaffold_176;HRSCAF=892	1764218-2626362
tig00002781	Scaffold_176;HRSCAF=892	2665393-2714031	48638	Super-Scaffold_7902	Scaffold_176;HRSCAF=892	1764218-2626362
tig00007244	Scaffold_176;HRSCAF=892	1676283-1764118	87835	Super-Scaffold_7902	Scaffold_176;HRSCAF=892	1764218-2626362
tig00029335	Scaffold_176;HRSCAF=892	2626462-2665293	38831	Super-Scaffold_7902	Scaffold_176;HRSCAF=892	1764218-2626362
tig00012319	Scaffold_7;HRSCAF=130	36764414-36816241	51827	tig00033933	Scaffold_7;HRSCAF=130	36120745-36196608
tig00015893	Scaffold_11;HRSCAF=172	5725726-5743730	18004	tig00012335	Scaffold_11;HRSCAF=172	5823425-5897190
tig00016335	Scaffold_11;HRSCAF=172	20284217-20314303	30086	Super-Scaffold_4950	Scaffold_11;HRSCAF=172	19470321-19915783
tig00016560	Scaffold_11;HRSCAF=172	20242829-20284117	41288	Super-Scaffold_4950	Scaffold_11;HRSCAF=172	19470321-19915783
tig00028533	Scaffold_11;HRSCAF=172	20682851-20766991	84140	Super-Scaffold_4950	Scaffold_11;HRSCAF=172	19470321-19915783
tig00031441	Scaffold_3766;HRSCAF=8561	17974096-18063006	88910	Super-Scaffold_1428	Scaffold_3766;HRSCAF=8561	22437064-23109138
tig00033665	Scaffold_3766;HRSCAF=8561	8890259-8925432	35173	tig00004542.1	Scaffold_3766;HRSCAF=8561	8973232-9048665
tig00001263	Scaffold_15;HRSCAF=437	25185889-25241571	55682	tig00026912	Scaffold_15;HRSCAF=437	24828831-24918777
tig00007486	Scaffold_6;HRSCAF=93	6987745-7046599	58854	tig00030174	Scaffold_6;HRSCAF=93	7046699-7170932
tig00028894	Scaffold_7;HRSCAF=130	60875973-60918561	42588	tig00006709	Scaffold_7;HRSCAF=130	60798499-60875873
tig00017607	Scaffold_11;HRSCAF=172	9632125-9683049	50924	tig00010138	Scaffold_11;HRSCAF=172	9222023-9315412
tig00003638	Scaffold_4945;HRSCAF=11020	13275016-13359567	84551	tig00032561	Scaffold_4945;HRSCAF=11020	13167146-13274916
tig00003638	Scaffold_4945;HRSCAF=11020	13275016-13359567	84551	tig00032561	Scaffold_4945;HRSCAF=11020	13167146-13274916
tig00002809	Scaffold_4945;HRSCAF=11020	11813005-11856157	43152	tig00029163	Scaffold_4945;HRSCAF=11020	11689482-11782774
tig00006169	Scaffold_4945;HRSCAF=11020	11856257-11890899	34642	tig00029163	Scaffold_4945;HRSCAF=11020	11689482-11782774
tig00028884	Scaffold_7;HRSCAF=130	20816507-20870835	54328	tig00026051.3	Scaffold_7;HRSCAF=130	20870935-20958509
tig00003627	Scaffold_3766;HRSCAF=8561	37602584-37627534	24950	Super-Scaffold_2030	Scaffold_3766;HRSCAF=8561	37627634-38949683
tig00007002	Scaffold_3766;HRSCAF=8561	38949783-38985167	35384	Super-Scaffold_2030	Scaffold_3766;HRSCAF=8561	37627634-38949683
tig00008854	Scaffold_3766;HRSCAF=8561	37247498-37278654	31156	Super-Scaffold_2030	Scaffold_3766;HRSCAF=8561	37627634-38949683
tig00015187	Scaffold_3766;HRSCAF=8561	38985267-39059239	73972	Super-Scaffold_2030	Scaffold_3766;HRSCAF=8561	37627634-38949683
tig00017722	Scaffold_3392;HRSCAF=7704	18976632-19012100	35468	tig00026341	Scaffold_3392;HRSCAF=7704	19514890-19637303
tig00002080	Scaffold_6;HRSCAF=93	6761934-6798405	36471	Super-Scaffold_1403	Scaffold_6;HRSCAF=93	4681793-6390352
tig00002080	Scaffold_6;HRSCAF=93	6761934-6798405	36471	Super-Scaffold_1403	Scaffold_6;HRSCAF=93	4681793-6390352
tig00034118	Scaffold_6;HRSCAF=93	3868668-3936631	67963	Super-Scaffold_1403	Scaffold_6;HRSCAF=93	4681793-6390352
tig00026460	Scaffold_7;HRSCAF=130	8188101-8217049	28948	tig00026458	Scaffold_7;HRSCAF=130	7881893-7946447
tig00033490	Scaffold_7;HRSCAF=130	8149489-8188001	38512	tig00026458	Scaffold_7;HRSCAF=130	7881893-7946447
tig00005987	Scaffold_494;HRSCAF=1558	6725222-6770924	45702	tig00029744	Scaffold_494;HRSCAF=1558	6619912-6725122
tig00002733	Scaffold_7;HRSCAF=130	19065441-19092146	26705	tig00030742	Scaffold_7;HRSCAF=130	19293592-19481836
tig00026960	Scaffold_7;HRSCAF=130	19092246-19124070	31824	tig00030742	Scaffold_7;HRSCAF=130	19293592-19481836
tig00033252	Scaffold_3024;HRSCAF=6918	11259806-11345580	85774	tig00028377	Scaffold_3024;HRSCAF=6918	11167976-11259706
tig00001170	Scaffold_3024;HRSCAF=6918	12720815-12772682	51867	tig00008840	Scaffold_3024;HRSCAF=6918	13058599-13121636
tig00007323	Scaffold_6;HRSCAF=93	18875917-18940663	64746	Super-Scaffold_8746	Scaffold_6;HRSCAF=93	18998048-19572997
tig00034167	Scaffold_6;HRSCAF=93	19573097-19624980	51883	Super-Scaffold_8746	Scaffold_6;HRSCAF=93	18998048-19572997
tig00009332	Scaffold_4710;HRSCAF=10556	5769523-5830165	60642	Super-Scaffold_4299	Scaffold_4710;HRSCAF=10556	4708456-5769423
tig00034187	Scaffold_4710;HRSCAF=10556	5830265-5882006	51741	Super-Scaffold_4299	Scaffold_4710;HRSCAF=10556	4708456-5769423
tig00000706	Scaffold_14;HRSCAF=233	29643287-29669391	26104	tig00004061	Scaffold_14;HRSCAF=233	29943692-29976051
tig00014252	Scaffold_176;HRSCAF=892	39367685-39426347	58662	tig00013543	Scaffold_176;HRSCAF=892	39426447-39522316
tig00014645	Scaffold_3024;HRSCAF=6918	51158805-51248334	89529	tig00031802	Scaffold_7;HRSCAF=130	36361639-36500782
tig00000313	Scaffold_4945;HRSCAF=11020	4682422-4744033	61611	Super-Scaffold_398	Scaffold_4945;HRSCAF=11020	1682054-4517075
tig00000318	Scaffold_4945;HRSCAF=11020	4630997-4682322	51325	Super-Scaffold_398	Scaffold_4945;HRSCAF=11020	1682054-4517075
tig00002155	Scaffold_4945;HRSCAF=11020	1565763-1602944	37181	Super-Scaffold_398	Scaffold_4945;HRSCAF=11020	1682054-4517075
tig00030820	Scaffold_4945;HRSCAF=11020	17114173-17167923	53750	tig00000857	Scaffold_4945;HRSCAF=11020	17017922-17114073
tig00001336	Scaffold_14;HRSCAF=233	9377954-9411421	33467	tig00026682	Scaffold_14;HRSCAF=233	9953298-10042247
tig00001145	Scaffold_14;HRSCAF=233	21429840-21477427	47587	tig00003400	Scaffold_14;HRSCAF=233	21069379-21147584
tig00025979	Scaffold_7;HRSCAF=130	25289243-25334489	45246	tig00025843	Scaffold_7;HRSCAF=130	25144290-25289143
tig00013608	Scaffold_7;HRSCAF=130	38578606-38653861	75255	Super-Scaffold_4165	Scaffold_7;HRSCAF=130	37275928-38086205
tig00011267	Scaffold_1;HRSCAF=51	41613467-41657426	43959	Super-Scaffold_8993	Scaffold_1;HRSCAF=51	41657526-41842948
tig00001942	Scaffold_176;HRSCAF=892	278091-323463	45372	Super-Scaffold_9186	Scaffold_176;HRSCAF=892	361006-599891
tig00007658	Scaffold_176;HRSCAF=892	323563-360906	37343	Super-Scaffold_9186	Scaffold_176;HRSCAF=892	361006-599891
tig00000074	Scaffold_4945;HRSCAF=11020	19789349-19821797	32448	tig00024745	Scaffold_4945;HRSCAF=11020	19689180-19789249
tig00000343	Scaffold_4945;HRSCAF=11020	5270262-5297582	27320	Super-Scaffold_6758	Scaffold_4945;HRSCAF=11020	4865180-5270162
tig00000344	Scaffold_4945;HRSCAF=11020	4793619-4865080	71461	Super-Scaffold_6758	Scaffold_4945;HRSCAF=11020	4865180-5270162
tig00000381	Scaffold_4945;HRSCAF=11020	5371743-5418266	46523	Super-Scaffold_6758	Scaffold_4945;HRSCAF=11020	4865180-5270162
tig00010000	Scaffold_3024;HRSCAF=6918	10160093-10201959	41866	Super-Scaffold_565	Scaffold_3024;HRSCAF=6918	8991727-10014516
tig00001794	Scaffold_4710;HRSCAF=10556	69653312-69735107	81795	Super-Scaffold_111	Scaffold_4710;HRSCAF=10556	68695530-69653212
tig00001807	Scaffold_4710;HRSCAF=10556	68503267-68574816	71549	Super-Scaffold_111	Scaffold_4710;HRSCAF=10556	68695530-69653212
tig00008733	Scaffold_4710;HRSCAF=10556	68574916-68632525	57609	Super-Scaffold_111	Scaffold_4710;HRSCAF=10556	68695530-69653212
tig00009142	Scaffold_4710;HRSCAF=10556	68442117-68503167	61050	Super-Scaffold_111	Scaffold_4710;HRSCAF=10556	68695530-69653212
tig00010919	Scaffold_1;HRSCAF=51	45262116-45321348	59232	Super-Scaffold_3707	Scaffold_1;HRSCAF=51	46062135-46267153
tig00018449	Scaffold_1;HRSCAF=51	45321448-45379005	57557	Super-Scaffold_3707	Scaffold_1;HRSCAF=51	46062135-46267153
tig00000568	Scaffold_3024;HRSCAF=6918	54759674-54811298	51624	Super-Scaffold_7786	Scaffold_3024;HRSCAF=6918	54881932-55355347
tig00000584	Scaffold_3024;HRSCAF=6918	55532901-55641201	108300	Super-Scaffold_7786	Scaffold_3024;HRSCAF=6918	54881932-55355347
tig00000622	Scaffold_3024;HRSCAF=6918	55355447-55440930	85483	Super-Scaffold_7786	Scaffold_3024;HRSCAF=6918	54881932-55355347
tig00010578	Scaffold_3024;HRSCAF=6918	54738589-54759574	20985	Super-Scaffold_7786	Scaffold_3024;HRSCAF=6918	54881932-55355347
tig00027293	Scaffold_3024;HRSCAF=6918	54811398-54881832	70434	Super-Scaffold_7786	Scaffold_3024;HRSCAF=6918	54881932-55355347
tig00029759	Scaffold_3024;HRSCAF=6918	54661562-54738489	76927	Super-Scaffold_7786	Scaffold_3024;HRSCAF=6918	54881932-55355347
tig00000206	Scaffold_1;HRSCAF=51	46763585-46813591	50006	Super-Scaffold_5172	Scaffold_1;HRSCAF=51	46668132-46763485
tig00016471	Scaffold_15;HRSCAF=437	11237580-11296007	58427	tig00032616	Scaffold_15;HRSCAF=437	11151629-11237480
tig00029057	Scaffold_16;HRSCAF=451	5879580-5938437	58857	Super-Scaffold_8135	Scaffold_16;HRSCAF=451	5938537-6111525
tig00031785	Scaffold_176;HRSCAF=892	44267105-44332108	65003	tig00006483	Scaffold_176;HRSCAF=892	44332208-44416451
tig00007853	Scaffold_3766;HRSCAF=8561	29332933-29369494	36561	Super-Scaffold_3189	Scaffold_3766;HRSCAF=8561	28181247-29310154
tig00008634	Scaffold_3766;HRSCAF=8561	29408276-29503376	95100	Super-Scaffold_3189	Scaffold_3766;HRSCAF=8561	28181247-29310154
tig00010097	Scaffold_3766;HRSCAF=8561	29369594-29408176	38582	Super-Scaffold_3189	Scaffold_3766;HRSCAF=8561	28181247-29310154
tig00013002	Scaffold_3766;HRSCAF=8561	28122051-28181147	59096	Super-Scaffold_3189	Scaffold_3766;HRSCAF=8561	28181247-29310154
tig00017984	Scaffold_15;HRSCAF=437	34458349-34503676	45327	Super-Scaffold_1515	Scaffold_15;HRSCAF=437	34025137-34348275
tig00001744	Scaffold_3024;HRSCAF=6918	15426025-15450722	24697	Super-Scaffold_7624	Scaffold_3024;HRSCAF=6918	14376751-14573381
tig00003332	Scaffold_3024;HRSCAF=6918	14976794-15009884	33090	Super-Scaffold_7624	Scaffold_3024;HRSCAF=6918	14376751-14573381
tig00018537	Scaffold_3024;HRSCAF=6918	14573481-14594874	21393	Super-Scaffold_7624	Scaffold_3024;HRSCAF=6918	14376751-14573381
tig00027361	Scaffold_3766;HRSCAF=8561	54537267-54611480	74213	tig00009280	Scaffold_3766;HRSCAF=8561	54633488-54710704
tig00007452	Scaffold_2;HRSCAF=53	33681237-33804820	123583	Super-Scaffold_8038	Scaffold_2;HRSCAF=53	34114321-35184964
tig00009202	Scaffold_2;HRSCAF=53	33866386-33940612	74226	Super-Scaffold_8038	Scaffold_2;HRSCAF=53	34114321-35184964
tig00012844	Scaffold_2;HRSCAF=53	33804920-33866286	61366	Super-Scaffold_8038	Scaffold_2;HRSCAF=53	34114321-35184964
tig00017582	Scaffold_2;HRSCAF=53	33940712-33970988	30276	Super-Scaffold_8038	Scaffold_2;HRSCAF=53	34114321-35184964
tig00019698	Scaffold_2;HRSCAF=53	35422929-35450210	27281	Super-Scaffold_8038	Scaffold_2;HRSCAF=53	34114321-35184964
tig00008656	Scaffold_176;HRSCAF=892	50467886-50491327	23441	tig00031172	Scaffold_176;HRSCAF=892	50590630-50722373
tig00017256	Scaffold_3;HRSCAF=56	6011218-6038676	27458	tig00034508	Scaffold_3;HRSCAF=56	6330888-6408668
tig00015063	Scaffold_176;HRSCAF=892	39153347-39250418	97071	Super-Scaffold_4241	Scaffold_176;HRSCAF=892	38975215-39153247
tig00006170	Scaffold_1;HRSCAF=51	48987444-49016941	29497	tig00026784	Scaffold_1;HRSCAF=51	48787555-48987344
tig00014499	Scaffold_7;HRSCAF=130	48814408-48896355	81947	tig00024837	Scaffold_7;HRSCAF=130	45378684-45479928
tig00006543	Scaffold_1;HRSCAF=51	47064705-47106804	42099	Super-Scaffold_1962	Scaffold_1;HRSCAF=51	46845419-46991996
tig00017963	Scaffold_1;HRSCAF=51	46992096-47017341	25245	Super-Scaffold_1962	Scaffold_1;HRSCAF=51	46845419-46991996
tig00025304	Scaffold_1;HRSCAF=51	47017441-47064605	47164	Super-Scaffold_1962	Scaffold_1;HRSCAF=51	46845419-46991996
tig00003043	Scaffold_1;HRSCAF=51	47719062-47749403	30341	Super-Scaffold_7808	Scaffold_1;HRSCAF=51	47847408-48787455
tig00006203	Scaffold_1;HRSCAF=51	47803127-47847308	44181	Super-Scaffold_7808	Scaffold_1;HRSCAF=51	47847408-48787455
tig00008102	Scaffold_1;HRSCAF=51	47749503-47803027	53524	Super-Scaffold_7808	Scaffold_1;HRSCAF=51	47847408-48787455
tig00005141	Scaffold_15;HRSCAF=437	24457216-24507835	50619	tig00028029	Scaffold_15;HRSCAF=437	24317391-24457116
tig00007408	Scaffold_15;HRSCAF=437	23391114-23416741	25627	tig00028029	Scaffold_15;HRSCAF=437	24317391-24457116
tig00010444	Scaffold_15;HRSCAF=437	23358844-23391014	32170	tig00028029	Scaffold_15;HRSCAF=437	24317391-24457116
tig00020213	Scaffold_6;HRSCAF=93	34018396-34051088	32692	tig00025585	Scaffold_6;HRSCAF=93	34390434-34453996
tig00011447	Scaffold_4710;HRSCAF=10556	6017250-6059768	42518	tig00009558	Scaffold_4710;HRSCAF=10556	5882106-6017150
tig00019597	Scaffold_4710;HRSCAF=10556	91486467-91519215	32748	tig00034851	Scaffold_4710;HRSCAF=10556	90602835-90657016
tig00000303	Scaffold_494;HRSCAF=1558	2297915-2362577	64662	Super-Scaffold_2921	Scaffold_494;HRSCAF=1558	1192054-2297815
tig00016490	Scaffold_494;HRSCAF=1558	269952-365737	95785	Super-Scaffold_2921	Scaffold_494;HRSCAF=1558	1192054-2297815
tig00005580	Scaffold_11;HRSCAF=172	11066278-11113641	47363	tig00031107	Scaffold_11;HRSCAF=172	11113741-11211154
tig00006491	Scaffold_14;HRSCAF=233	32799386-32833497	34111	Super-Scaffold_2520	Scaffold_14;HRSCAF=233	30217026-32799286
tig00010451	Scaffold_14;HRSCAF=233	29745106-29839534	94428	Super-Scaffold_2520	Scaffold_14;HRSCAF=233	30217026-32799286
tig00017939	Scaffold_14;HRSCAF=233	29886762-29943592	56830	Super-Scaffold_2520	Scaffold_14;HRSCAF=233	30217026-32799286
tig00019296	Scaffold_14;HRSCAF=233	29716194-29745006	28812	Super-Scaffold_2520	Scaffold_14;HRSCAF=233	30217026-32799286
tig00011897	Scaffold_4710;HRSCAF=10556	119450195-119477259	27064	tig00026075	Scaffold_4710;HRSCAF=10556	120476757-120565139
tig00002972	Scaffold_11;HRSCAF=172	15926847-15993931	67084	Super-Scaffold_1380	Scaffold_11;HRSCAF=172	11825858-15768255
tig00003770	Scaffold_11;HRSCAF=172	15804644-15824662	20018	Super-Scaffold_1380	Scaffold_11;HRSCAF=172	11825858-15768255
tig00006431	Scaffold_11;HRSCAF=172	15768355-15804544	36189	Super-Scaffold_1380	Scaffold_11;HRSCAF=172	11825858-15768255
tig00013469	Scaffold_11;HRSCAF=172	11496344-11525170	28826	Super-Scaffold_1380	Scaffold_11;HRSCAF=172	11825858-15768255
tig00032704	Scaffold_11;HRSCAF=172	11736092-11788127	52035	Super-Scaffold_1380	Scaffold_11;HRSCAF=172	11825858-15768255
tig00007084	Scaffold_14;HRSCAF=233	36042508-36079582	37074	tig00030798	Scaffold_14;HRSCAF=233	35942027-36042408
tig00034300	Scaffold_14;HRSCAF=233	35907911-35941927	34016	tig00030798	Scaffold_14;HRSCAF=233	35942027-36042408
tig00007072	Scaffold_2;HRSCAF=53	55593138-55618416	25278	tig00034425	Scaffold_2;HRSCAF=53	52858233-52947316
tig00028321	Scaffold_6;HRSCAF=93	51235824-51287472	51648	tig00011765	Scaffold_6;HRSCAF=93	50966772-51070089
tig00032908	Scaffold_7;HRSCAF=130	19627228-19652894	25666	Super-Scaffold_8344	Scaffold_7;HRSCAF=130	18015200-18923407
tig00026231	Scaffold_176;HRSCAF=892	2853455-2904520	51065	tig00000641	Scaffold_176;HRSCAF=892	3052459-3108249
tig00013836	Scaffold_176;HRSCAF=892	49469213-49544482	75269	tig00027457	Scaffold_176;HRSCAF=892	49657765-49741116
tig00014644	Scaffold_14;HRSCAF=233	9925477-9953198	27721	tig00001395	Scaffold_14;HRSCAF=233	10042347-10117269
tig00012659	Scaffold_7;HRSCAF=130	49243693-49297181	53488	tig00024967	Scaffold_7;HRSCAF=130	50270693-50408661
tig00033957	Scaffold_1;HRSCAF=51	45090802-45163628	72826	tig00015005	Scaffold_1;HRSCAF=51	45978671-46062035
tig00002039	Scaffold_3024;HRSCAF=6918	49881518-49946203	64685	tig00027927	Scaffold_3024;HRSCAF=6918	49946303-50060221
tig00002171	Scaffold_11;HRSCAF=172	23065097-23120363	55266	tig00027787	Scaffold_11;HRSCAF=172	22534532-23064997
tig00003673	Scaffold_176;HRSCAF=892	9819591-9876290	56699	tig00014177	Scaffold_176;HRSCAF=892	10124970-10190413
tig00003217	Scaffold_4945;HRSCAF=11020	47942781-48031445	88664	Super-Scaffold_7684	Scaffold_4945;HRSCAF=11020	48031545-48898616
tig00006258	Scaffold_4945;HRSCAF=11020	48951008-49055463	104455	Super-Scaffold_7684	Scaffold_4945;HRSCAF=11020	48031545-48898616
tig00011035	Scaffold_4945;HRSCAF=11020	49278206-49343025	64819	Super-Scaffold_7684	Scaffold_4945;HRSCAF=11020	48031545-48898616
tig00011554	Scaffold_4945;HRSCAF=11020	48898716-48950908	52192	Super-Scaffold_7684	Scaffold_4945;HRSCAF=11020	48031545-48898616
tig00012984	Scaffold_7;HRSCAF=130	42316095-42394458	78363	tig00012688	Scaffold_7;HRSCAF=130	42573016-42662772
tig00024395	Scaffold_4710;HRSCAF=10556	6616472-6683290	66818	tig00001904	Scaffold_4710;HRSCAF=10556	6683390-6767924
tig00016476	Scaffold_3024;HRSCAF=6918	46194031-46286195	92164	Super-Scaffold_4290	Scaffold_3024;HRSCAF=6918	49221945-49379976
tig00006131	Scaffold_15;HRSCAF=437	7728118-7768872	40754	tig00005056	Scaffold_15;HRSCAF=437	7520868-7728018
tig00006181	Scaffold_15;HRSCAF=437	7768972-7803115	34143	tig00005056	Scaffold_15;HRSCAF=437	7520868-7728018
tig00007234	Scaffold_11;HRSCAF=172	4910837-4943491	32654	tig00028753	Scaffold_11;HRSCAF=172	3622641-3757935
tig00016333	Scaffold_3;HRSCAF=56	45170364-45229374	59010	Super-Scaffold_217	Scaffold_3;HRSCAF=56	43826667-45030522
tig00018689	Scaffold_3;HRSCAF=56	45030622-45077639	47017	Super-Scaffold_217	Scaffold_3;HRSCAF=56	43826667-45030522
tig00011200	Scaffold_3024;HRSCAF=6918	50335874-50396508	60634	tig00026029	Scaffold_3024;HRSCAF=6918	50219754-50335774
tig00024824	Scaffold_3024;HRSCAF=6918	10640685-10683480	42795	tig00007249	Scaffold_3024;HRSCAF=6918	10558893-10640585
tig00017210	Scaffold_3;HRSCAF=56	5556123-5592155	36032	tig00027998	Scaffold_3;HRSCAF=56	5592255-5648876
tig00002860	Scaffold_11;HRSCAF=172	24188062-24338028	149966	tig00025570	Scaffold_11;HRSCAF=172	23664079-23846273
tig00025905	Scaffold_11;HRSCAF=172	24157266-24187962	30696	tig00025570	Scaffold_11;HRSCAF=172	23664079-23846273
tig00029268	Scaffold_11;HRSCAF=172	11336826-11411265	74439	tig00004510	Scaffold_11;HRSCAF=172	11411365-11496244
tig00011705	Scaffold_4710;HRSCAF=10556	98331596-98394931	63335	tig00031798	Scaffold_4710;HRSCAF=10556	101315938-101389549
tig00024665.1	Scaffold_15;HRSCAF=437	495805-598140	102335	Super-Scaffold_7984	Scaffold_15;HRSCAF=437	0-315779
tig00024665.1	Scaffold_15;HRSCAF=437	495805-598140	102335	Super-Scaffold_7984	Scaffold_15;HRSCAF=437	0-315779
tig00002118	Scaffold_2;HRSCAF=53	49895820-49988558	92738	Super-Scaffold_366	Scaffold_2;HRSCAF=53	49307223-49638388
tig00010780	Scaffold_2;HRSCAF=53	49841863-49895720	53857	Super-Scaffold_366	Scaffold_2;HRSCAF=53	49307223-49638388
tig00018837	Scaffold_2;HRSCAF=53	49744273-49798402	54129	Super-Scaffold_366	Scaffold_2;HRSCAF=53	49307223-49638388
tig00008848	Scaffold_4945;HRSCAF=11020	10413948-10447474	33526	Super-Scaffold_7895	Scaffold_4945;HRSCAF=11020	10447574-10773036
tig00032455	Scaffold_4945;HRSCAF=11020	10378454-10413848	35394	Super-Scaffold_7895	Scaffold_4945;HRSCAF=11020	10447574-10773036
tig00012420	Scaffold_6;HRSCAF=93	34161321-34239780	78459	tig00018955	Scaffold_6;HRSCAF=93	34324222-34390334
tig00000939	Scaffold_6;HRSCAF=93	9619287-9652397	33110	Super-Scaffold_1262	Scaffold_6;HRSCAF=93	7577077-9506267
tig00000949	Scaffold_6;HRSCAF=93	9652497-9732997	80500	Super-Scaffold_1262	Scaffold_6;HRSCAF=93	7577077-9506267
tig00003425	Scaffold_6;HRSCAF=93	10429711-10506882	77171	Super-Scaffold_1262	Scaffold_6;HRSCAF=93	7577077-9506267
tig00009962	Scaffold_6;HRSCAF=93	9577335-9619187	41852	Super-Scaffold_1262	Scaffold_6;HRSCAF=93	7577077-9506267
tig00028665	Scaffold_6;HRSCAF=93	7395730-7440319	44589	Super-Scaffold_1262	Scaffold_6;HRSCAF=93	7577077-9506267
tig00028770	Scaffold_6;HRSCAF=93	9896116-10027307	131191	Super-Scaffold_1262	Scaffold_6;HRSCAF=93	7577077-9506267
tig00029915	Scaffold_6;HRSCAF=93	9733097-9786677	53580	Super-Scaffold_1262	Scaffold_6;HRSCAF=93	7577077-9506267
tig00030176	Scaffold_6;HRSCAF=93	7171032-7262139	91107	Super-Scaffold_1262	Scaffold_6;HRSCAF=93	7577077-9506267
tig00033608	Scaffold_6;HRSCAF=93	9506367-9577235	70868	Super-Scaffold_1262	Scaffold_6;HRSCAF=93	7577077-9506267
tig00034308	Scaffold_6;HRSCAF=93	7262239-7395630	133391	Super-Scaffold_1262	Scaffold_6;HRSCAF=93	7577077-9506267
tig00001665	Scaffold_176;HRSCAF=892	718003-760561	42558	Super-Scaffold_13453	Scaffold_176;HRSCAF=892	760661-1419618
tig00001707	Scaffold_176;HRSCAF=892	1511694-1545869	34175	Super-Scaffold_13453	Scaffold_176;HRSCAF=892	760661-1419618
tig00001709	Scaffold_176;HRSCAF=892	1470603-1511594	40991	Super-Scaffold_13453	Scaffold_176;HRSCAF=892	760661-1419618
tig00004790	Scaffold_176;HRSCAF=892	1545969-1625940	79971	Super-Scaffold_13453	Scaffold_176;HRSCAF=892	760661-1419618
tig00015337	Scaffold_176;HRSCAF=892	1419718-1470503	50785	Super-Scaffold_13453	Scaffold_176;HRSCAF=892	760661-1419618
tig00007182	Scaffold_4945;HRSCAF=11020	1328828-1373766	44938	Super-Scaffold_9142	Scaffold_4945;HRSCAF=11020	817841-1185278
tig00028287	Scaffold_4945;HRSCAF=11020	1269247-1328728	59481	Super-Scaffold_9142	Scaffold_4945;HRSCAF=11020	817841-1185278
tig00007182	Scaffold_4945;HRSCAF=11020	1328828-1373766	44938	Super-Scaffold_9142	Scaffold_4945;HRSCAF=11020	817841-1185278
tig00028287	Scaffold_4945;HRSCAF=11020	1269247-1328728	59481	Super-Scaffold_9142	Scaffold_4945;HRSCAF=11020	817841-1185278
tig00028287	Scaffold_4945;HRSCAF=11020	1269247-1328728	59481	Super-Scaffold_9142	Scaffold_4945;HRSCAF=11020	817841-1185278
tig00001433	Scaffold_3;HRSCAF=56	15125249-15178176	52927	tig00025503	Scaffold_3;HRSCAF=56	16876179-16963198
tig00014347	Scaffold_14;HRSCAF=233	18822207-18924644	102437	tig00032691	Scaffold_14;HRSCAF=233	19036308-19139766
tig00019561	Scaffold_15;HRSCAF=437	40179600-40216921	37321	tig00008030	Scaffold_15;HRSCAF=437	39102566-39233774
tig00000630	Scaffold_4710;HRSCAF=10556	64992647-65052560	59913	tig00024413	Scaffold_4710;HRSCAF=10556	65078261-65164182
tig00018320	Scaffold_16;HRSCAF=451	12285657-12319343	33686	Super-Scaffold_3138	Scaffold_16;HRSCAF=451	13318816-14659272
Super-Scaffold_11401	Scaffold_3;HRSCAF=56	21380275-21660903	280628	Super-Scaffold_3131	Scaffold_3;HRSCAF=56	10630951-14535434
tig00010197	Scaffold_3;HRSCAF=56	17565599-17596146	30547	Super-Scaffold_3131	Scaffold_3;HRSCAF=56	10630951-14535434
tig00014394	Scaffold_3;HRSCAF=56	17375649-17482575	106926	Super-Scaffold_3131	Scaffold_3;HRSCAF=56	10630951-14535434
tig00001341	Scaffold_4710;HRSCAF=10556	68396685-68442017	45332	Super-Scaffold_6687	Scaffold_4710;HRSCAF=10556	66628344-68312872
tig00001422	Scaffold_4710;HRSCAF=10556	68312972-68358588	45616	Super-Scaffold_6687	Scaffold_4710;HRSCAF=10556	66628344-68312872
tig00003654	Scaffold_4710;HRSCAF=10556	68358688-68396585	37897	Super-Scaffold_6687	Scaffold_4710;HRSCAF=10556	66628344-68312872
tig00006863	Scaffold_4710;HRSCAF=10556	66550570-66628244	77674	Super-Scaffold_6687	Scaffold_4710;HRSCAF=10556	66628344-68312872
tig00007844	Scaffold_4710;HRSCAF=10556	65891046-65927418	36372	Super-Scaffold_6687	Scaffold_4710;HRSCAF=10556	66628344-68312872
tig00005651	Scaffold_4710;HRSCAF=10556	71433427-71460711	27284	Super-Scaffold_1368	Scaffold_4710;HRSCAF=10556	70011657-71433327
tig00006838	Scaffold_4710;HRSCAF=10556	69955799-70011557	55758	Super-Scaffold_1368	Scaffold_4710;HRSCAF=10556	70011657-71433327
tig00010281	Scaffold_4710;HRSCAF=10556	71460811-71526998	66187	Super-Scaffold_1368	Scaffold_4710;HRSCAF=10556	70011657-71433327
tig00031269	Scaffold_4710;HRSCAF=10556	129054727-129166391	111664	tig00029965	Scaffold_4710;HRSCAF=10556	129322159-129407232
tig00031271	Scaffold_4710;HRSCAF=10556	129166491-129224101	57610	tig00029965	Scaffold_4710;HRSCAF=10556	129322159-129407232
tig00034295	Scaffold_4710;HRSCAF=10556	129407332-129443839	36507	tig00029965	Scaffold_4710;HRSCAF=10556	129322159-129407232
tig00016046	Scaffold_3392;HRSCAF=7704	17279043-17366071	87028	Super-Scaffold_12543	Scaffold_3392;HRSCAF=7704	17399073-17520242
tig00003915	Scaffold_4945;HRSCAF=11020	8445274-8530998	85724	Super-Scaffold_9653	Scaffold_4945;HRSCAF=11020	7354198-8340759
tig00004932	Scaffold_4945;HRSCAF=11020	7315417-7354098	38681	Super-Scaffold_9653	Scaffold_4945;HRSCAF=11020	7354198-8340759
tig00007536	Scaffold_4945;HRSCAF=11020	6991272-7049433	58161	Super-Scaffold_9653	Scaffold_4945;HRSCAF=11020	7354198-8340759
tig00029145	Scaffold_4945;HRSCAF=11020	7284083-7315317	31234	Super-Scaffold_9653	Scaffold_4945;HRSCAF=11020	7354198-8340759
tig00007536	Scaffold_4945;HRSCAF=11020	6991272-7049433	58161	Super-Scaffold_9653	Scaffold_4945;HRSCAF=11020	7354198-8340759
tig00030104	Scaffold_4945;HRSCAF=11020	8340859-8445174	104315	Super-Scaffold_9653	Scaffold_4945;HRSCAF=11020	7354198-8340759
tig00014055	Scaffold_2;HRSCAF=53	54946249-55056321	110072	tig00030064	Scaffold_2;HRSCAF=53	55793599-55850977
tig00001671	Scaffold_494;HRSCAF=1558	26468833-26541598	72765	tig00027559	Scaffold_494;HRSCAF=1558	26328618-26468733
tig00008273	Scaffold_176;HRSCAF=892	24728045-24803935	75890	Super-Scaffold_1361	Scaffold_176;HRSCAF=892	18096786-19483119
tig00009845	Scaffold_3766;HRSCAF=8561	24472953-24494053	21100	Super-Scaffold_1361	Scaffold_176;HRSCAF=892	18096786-19483119
tig00018334	Scaffold_11;HRSCAF=172	48334966-48380750	45784	Super-Scaffold_1361	Scaffold_176;HRSCAF=892	18096786-19483119
tig00026191	Scaffold_6;HRSCAF=93	42737264-42768575	31311	Super-Scaffold_1361	Scaffold_176;HRSCAF=892	18096786-19483119
tig00026745	Scaffold_176;HRSCAF=892	17866037-17950978	84941	Super-Scaffold_1361	Scaffold_176;HRSCAF=892	18096786-19483119
tig00026878	Scaffold_176;HRSCAF=892	17792668-17865937	73269	Super-Scaffold_1361	Scaffold_176;HRSCAF=892	18096786-19483119
tig00027467	Scaffold_4710;HRSCAF=10556	101852182-101946311	94129	Super-Scaffold_1361	Scaffold_176;HRSCAF=892	18096786-19483119
tig00028509	Scaffold_176;HRSCAF=892	31647954-31671987	24033	Super-Scaffold_1361	Scaffold_176;HRSCAF=892	18096786-19483119
tig00029541	Scaffold_176;HRSCAF=892	26733991-26778398	44407	Super-Scaffold_1361	Scaffold_176;HRSCAF=892	18096786-19483119
tig00033119	Scaffold_7;HRSCAF=130	32823400-32894439	71039	Super-Scaffold_1361	Scaffold_176;HRSCAF=892	18096786-19483119
tig00007102	Scaffold_6;HRSCAF=93	6556683-6585971	29288	tig00028240	Scaffold_6;HRSCAF=93	4557235-4638192
tig00004080	Scaffold_1;HRSCAF=51	56524112-56550490	26378	Super-Scaffold_6745	Scaffold_1;HRSCAF=51	56550590-57250398
tig00009803	Scaffold_1;HRSCAF=51	57250498-57310904	60406	Super-Scaffold_6745	Scaffold_1;HRSCAF=51	56550590-57250398
tig00032295	Scaffold_4945;HRSCAF=11020	30409931-30467933	58002	tig00031491	Scaffold_4945;HRSCAF=11020	29564737-29644704
tig00014066	Scaffold_2;HRSCAF=53	31012861-31091068	78207	tig00012469	Scaffold_2;HRSCAF=53	31091168-31226830
tig00015306	Scaffold_3;HRSCAF=56	39342205-39418072	75867	tig00029702	Scaffold_3;HRSCAF=56	38098328-38285070
tig00011245	Scaffold_4945;HRSCAF=11020	25485882-25542253	56371	tig00025000	Scaffold_4945;HRSCAF=11020	25251921-25333119
tig00002810	Scaffold_176;HRSCAF=892	38825240-38852652	27412	tig00027285.2	Scaffold_176;HRSCAF=892	38493241-38579155
tig00027765	Scaffold_176;HRSCAF=892	38616574-38710303	93729	tig00027285.2	Scaffold_176;HRSCAF=892	38493241-38579155
tig00003608	Scaffold_3024;HRSCAF=6918	45262104-45332561	70457	tig00000406	Scaffold_3024;HRSCAF=6918	45332661-45518844
tig00001979	Scaffold_4710;HRSCAF=10556	10216100-10283488	67388	tig00028924	Scaffold_4710;HRSCAF=10556	9761456-9845618
tig00009951	Scaffold_11;HRSCAF=172	41965354-42019283	53929	tig00028094	Scaffold_11;HRSCAF=172	42019383-42177474
tig00018531	Scaffold_11;HRSCAF=172	41862540-41909972	47432	tig00028094	Scaffold_11;HRSCAF=172	42019383-42177474
tig00007327	Scaffold_494;HRSCAF=1558	28288183-28321197	33014	tig00011329	Scaffold_494;HRSCAF=1558	27931294-27983640
tig00028156	Scaffold_7;HRSCAF=130	45732113-45761296	29183	tig00009765	Scaffold_7;HRSCAF=130	46353397-46447909
tig00030702	Scaffold_7;HRSCAF=130	49894630-49974599	79969	tig00005065	Scaffold_7;HRSCAF=130	49689728-49774405
tig00030296	Scaffold_7;HRSCAF=130	41814584-41858946	44362	tig00012033	Scaffold_7;HRSCAF=130	41580010-41713974
tig00005435	Scaffold_3392;HRSCAF=7704	11893893-11989202	95309	Super-Scaffold_10825	Scaffold_3392;HRSCAF=7704	13774425-14044252
tig00005535	Scaffold_3392;HRSCAF=7704	14044352-14088730	44378	Super-Scaffold_10825	Scaffold_3392;HRSCAF=7704	13774425-14044252
tig00031510	Scaffold_3392;HRSCAF=7704	13714643-13774325	59682	Super-Scaffold_10825	Scaffold_3392;HRSCAF=7704	13774425-14044252
tig00007704	Scaffold_2;HRSCAF=53	43460217-43532554	72337	tig00030080	Scaffold_2;HRSCAF=53	41869283-42055157
tig00007704	Scaffold_2;HRSCAF=53	43460217-43532554	72337	tig00030080	Scaffold_2;HRSCAF=53	41869283-42055157
tig00018121	Scaffold_4710;HRSCAF=10556	120278428-120369244	90816	Super-Scaffold_1582	Scaffold_4710;HRSCAF=10556	105787968-110288394
tig00030723	Scaffold_4710;HRSCAF=10556	120369344-120476657	107313	Super-Scaffold_1582	Scaffold_4710;HRSCAF=10556	105787968-110288394
tig00002430	Scaffold_494;HRSCAF=1558	19582023-19647943	65920	Super-Scaffold_579	Scaffold_494;HRSCAF=1558	15709287-19335688
tig00015458	Scaffold_494;HRSCAF=1558	19531535-19581923	50388	Super-Scaffold_579	Scaffold_494;HRSCAF=1558	15709287-19335688
tig00003159	Scaffold_1;HRSCAF=51	62887379-62956695	69316	tig00002869	Scaffold_1;HRSCAF=51	9937313-10030357
tig00030847	Scaffold_14;HRSCAF=233	10558102-10592258	34156	Super-Scaffold_4120	Scaffold_14;HRSCAF=233	10844772-11024853
tig00031042	Scaffold_14;HRSCAF=233	10592358-10642280	49922	Super-Scaffold_4120	Scaffold_14;HRSCAF=233	10844772-11024853
tig00034973	Scaffold_14;HRSCAF=233	11085878-11141622	55744	Super-Scaffold_4120	Scaffold_14;HRSCAF=233	10844772-11024853
tig00011083	Scaffold_11;HRSCAF=172	11255654-11288873	33219	tig00033779	Scaffold_11;HRSCAF=172	11211254-11255554
tig00030772	Scaffold_14;HRSCAF=233	35649007-35719290	70283	tig00005550	Scaffold_14;HRSCAF=233	35556573-35648907
tig00000470	Scaffold_7;HRSCAF=130	25632812-25712927	80115	tig00025845	Scaffold_7;HRSCAF=130	25713027-25799717
tig00000569	Scaffold_7;HRSCAF=130	25799817-25851443	51626	tig00025845	Scaffold_7;HRSCAF=130	25713027-25799717
tig00011907	Scaffold_3;HRSCAF=56	10011077-10077525	66448	tig00007247	Scaffold_3;HRSCAF=56	21268216-21380175
tig00018987	Scaffold_12;HRSCAF=187	8769954-8823443	53489	tig00034020	Scaffold_12;HRSCAF=187	8497293-8599687
tig00020390	Scaffold_12;HRSCAF=187	8636222-8657199	20977	tig00034020	Scaffold_12;HRSCAF=187	8497293-8599687
tig00029755.2	Scaffold_12;HRSCAF=187	18734457-18805581	71124	tig00007715	Scaffold_12;HRSCAF=187	18805681-18897889
tig00003137	Scaffold_16;HRSCAF=451	6492490-6545766	53276	Super-Scaffold_7122	Scaffold_16;HRSCAF=451	6545866-7049892
tig00011577	Scaffold_16;HRSCAF=451	6111625-6191186	79561	Super-Scaffold_7122	Scaffold_16;HRSCAF=451	6545866-7049892
tig00033671	Scaffold_11;HRSCAF=172	29698221-29738332	40111	tig00031676	Scaffold_11;HRSCAF=172	29592161-29649941
tig00029831	Scaffold_11;HRSCAF=172	16268127-16356450	88323	Super-Scaffold_9817	Scaffold_11;HRSCAF=172	15994031-16247094
tig00029832	Scaffold_11;HRSCAF=172	16247194-16268027	20833	Super-Scaffold_9817	Scaffold_11;HRSCAF=172	15994031-16247094
tig00007154	Scaffold_4710;HRSCAF=10556	27045380-27140905	95525	Super-Scaffold_4730	Scaffold_4710;HRSCAF=10556	32429649-35706303
tig00011145	Scaffold_4710;HRSCAF=10556	42278150-42336218	58068	tig00024739	Scaffold_176;HRSCAF=892	12694777-12796375
tig00028549	Scaffold_176;HRSCAF=892	12937652-12959363	21711	tig00024739	Scaffold_176;HRSCAF=892	12694777-12796375
tig00028874	Scaffold_15;HRSCAF=437	12619806-12643325	23519	tig00004751	Scaffold_15;HRSCAF=437	12795149-12864824
tig00028875	Scaffold_15;HRSCAF=437	12589784-12619706	29922	tig00004751	Scaffold_15;HRSCAF=437	12795149-12864824
tig00025846	Scaffold_1;HRSCAF=51	46267253-46310067	42814	tig00026624	Scaffold_4710;HRSCAF=10556	82206105-82300434
tig00010827	Scaffold_1;HRSCAF=51	47106904-47145221	38317	tig00032065	Scaffold_1;HRSCAF=51	47145321-47210529
tig00011434	Scaffold_3392;HRSCAF=7704	18201511-18250462	48951	tig00013426	Scaffold_3392;HRSCAF=7704	17985406-18051887
tig00031685	Scaffold_3;HRSCAF=56	45536513-45583085	46572	tig00004111	Scaffold_3;HRSCAF=56	43099589-43216555
tig00011939	Scaffold_2;HRSCAF=53	3714147-3821062	106915	tig00008097	Scaffold_2;HRSCAF=53	3821162-3937687
tig00011478	Scaffold_1;HRSCAF=51	30057207-30141253	84046	Super-Scaffold_2061	Scaffold_1;HRSCAF=51	31351287-36751057
tig00007603	Scaffold_15;HRSCAF=437	4762155-4826145	63990	Super-Scaffold_10033	Scaffold_15;HRSCAF=437	4935824-5474240
tig00007882	Scaffold_15;HRSCAF=437	4909217-4935724	26507	Super-Scaffold_10033	Scaffold_15;HRSCAF=437	4935824-5474240
tig00007135	Scaffold_3392;HRSCAF=7704	12278622-12364995	86373	tig00000686	Scaffold_3392;HRSCAF=7704	12169753-12278522
tig00016422	Scaffold_15;HRSCAF=437	42977246-43022524	45278	tig00000527	Scaffold_15;HRSCAF=437	44375795-44470549
tig00001962	Scaffold_7;HRSCAF=130	26694651-26732106	37455	Super-Scaffold_7257	Scaffold_7;HRSCAF=130	26732206-27437100
tig00004284	Scaffold_7;HRSCAF=130	27510993-27566315	55322	Super-Scaffold_7257	Scaffold_7;HRSCAF=130	26732206-27437100
tig00006798	Scaffold_7;HRSCAF=130	27472011-27510893	38882	Super-Scaffold_7257	Scaffold_7;HRSCAF=130	26732206-27437100
tig00005901	Scaffold_4710;HRSCAF=10556	26435670-26501895	66225	Super-Scaffold_2906	Scaffold_4710;HRSCAF=10556	27627585-32428649
tig00000282	Scaffold_7;HRSCAF=130	26429426-26465172	35746	Super-Scaffold_6827	Scaffold_7;HRSCAF=130	25851543-26429326
tig00001802	Scaffold_7;HRSCAF=130	25488512-25632712	144200	Super-Scaffold_6827	Scaffold_7;HRSCAF=130	25851543-26429326
tig00001820	Scaffold_7;HRSCAF=130	25446784-25488412	41628	Super-Scaffold_6827	Scaffold_7;HRSCAF=130	25851543-26429326
tig00001943	Scaffold_7;HRSCAF=130	26465272-26511705	46433	Super-Scaffold_6827	Scaffold_7;HRSCAF=130	25851543-26429326
tig00013684	Scaffold_2;HRSCAF=53	55375803-55427123	51320	Super-Scaffold_2078	Scaffold_2;HRSCAF=53	55087984-55242422
tig00029030	Scaffold_3024;HRSCAF=6918	43118752-43153698	34946	tig00008846	Scaffold_3024;HRSCAF=6918	41419537-41470959
tig00014353	Scaffold_494;HRSCAF=1558	45073317-45130486	57169	Super-Scaffold_3336	Scaffold_494;HRSCAF=1558	44668873-44847835
tig00027506	Scaffold_12;HRSCAF=187	46163498-46220547	57049	tig00029896	Scaffold_12;HRSCAF=187	46049873-46123415
tig00031604	Scaffold_3766;HRSCAF=8561	57842549-57875582	33033	tig00005993	Scaffold_3766;HRSCAF=8561	57928247-57982135
tig00031605	Scaffold_3766;HRSCAF=8561	57799266-57842449	43183	tig00005993	Scaffold_3766;HRSCAF=8561	57928247-57982135
tig00004929	Scaffold_3024;HRSCAF=6918	25881153-25944978	63825	tig00027587	Scaffold_3024;HRSCAF=6918	25945078-26040342
tig00014835	Scaffold_3024;HRSCAF=6918	14716076-14764245	48169	tig00027587	Scaffold_3024;HRSCAF=6918	25945078-26040342
tig00004929	Scaffold_3024;HRSCAF=6918	25881153-25944978	63825	tig00027587	Scaffold_3024;HRSCAF=6918	25945078-26040342
Super-Scaffold_10472	Scaffold_3392;HRSCAF=7704	33290003-33403298	113295	Super-Scaffold_46	Scaffold_3392;HRSCAF=7704	41260561-48642123
Super-Scaffold_10773	Scaffold_6;HRSCAF=93	43590424-43718574	128150	Super-Scaffold_46	Scaffold_3392;HRSCAF=7704	41260561-48642123
Super-Scaffold_10850	Scaffold_4710;HRSCAF=10556	132087210-132231915	144705	Super-Scaffold_46	Scaffold_3392;HRSCAF=7704	41260561-48642123
Super-Scaffold_11128	Scaffold_3766;HRSCAF=8561	19767865-19898595	130730	Super-Scaffold_46	Scaffold_3392;HRSCAF=7704	41260561-48642123
Super-Scaffold_1202	Scaffold_3024;HRSCAF=6918	28151462-28264554	113092	Super-Scaffold_46	Scaffold_3392;HRSCAF=7704	41260561-48642123
Super-Scaffold_21468	Scaffold_3;HRSCAF=56	26552762-26647352	94590	Super-Scaffold_46	Scaffold_3392;HRSCAF=7704	41260561-48642123
Super-Scaffold_2498	Scaffold_12;HRSCAF=187	49730217-49845369	115152	Super-Scaffold_46	Scaffold_3392;HRSCAF=7704	41260561-48642123
Super-Scaffold_2981	Scaffold_6;HRSCAF=93	39348862-39451839	102977	Super-Scaffold_46	Scaffold_3392;HRSCAF=7704	41260561-48642123
Super-Scaffold_311	Scaffold_7;HRSCAF=130	43385167-43673991	288824	Super-Scaffold_46	Scaffold_3392;HRSCAF=7704	41260561-48642123
Super-Scaffold_3430	Scaffold_3766;HRSCAF=8561	10031618-10128572	96954	Super-Scaffold_46	Scaffold_3392;HRSCAF=7704	41260561-48642123
Super-Scaffold_414	Scaffold_4710;HRSCAF=10556	20507524-20656975	149451	Super-Scaffold_46	Scaffold_3392;HRSCAF=7704	41260561-48642123
Super-Scaffold_4213	Scaffold_2;HRSCAF=53	17148734-17322114	173380	Super-Scaffold_46	Scaffold_3392;HRSCAF=7704	41260561-48642123
Super-Scaffold_4231	Scaffold_2;HRSCAF=53	20161838-20332064	170226	Super-Scaffold_46	Scaffold_3392;HRSCAF=7704	41260561-48642123
Super-Scaffold_5131	Scaffold_1;HRSCAF=51	18490120-18610897	120777	Super-Scaffold_46	Scaffold_3392;HRSCAF=7704	41260561-48642123
Super-Scaffold_614	Scaffold_15;HRSCAF=437	39726996-39868033	141037	Super-Scaffold_46	Scaffold_3392;HRSCAF=7704	41260561-48642123
Super-Scaffold_6793	Scaffold_7;HRSCAF=130	17703650-18015100	311450	Super-Scaffold_46	Scaffold_3392;HRSCAF=7704	41260561-48642123
Super-Scaffold_7840	Scaffold_4710;HRSCAF=10556	123315597-123456753	141156	Super-Scaffold_46	Scaffold_3392;HRSCAF=7704	41260561-48642123
Super-Scaffold_7960	Scaffold_2;HRSCAF=53	16771645-16916965	145320	Super-Scaffold_46	Scaffold_3392;HRSCAF=7704	41260561-48642123
Super-Scaffold_8153	Scaffold_4710;HRSCAF=10556	16052242-16188723	136481	Super-Scaffold_46	Scaffold_3392;HRSCAF=7704	41260561-48642123
Super-Scaffold_8569	Scaffold_3;HRSCAF=56	27327802-27425809	98007	Super-Scaffold_46	Scaffold_3392;HRSCAF=7704	41260561-48642123
Super-Scaffold_9143	Scaffold_12;HRSCAF=187	36843872-37034221	190349	Super-Scaffold_46	Scaffold_3392;HRSCAF=7704	41260561-48642123
Super-Scaffold_9638	Scaffold_4710;HRSCAF=10556	36684447-36915657	231210	Super-Scaffold_46	Scaffold_3392;HRSCAF=7704	41260561-48642123
tig00000031	Scaffold_6;HRSCAF=93	2729040-2759716	30676	Super-Scaffold_46	Scaffold_3392;HRSCAF=7704	41260561-48642123
tig00000079	Scaffold_11;HRSCAF=172	49202889-49249990	47101	Super-Scaffold_46	Scaffold_3392;HRSCAF=7704	41260561-48642123
tig00000247	Scaffold_12;HRSCAF=187	30590210-30682100	91890	Super-Scaffold_46	Scaffold_3392;HRSCAF=7704	41260561-48642123
tig00000262	Scaffold_3392;HRSCAF=7704	36163242-36251034	87792	Super-Scaffold_46	Scaffold_3392;HRSCAF=7704	41260561-48642123
tig00000444	Scaffold_11;HRSCAF=172	44151308-44182193	30885	Super-Scaffold_46	Scaffold_3392;HRSCAF=7704	41260561-48642123
tig00000477	Scaffold_4710;HRSCAF=10556	99339890-99401860	61970	Super-Scaffold_46	Scaffold_3392;HRSCAF=7704	41260561-48642123
tig00000486	Scaffold_4945;HRSCAF=11020	1185378-1215211	29833	Super-Scaffold_46	Scaffold_3392;HRSCAF=7704	41260561-48642123
tig00000500	Scaffold_2;HRSCAF=53	54625228-54655986	30758	Super-Scaffold_46	Scaffold_3392;HRSCAF=7704	41260561-48642123
tig00000544	Scaffold_6;HRSCAF=93	3966622-4015732	49110	Super-Scaffold_46	Scaffold_3392;HRSCAF=7704	41260561-48642123
tig00000629	Scaffold_1;HRSCAF=51	26723887-26782258	58371	Super-Scaffold_46	Scaffold_3392;HRSCAF=7704	41260561-48642123
tig00000638	Scaffold_11;HRSCAF=172	47097816-47123080	25264	Super-Scaffold_46	Scaffold_3392;HRSCAF=7704	41260561-48642123
tig00000692	Scaffold_3766;HRSCAF=8561	55765783-55853371	87588	Super-Scaffold_46	Scaffold_3392;HRSCAF=7704	41260561-48642123
tig00000740	Scaffold_1;HRSCAF=51	44938690-44987697	49007	Super-Scaffold_46	Scaffold_3392;HRSCAF=7704	41260561-48642123
tig00000782	Scaffold_3766;HRSCAF=8561	45738284-45760423	22139	Super-Scaffold_46	Scaffold_3392;HRSCAF=7704	41260561-48642123
tig00000783	Scaffold_3;HRSCAF=56	39418172-39442415	24243	Super-Scaffold_46	Scaffold_3392;HRSCAF=7704	41260561-48642123
tig00000844	Scaffold_12;HRSCAF=187	30051554-30081611	30057	Super-Scaffold_46	Scaffold_3392;HRSCAF=7704	41260561-48642123
tig00000900	Scaffold_12;HRSCAF=187	37599326-37625206	25880	Super-Scaffold_46	Scaffold_3392;HRSCAF=7704	41260561-48642123
tig00000987	Scaffold_4710;HRSCAF=10556	18801481-18826851	25370	Super-Scaffold_46	Scaffold_3392;HRSCAF=7704	41260561-48642123
tig00000992	Scaffold_6;HRSCAF=93	41452859-41494311	41452	Super-Scaffold_46	Scaffold_3392;HRSCAF=7704	41260561-48642123
tig00001015	Scaffold_3392;HRSCAF=7704	35969322-36022808	53486	Super-Scaffold_46	Scaffold_3392;HRSCAF=7704	41260561-48642123
tig00001053	Scaffold_3766;HRSCAF=8561	20706926-20794505	87579	Super-Scaffold_46	Scaffold_3392;HRSCAF=7704	41260561-48642123
tig00001154	Scaffold_6;HRSCAF=93	41789600-41885958	96358	Super-Scaffold_46	Scaffold_3392;HRSCAF=7704	41260561-48642123
tig00001215	Scaffold_6;HRSCAF=93	43932993-44052265	119272	Super-Scaffold_46	Scaffold_3392;HRSCAF=7704	41260561-48642123
tig00001267	Scaffold_1;HRSCAF=51	44514808-44567245	52437	Super-Scaffold_46	Scaffold_3392;HRSCAF=7704	41260561-48642123
tig00001342	Scaffold_4945;HRSCAF=11020	36374849-36395956	21107	Super-Scaffold_46	Scaffold_3392;HRSCAF=7704	41260561-48642123
tig00001348	Scaffold_4710;HRSCAF=10556	20345286-20436241	90955	Super-Scaffold_46	Scaffold_3392;HRSCAF=7704	41260561-48642123
tig00001349	Scaffold_11;HRSCAF=172	46392689-46454696	62007	Super-Scaffold_46	Scaffold_3392;HRSCAF=7704	41260561-48642123
tig00001369	Scaffold_7;HRSCAF=130	3828225-3858948	30723	Super-Scaffold_46	Scaffold_3392;HRSCAF=7704	41260561-48642123
tig00001374	Scaffold_7;HRSCAF=130	38501506-38578506	77000	Super-Scaffold_46	Scaffold_3392;HRSCAF=7704	41260561-48642123
tig00001378	Scaffold_4710;HRSCAF=10556	37356437-37402332	45895	Super-Scaffold_46	Scaffold_3392;HRSCAF=7704	41260561-48642123
tig00001489	Scaffold_1;HRSCAF=51	18014422-18057325	42903	Super-Scaffold_46	Scaffold_3392;HRSCAF=7704	41260561-48642123
tig00001506	Scaffold_3024;HRSCAF=6918	37144843-37191454	46611	Super-Scaffold_46	Scaffold_3392;HRSCAF=7704	41260561-48642123
tig00001526	Scaffold_3024;HRSCAF=6918	8523464-8582811	59347	Super-Scaffold_46	Scaffold_3392;HRSCAF=7704	41260561-48642123
tig00025492	Scaffold_7;HRSCAF=130	4203521-4300565	97044	Super-Scaffold_46	Scaffold_3392;HRSCAF=7704	41260561-48642123
tig00001532	Scaffold_1;HRSCAF=51	31162133-31188136	26003	Super-Scaffold_46	Scaffold_3392;HRSCAF=7704	41260561-48642123
tig00001533	Scaffold_4710;HRSCAF=10556	123674719-123740367	65648	Super-Scaffold_46	Scaffold_3392;HRSCAF=7704	41260561-48642123
tig00001590	Scaffold_7;HRSCAF=130	38086305-38122180	35875	Super-Scaffold_46	Scaffold_3392;HRSCAF=7704	41260561-48642123
tig00001618	Scaffold_3392;HRSCAF=7704	30436654-30472964	36310	Super-Scaffold_46	Scaffold_3392;HRSCAF=7704	41260561-48642123
tig00001679	Scaffold_15;HRSCAF=437	43955786-44080473	124687	Super-Scaffold_46	Scaffold_3392;HRSCAF=7704	41260561-48642123
tig00001737	Scaffold_3;HRSCAF=56	25359932-25430723	70791	Super-Scaffold_46	Scaffold_3392;HRSCAF=7704	41260561-48642123
tig00001764	Scaffold_494;HRSCAF=1558	40027326-40075744	48418	Super-Scaffold_46	Scaffold_3392;HRSCAF=7704	41260561-48642123
tig00001771	Scaffold_3;HRSCAF=56	27646336-27732745	86409	Super-Scaffold_46	Scaffold_3392;HRSCAF=7704	41260561-48642123
tig00001852	Scaffold_3024;HRSCAF=6918	34343004-34380568	37564	Super-Scaffold_46	Scaffold_3392;HRSCAF=7704	41260561-48642123
tig00001855	Scaffold_176;HRSCAF=892	21568385-21649621	81236	Super-Scaffold_46	Scaffold_3392;HRSCAF=7704	41260561-48642123
tig00001859	Scaffold_3;HRSCAF=56	45142384-45170264	27880	Super-Scaffold_46	Scaffold_3392;HRSCAF=7704	41260561-48642123
tig00001927	Scaffold_176;HRSCAF=892	27325090-27397947	72857	Super-Scaffold_46	Scaffold_3392;HRSCAF=7704	41260561-48642123
tig00001933	Scaffold_12;HRSCAF=187	30249892-30320036	70144	Super-Scaffold_46	Scaffold_3392;HRSCAF=7704	41260561-48642123
tig00001955	Scaffold_4710;HRSCAF=10556	102471442-102513360	41918	Super-Scaffold_46	Scaffold_3392;HRSCAF=7704	41260561-48642123
tig00001974	Scaffold_3024;HRSCAF=6918	17643736-17693056	49320	Super-Scaffold_46	Scaffold_3392;HRSCAF=7704	41260561-48642123
tig00001997	Scaffold_15;HRSCAF=437	39917370-39956191	38821	Super-Scaffold_46	Scaffold_3392;HRSCAF=7704	41260561-48642123
tig00002034	Scaffold_7;HRSCAF=130	59661660-59712754	51094	Super-Scaffold_46	Scaffold_3392;HRSCAF=7704	41260561-48642123
tig00002308	Scaffold_494;HRSCAF=1558	34847057-34913076	66019	Super-Scaffold_46	Scaffold_3392;HRSCAF=7704	41260561-48642123
tig00002323	Scaffold_15;HRSCAF=437	39384554-39417640	33086	Super-Scaffold_46	Scaffold_3392;HRSCAF=7704	41260561-48642123
tig00026740	Scaffold_16;HRSCAF=451	16857773-16955682	97909	Super-Scaffold_46	Scaffold_3392;HRSCAF=7704	41260561-48642123
tig00002395	Scaffold_4710;HRSCAF=10556	27545992-27627485	81493	Super-Scaffold_46	Scaffold_3392;HRSCAF=7704	41260561-48642123
tig00002418	Scaffold_12;HRSCAF=187	39647290-39684120	36830	Super-Scaffold_46	Scaffold_3392;HRSCAF=7704	41260561-48642123
tig00002436	Scaffold_2;HRSCAF=53	53188174-53232058	43884	Super-Scaffold_46	Scaffold_3392;HRSCAF=7704	41260561-48642123
tig00002463	Scaffold_1;HRSCAF=51	40727159-40786366	59207	Super-Scaffold_46	Scaffold_3392;HRSCAF=7704	41260561-48642123
tig00002465	Scaffold_3392;HRSCAF=7704	50750607-50784886	34279	Super-Scaffold_46	Scaffold_3392;HRSCAF=7704	41260561-48642123
tig00002485	Scaffold_11;HRSCAF=172	19341674-19397862	56188	Super-Scaffold_46	Scaffold_3392;HRSCAF=7704	41260561-48642123
tig00002567	Scaffold_176;HRSCAF=892	26967286-26988389	21103	Super-Scaffold_46	Scaffold_3392;HRSCAF=7704	41260561-48642123
tig00002649	Scaffold_494;HRSCAF=1558	34454551-34483009	28458	Super-Scaffold_46	Scaffold_3392;HRSCAF=7704	41260561-48642123
tig00002663	Scaffold_3024;HRSCAF=6918	29007111-29061772	54661	Super-Scaffold_46	Scaffold_3392;HRSCAF=7704	41260561-48642123
tig00002687	Scaffold_3;HRSCAF=56	5341036-5365309	24273	Super-Scaffold_46	Scaffold_3392;HRSCAF=7704	41260561-48642123
tig00002765	Scaffold_494;HRSCAF=1558	40124058-40207951	83893	Super-Scaffold_46	Scaffold_3392;HRSCAF=7704	41260561-48642123
tig00002787	Scaffold_4710;HRSCAF=10556	21004023-21030740	26717	Super-Scaffold_46	Scaffold_3392;HRSCAF=7704	41260561-48642123
tig00002803	Scaffold_4945;HRSCAF=11020	37022090-37102212	80122	Super-Scaffold_46	Scaffold_3392;HRSCAF=7704	41260561-48642123
tig00002850	Scaffold_2;HRSCAF=53	54148200-54185491	37291	Super-Scaffold_46	Scaffold_3392;HRSCAF=7704	41260561-48642123
tig00002856	Scaffold_12;HRSCAF=187	2915925-2966235	50310	Super-Scaffold_46	Scaffold_3392;HRSCAF=7704	41260561-48642123
tig00002919	Scaffold_11;HRSCAF=172	30900599-30936586	35987	Super-Scaffold_46	Scaffold_3392;HRSCAF=7704	41260561-48642123
tig00003038	Scaffold_7;HRSCAF=130	33784284-33827555	43271	Super-Scaffold_46	Scaffold_3392;HRSCAF=7704	41260561-48642123
tig00003047	Scaffold_6;HRSCAF=93	43248734-43269768	21034	Super-Scaffold_46	Scaffold_3392;HRSCAF=7704	41260561-48642123
tig00003061	Scaffold_15;HRSCAF=437	23301742-23358744	57002	Super-Scaffold_46	Scaffold_3392;HRSCAF=7704	41260561-48642123
tig00003109	Scaffold_7;HRSCAF=130	49657872-49689628	31756	Super-Scaffold_46	Scaffold_3392;HRSCAF=7704	41260561-48642123
tig00003152	Scaffold_1;HRSCAF=51	18658598-18698431	39833	Super-Scaffold_46	Scaffold_3392;HRSCAF=7704	41260561-48642123
tig00003153	Scaffold_1;HRSCAF=51	2232451-2250806	18355	Super-Scaffold_46	Scaffold_3392;HRSCAF=7704	41260561-48642123
tig00003196	Scaffold_3392;HRSCAF=7704	30074735-30128796	54061	Super-Scaffold_46	Scaffold_3392;HRSCAF=7704	41260561-48642123
tig00003216	Scaffold_3392;HRSCAF=7704	50586055-50613986	27931	Super-Scaffold_46	Scaffold_3392;HRSCAF=7704	41260561-48642123
tig00003247.2	Scaffold_16;HRSCAF=451	10079064-10161768	82704	Super-Scaffold_46	Scaffold_3392;HRSCAF=7704	41260561-48642123
tig00003271	Scaffold_7;HRSCAF=130	8050141-8072236	22095	Super-Scaffold_46	Scaffold_3392;HRSCAF=7704	41260561-48642123
tig00003281	Scaffold_3024;HRSCAF=6918	28104874-28151362	46488	Super-Scaffold_46	Scaffold_3392;HRSCAF=7704	41260561-48642123
tig00003287	Scaffold_7;HRSCAF=130	36816341-36886734	70393	Super-Scaffold_46	Scaffold_3392;HRSCAF=7704	41260561-48642123
tig00003295	Scaffold_4710;HRSCAF=10556	19952420-20008914	56494	Super-Scaffold_46	Scaffold_3392;HRSCAF=7704	41260561-48642123
tig00003313	Scaffold_176;HRSCAF=892	26660772-26733891	73119	Super-Scaffold_46	Scaffold_3392;HRSCAF=7704	41260561-48642123
tig00003352	Scaffold_6;HRSCAF=93	40833835-40886675	52840	Super-Scaffold_46	Scaffold_3392;HRSCAF=7704	41260561-48642123
tig00003380	Scaffold_15;HRSCAF=437	42888688-42977146	88458	Super-Scaffold_46	Scaffold_3392;HRSCAF=7704	41260561-48642123
tig00003437	Scaffold_3024;HRSCAF=6918	29061872-29105358	43486	Super-Scaffold_46	Scaffold_3392;HRSCAF=7704	41260561-48642123
tig00003473	Scaffold_12;HRSCAF=187	6207436-6295145	87709	Super-Scaffold_46	Scaffold_3392;HRSCAF=7704	41260561-48642123
tig00003516	Scaffold_4710;HRSCAF=10556	6395953-6428411	32458	Super-Scaffold_46	Scaffold_3392;HRSCAF=7704	41260561-48642123
tig00003530	Scaffold_11;HRSCAF=172	40962431-41007654	45223	Super-Scaffold_46	Scaffold_3392;HRSCAF=7704	41260561-48642123
tig00003567	Scaffold_15;HRSCAF=437	24221864-24317291	95427	Super-Scaffold_46	Scaffold_3392;HRSCAF=7704	41260561-48642123
tig00003570	Scaffold_6;HRSCAF=93	25954070-26040596	86526	Super-Scaffold_46	Scaffold_3392;HRSCAF=7704	41260561-48642123
tig00003581	Scaffold_4710;HRSCAF=10556	123456853-123511823	54970	Super-Scaffold_46	Scaffold_3392;HRSCAF=7704	41260561-48642123
tig00003609	Scaffold_7;HRSCAF=130	8312340-8355686	43346	Super-Scaffold_46	Scaffold_3392;HRSCAF=7704	41260561-48642123
tig00003643	Scaffold_4710;HRSCAF=10556	21557262-21650234	92972	Super-Scaffold_46	Scaffold_3392;HRSCAF=7704	41260561-48642123
tig00003644	Scaffold_11;HRSCAF=172	48585826-48638403	52577	Super-Scaffold_46	Scaffold_3392;HRSCAF=7704	41260561-48642123
tig00003669	Scaffold_3766;HRSCAF=8561	0-75005	75005	Super-Scaffold_46	Scaffold_3392;HRSCAF=7704	41260561-48642123
tig00003675	Scaffold_11;HRSCAF=172	32914613-32951610	36997	Super-Scaffold_46	Scaffold_3392;HRSCAF=7704	41260561-48642123
tig00003802	Scaffold_1;HRSCAF=51	24920189-24982831	62642	Super-Scaffold_46	Scaffold_3392;HRSCAF=7704	41260561-48642123
tig00003817	Scaffold_1;HRSCAF=51	11014343-11058807	44464	Super-Scaffold_46	Scaffold_3392;HRSCAF=7704	41260561-48642123
tig00003834	Scaffold_4710;HRSCAF=10556	19895106-19913348	18242	Super-Scaffold_46	Scaffold_3392;HRSCAF=7704	41260561-48642123
tig00003858	Scaffold_15;HRSCAF=437	30878562-30906812	28250	Super-Scaffold_46	Scaffold_3392;HRSCAF=7704	41260561-48642123
tig00003919	Scaffold_15;HRSCAF=437	33040605-33070732	30127	Super-Scaffold_46	Scaffold_3392;HRSCAF=7704	41260561-48642123
tig00007982	Scaffold_3024;HRSCAF=6918	28731334-28817923	86589	Super-Scaffold_46	Scaffold_3392;HRSCAF=7704	41260561-48642123
tig00003932	Scaffold_11;HRSCAF=172	5770161-5823325	53164	Super-Scaffold_46	Scaffold_3392;HRSCAF=7704	41260561-48642123
tig00003940	Scaffold_1;HRSCAF=51	19818018-19878561	60543	Super-Scaffold_46	Scaffold_3392;HRSCAF=7704	41260561-48642123
tig00003968	Scaffold_11;HRSCAF=172	46184923-46222131	37208	Super-Scaffold_46	Scaffold_3392;HRSCAF=7704	41260561-48642123
tig00003981	Scaffold_7;HRSCAF=130	46448009-46465154	17145	Super-Scaffold_46	Scaffold_3392;HRSCAF=7704	41260561-48642123
tig00003995	Scaffold_176;HRSCAF=892	22567317-22666907	99590	Super-Scaffold_46	Scaffold_3392;HRSCAF=7704	41260561-48642123
tig00004029	Scaffold_1;HRSCAF=51	19011060-19052206	41146	Super-Scaffold_46	Scaffold_3392;HRSCAF=7704	41260561-48642123
tig00004095	Scaffold_3024;HRSCAF=6918	52102187-52163454	61267	Super-Scaffold_46	Scaffold_3392;HRSCAF=7704	41260561-48642123
tig00004113	Scaffold_15;HRSCAF=437	27756440-27840533	84093	Super-Scaffold_46	Scaffold_3392;HRSCAF=7704	41260561-48642123
tig00004134	Scaffold_14;HRSCAF=233	34128629-34206896	78267	Super-Scaffold_46	Scaffold_3392;HRSCAF=7704	41260561-48642123
tig00004144	Scaffold_4710;HRSCAF=10556	101389649-101411869	22220	Super-Scaffold_46	Scaffold_3392;HRSCAF=7704	41260561-48642123
tig00004165	Scaffold_4945;HRSCAF=11020	40596810-40647990	51180	Super-Scaffold_46	Scaffold_3392;HRSCAF=7704	41260561-48642123
tig00004189	Scaffold_1;HRSCAF=51	41229443-41272312	42869	Super-Scaffold_46	Scaffold_3392;HRSCAF=7704	41260561-48642123
tig00004202	Scaffold_1;HRSCAF=51	28665169-28710064	44895	Super-Scaffold_46	Scaffold_3392;HRSCAF=7704	41260561-48642123
tig00004265	Scaffold_1;HRSCAF=51	7368319-7385118	16799	Super-Scaffold_46	Scaffold_3392;HRSCAF=7704	41260561-48642123
tig00004305	Scaffold_2;HRSCAF=53	41421712-41498412	76700	Super-Scaffold_46	Scaffold_3392;HRSCAF=7704	41260561-48642123
tig00004349	Scaffold_3;HRSCAF=56	51807321-51823616	16295	Super-Scaffold_46	Scaffold_3392;HRSCAF=7704	41260561-48642123
tig00004371	Scaffold_4945;HRSCAF=11020	35025659-35097171	71512	Super-Scaffold_46	Scaffold_3392;HRSCAF=7704	41260561-48642123
tig00004436	Scaffold_4710;HRSCAF=10556	73171969-73280882	108913	Super-Scaffold_46	Scaffold_3392;HRSCAF=7704	41260561-48642123
tig00004438	Scaffold_1;HRSCAF=51	17821300-17950035	128735	Super-Scaffold_46	Scaffold_3392;HRSCAF=7704	41260561-48642123
tig00004467	Scaffold_3;HRSCAF=56	26159682-26226927	67245	Super-Scaffold_46	Scaffold_3392;HRSCAF=7704	41260561-48642123
tig00004523	Scaffold_1;HRSCAF=51	26867527-26887707	20180	Super-Scaffold_46	Scaffold_3392;HRSCAF=7704	41260561-48642123
tig00004550	Scaffold_15;HRSCAF=437	33326784-33357392	30608	Super-Scaffold_46	Scaffold_3392;HRSCAF=7704	41260561-48642123
tig00004584	Scaffold_4710;HRSCAF=10556	112000946-112065629	64683	Super-Scaffold_46	Scaffold_3392;HRSCAF=7704	41260561-48642123
tig00004631	Scaffold_2;HRSCAF=53	20842001-20909215	67214	Super-Scaffold_46	Scaffold_3392;HRSCAF=7704	41260561-48642123
tig00004694	Scaffold_3;HRSCAF=56	10169832-10245107	75275	Super-Scaffold_46	Scaffold_3392;HRSCAF=7704	41260561-48642123
tig00004709	Scaffold_3766;HRSCAF=8561	20069603-20134456	64853	Super-Scaffold_46	Scaffold_3392;HRSCAF=7704	41260561-48642123
tig00004730	Scaffold_4945;HRSCAF=11020	24011412-24043270	31858	Super-Scaffold_46	Scaffold_3392;HRSCAF=7704	41260561-48642123
tig00004742	Scaffold_2;HRSCAF=53	4485651-4529406	43755	Super-Scaffold_46	Scaffold_3392;HRSCAF=7704	41260561-48642123
tig00004747	Scaffold_3392;HRSCAF=7704	40838108-40899813	61705	Super-Scaffold_46	Scaffold_3392;HRSCAF=7704	41260561-48642123
tig00004809	Scaffold_4710;HRSCAF=10556	90531860-90602735	70875	Super-Scaffold_46	Scaffold_3392;HRSCAF=7704	41260561-48642123
tig00004848	Scaffold_4710;HRSCAF=10556	26198168-26225003	26835	Super-Scaffold_46	Scaffold_3392;HRSCAF=7704	41260561-48642123
tig00004872	Scaffold_2;HRSCAF=53	21494850-21585191	90341	Super-Scaffold_46	Scaffold_3392;HRSCAF=7704	41260561-48642123
tig00004877	Scaffold_15;HRSCAF=437	27840633-27904375	63742	Super-Scaffold_46	Scaffold_3392;HRSCAF=7704	41260561-48642123
tig00004899	Scaffold_4710;HRSCAF=10556	99045009-99075936	30927	Super-Scaffold_46	Scaffold_3392;HRSCAF=7704	41260561-48642123
tig00004916	Scaffold_1;HRSCAF=51	18262094-18309373	47279	Super-Scaffold_46	Scaffold_3392;HRSCAF=7704	41260561-48642123
tig00004947	Scaffold_3024;HRSCAF=6918	42837902-42865183	27281	Super-Scaffold_46	Scaffold_3392;HRSCAF=7704	41260561-48642123
tig00004973	Scaffold_7;HRSCAF=130	10699111-10799825	100714	Super-Scaffold_46	Scaffold_3392;HRSCAF=7704	41260561-48642123
tig00004977	Scaffold_4710;HRSCAF=10556	119768465-119784845	16380	Super-Scaffold_46	Scaffold_3392;HRSCAF=7704	41260561-48642123
tig00004982	Scaffold_12;HRSCAF=187	45734523-45789770	55247	Super-Scaffold_46	Scaffold_3392;HRSCAF=7704	41260561-48642123
tig00005013	Scaffold_1;HRSCAF=51	40786466-40848654	62188	Super-Scaffold_46	Scaffold_3392;HRSCAF=7704	41260561-48642123
tig00005014	Scaffold_16;HRSCAF=451	13108953-13185039	76086	Super-Scaffold_46	Scaffold_3392;HRSCAF=7704	41260561-48642123
tig00005026	Scaffold_2;HRSCAF=53	19833626-19864563	30937	Super-Scaffold_46	Scaffold_3392;HRSCAF=7704	41260561-48642123
tig00005058	Scaffold_12;HRSCAF=187	33720626-33762169	41543	Super-Scaffold_46	Scaffold_3392;HRSCAF=7704	41260561-48642123
tig00005122	Scaffold_11;HRSCAF=172	42379246-42452195	72949	Super-Scaffold_46	Scaffold_3392;HRSCAF=7704	41260561-48642123
tig00005128	Scaffold_3392;HRSCAF=7704	17666729-17749881	83152	Super-Scaffold_46	Scaffold_3392;HRSCAF=7704	41260561-48642123
tig00005155	Scaffold_3766;HRSCAF=8561	54611580-54633388	21808	Super-Scaffold_46	Scaffold_3392;HRSCAF=7704	41260561-48642123
tig00005156	Scaffold_1;HRSCAF=51	14447589-14551293	103704	Super-Scaffold_46	Scaffold_3392;HRSCAF=7704	41260561-48642123
tig00005214	Scaffold_3024;HRSCAF=6918	15275735-15358016	82281	Super-Scaffold_46	Scaffold_3392;HRSCAF=7704	41260561-48642123
tig00005228	Scaffold_11;HRSCAF=172	49522513-49579824	57311	Super-Scaffold_46	Scaffold_3392;HRSCAF=7704	41260561-48642123
tig00005434	Scaffold_3;HRSCAF=56	16144502-16217753	73251	Super-Scaffold_46	Scaffold_3392;HRSCAF=7704	41260561-48642123
tig00005263	Scaffold_12;HRSCAF=187	2394912-2477912	83000	Super-Scaffold_46	Scaffold_3392;HRSCAF=7704	41260561-48642123
tig00005282	Scaffold_1;HRSCAF=51	7757938-7787251	29313	Super-Scaffold_46	Scaffold_3392;HRSCAF=7704	41260561-48642123
tig00005315	Scaffold_11;HRSCAF=172	5557232-5592007	34775	Super-Scaffold_46	Scaffold_3392;HRSCAF=7704	41260561-48642123
tig00005318	Scaffold_176;HRSCAF=892	21389710-21442118	52408	Super-Scaffold_46	Scaffold_3392;HRSCAF=7704	41260561-48642123
tig00005367	Scaffold_3;HRSCAF=56	24193647-24218685	25038	Super-Scaffold_46	Scaffold_3392;HRSCAF=7704	41260561-48642123
tig00005392	Scaffold_11;HRSCAF=172	44594256-44619236	24980	Super-Scaffold_46	Scaffold_3392;HRSCAF=7704	41260561-48642123
tig00005397	Scaffold_12;HRSCAF=187	36505390-36566153	60763	Super-Scaffold_46	Scaffold_3392;HRSCAF=7704	41260561-48642123
tig00005400	Scaffold_3766;HRSCAF=8561	21522714-21578967	56253	Super-Scaffold_46	Scaffold_3392;HRSCAF=7704	41260561-48642123
tig00005401	Scaffold_6;HRSCAF=93	29016353-29063122	46769	Super-Scaffold_46	Scaffold_3392;HRSCAF=7704	41260561-48642123
tig00005431	Scaffold_176;HRSCAF=892	15456145-15759040	302895	Super-Scaffold_46	Scaffold_3392;HRSCAF=7704	41260561-48642123
tig00005434	Scaffold_3;HRSCAF=56	16144502-16217753	73251	Super-Scaffold_46	Scaffold_3392;HRSCAF=7704	41260561-48642123
tig00005459	Scaffold_3392;HRSCAF=7704	50850926-50872675	21749	Super-Scaffold_46	Scaffold_3392;HRSCAF=7704	41260561-48642123
tig00005516	Scaffold_7;HRSCAF=130	4764022-4906386	142364	Super-Scaffold_46	Scaffold_3392;HRSCAF=7704	41260561-48642123
tig00005560	Scaffold_3;HRSCAF=56	27917531-27954187	36656	Super-Scaffold_46	Scaffold_3392;HRSCAF=7704	41260561-48642123
tig00005633	Scaffold_176;HRSCAF=892	34038716-34082245	43529	Super-Scaffold_46	Scaffold_3392;HRSCAF=7704	41260561-48642123
tig00031148	Scaffold_176;HRSCAF=892	34343815-34421435	77620	Super-Scaffold_46	Scaffold_3392;HRSCAF=7704	41260561-48642123
tig00005717	Scaffold_3392;HRSCAF=7704	40899913-40961352	61439	Super-Scaffold_46	Scaffold_3392;HRSCAF=7704	41260561-48642123
tig00005786	Scaffold_4710;HRSCAF=10556	123050962-123105206	54244	Super-Scaffold_46	Scaffold_3392;HRSCAF=7704	41260561-48642123
tig00005804	Scaffold_3;HRSCAF=56	16770413-16812581	42168	Super-Scaffold_46	Scaffold_3392;HRSCAF=7704	41260561-48642123
tig00005839	Scaffold_7;HRSCAF=130	35309717-35364468	54751	Super-Scaffold_46	Scaffold_3392;HRSCAF=7704	41260561-48642123
tig00005854	Scaffold_4710;HRSCAF=10556	38531551-38576584	45033	Super-Scaffold_46	Scaffold_3392;HRSCAF=7704	41260561-48642123
tig00005861	Scaffold_3766;HRSCAF=8561	23209525-23260114	50589	Super-Scaffold_46	Scaffold_3392;HRSCAF=7704	41260561-48642123
tig00005894	Scaffold_494;HRSCAF=1558	0-52542	52542	Super-Scaffold_46	Scaffold_3392;HRSCAF=7704	41260561-48642123
tig00005929	Scaffold_2;HRSCAF=53	54532315-54625128	92813	Super-Scaffold_46	Scaffold_3392;HRSCAF=7704	41260561-48642123
tig00005961	Scaffold_4710;HRSCAF=10556	26387884-26435570	47686	Super-Scaffold_46	Scaffold_3392;HRSCAF=7704	41260561-48642123
tig00005965	Scaffold_3;HRSCAF=56	34706161-34744841	38680	Super-Scaffold_46	Scaffold_3392;HRSCAF=7704	41260561-48642123
tig00006026	Scaffold_15;HRSCAF=437	39445755-39494986	49231	Super-Scaffold_46	Scaffold_3392;HRSCAF=7704	41260561-48642123
tig00006030	Scaffold_2;HRSCAF=53	22803750-22885572	81822	Super-Scaffold_46	Scaffold_3392;HRSCAF=7704	41260561-48642123
tig00006041	Scaffold_4945;HRSCAF=11020	40001086-40060485	59399	Super-Scaffold_46	Scaffold_3392;HRSCAF=7704	41260561-48642123
tig00006099	Scaffold_3024;HRSCAF=6918	26921257-26956400	35143	Super-Scaffold_46	Scaffold_3392;HRSCAF=7704	41260561-48642123
tig00006138	Scaffold_1;HRSCAF=51	46419389-46448247	28858	Super-Scaffold_46	Scaffold_3392;HRSCAF=7704	41260561-48642123
tig00006168	Scaffold_12;HRSCAF=187	37509388-37543495	34107	Super-Scaffold_46	Scaffold_3392;HRSCAF=7704	41260561-48642123
tig00006177	Scaffold_1;HRSCAF=51	55243619-55313191	69572	Super-Scaffold_46	Scaffold_3392;HRSCAF=7704	41260561-48642123
tig00006191	Scaffold_2;HRSCAF=53	16639457-16677212	37755	Super-Scaffold_46	Scaffold_3392;HRSCAF=7704	41260561-48642123
tig00006204	Scaffold_4710;HRSCAF=10556	38212760-38275461	62701	Super-Scaffold_46	Scaffold_3392;HRSCAF=7704	41260561-48642123
tig00024683.2	Scaffold_1;HRSCAF=51	13844668-13945640	100972	Super-Scaffold_46	Scaffold_3392;HRSCAF=7704	41260561-48642123
tig00006319	Scaffold_12;HRSCAF=187	6458248-6614089	155841	Super-Scaffold_46	Scaffold_3392;HRSCAF=7704	41260561-48642123
tig00006327	Scaffold_494;HRSCAF=1558	40471096-40498504	27408	Super-Scaffold_46	Scaffold_3392;HRSCAF=7704	41260561-48642123
tig00006382	Scaffold_11;HRSCAF=172	50252721-50307390	54669	Super-Scaffold_46	Scaffold_3392;HRSCAF=7704	41260561-48642123
tig00006389	Scaffold_15;HRSCAF=437	40642556-40682319	39763	Super-Scaffold_46	Scaffold_3392;HRSCAF=7704	41260561-48642123
tig00006391	Scaffold_4945;HRSCAF=11020	23338696-23366400	27704	Super-Scaffold_46	Scaffold_3392;HRSCAF=7704	41260561-48642123
tig00006404	Scaffold_15;HRSCAF=437	36965009-37033669	68660	Super-Scaffold_46	Scaffold_3392;HRSCAF=7704	41260561-48642123
tig00006410	Scaffold_11;HRSCAF=172	33556292-33593633	37341	Super-Scaffold_46	Scaffold_3392;HRSCAF=7704	41260561-48642123
tig00006435	Scaffold_6;HRSCAF=93	44545062-44623344	78282	Super-Scaffold_46	Scaffold_3392;HRSCAF=7704	41260561-48642123
tig00006453	Scaffold_6;HRSCAF=93	51849713-51914441	64728	Super-Scaffold_46	Scaffold_3392;HRSCAF=7704	41260561-48642123
tig00031951	Scaffold_3766;HRSCAF=8561	35554292-35600722	46430	Super-Scaffold_46	Scaffold_3392;HRSCAF=7704	41260561-48642123
tig00006507	Scaffold_4710;HRSCAF=10556	25586394-25646202	59808	Super-Scaffold_46	Scaffold_3392;HRSCAF=7704	41260561-48642123
tig00006518	Scaffold_1;HRSCAF=51	41450591-41502506	51915	Super-Scaffold_46	Scaffold_3392;HRSCAF=7704	41260561-48642123
tig00006526	Scaffold_11;HRSCAF=172	50564546-50646863	82317	Super-Scaffold_46	Scaffold_3392;HRSCAF=7704	41260561-48642123
tig00006579	Scaffold_11;HRSCAF=172	32537733-32595325	57592	Super-Scaffold_46	Scaffold_3392;HRSCAF=7704	41260561-48642123
tig00006600	Scaffold_7;HRSCAF=130	3470338-3506552	36214	Super-Scaffold_46	Scaffold_3392;HRSCAF=7704	41260561-48642123
tig00006633	Scaffold_3;HRSCAF=56	24317079-24405989	88910	Super-Scaffold_46	Scaffold_3392;HRSCAF=7704	41260561-48642123
tig00006638	Scaffold_3024;HRSCAF=6918	34380668-34484991	104323	Super-Scaffold_46	Scaffold_3392;HRSCAF=7704	41260561-48642123
tig00006699	Scaffold_7;HRSCAF=130	46903244-46943545	40301	Super-Scaffold_46	Scaffold_3392;HRSCAF=7704	41260561-48642123
tig00006718	Scaffold_3392;HRSCAF=7704	36138241-36163142	24901	Super-Scaffold_46	Scaffold_3392;HRSCAF=7704	41260561-48642123
tig00006781	Scaffold_12;HRSCAF=187	29516810-29570367	53557	Super-Scaffold_46	Scaffold_3392;HRSCAF=7704	41260561-48642123
tig00006851	Scaffold_1;HRSCAF=51	36850272-36894061	43789	Super-Scaffold_46	Scaffold_3392;HRSCAF=7704	41260561-48642123
tig00006932	Scaffold_1;HRSCAF=51	26887807-26966081	78274	Super-Scaffold_46	Scaffold_3392;HRSCAF=7704	41260561-48642123
tig00006937	Scaffold_3392;HRSCAF=7704	33879216-33969114	89898	Super-Scaffold_46	Scaffold_3392;HRSCAF=7704	41260561-48642123
tig00006983	Scaffold_176;HRSCAF=892	28510756-28594494	83738	Super-Scaffold_46	Scaffold_3392;HRSCAF=7704	41260561-48642123
tig00006984	Scaffold_7;HRSCAF=130	10915413-11001122	85709	Super-Scaffold_46	Scaffold_3392;HRSCAF=7704	41260561-48642123
tig00007020	Scaffold_7;HRSCAF=130	32276680-32336450	59770	Super-Scaffold_46	Scaffold_3392;HRSCAF=7704	41260561-48642123
tig00007070	Scaffold_3024;HRSCAF=6918	33646980-33684095	37115	Super-Scaffold_46	Scaffold_3392;HRSCAF=7704	41260561-48642123
tig00007089	Scaffold_4710;HRSCAF=10556	101120167-101154511	34344	Super-Scaffold_46	Scaffold_3392;HRSCAF=7704	41260561-48642123
tig00007133	Scaffold_12;HRSCAF=187	47486981-47518529	31548	Super-Scaffold_46	Scaffold_3392;HRSCAF=7704	41260561-48642123
tig00007143	Scaffold_6;HRSCAF=93	51119283-51178406	59123	Super-Scaffold_46	Scaffold_3392;HRSCAF=7704	41260561-48642123
tig00007165	Scaffold_7;HRSCAF=130	35589904-35615516	25612	Super-Scaffold_46	Scaffold_3392;HRSCAF=7704	41260561-48642123
tig00007170	Scaffold_15;HRSCAF=437	33258401-33326684	68283	Super-Scaffold_46	Scaffold_3392;HRSCAF=7704	41260561-48642123
tig00007175	Scaffold_4945;HRSCAF=11020	49419757-49441333	21576	Super-Scaffold_46	Scaffold_3392;HRSCAF=7704	41260561-48642123
tig00007184	Scaffold_3024;HRSCAF=6918	25786781-25822636	35855	Super-Scaffold_46	Scaffold_3392;HRSCAF=7704	41260561-48642123
tig00007237	Scaffold_2;HRSCAF=53	22505775-22579172	73397	Super-Scaffold_46	Scaffold_3392;HRSCAF=7704	41260561-48642123
tig00007266	Scaffold_15;HRSCAF=437	30985351-31026795	41444	Super-Scaffold_46	Scaffold_3392;HRSCAF=7704	41260561-48642123
tig00007292	Scaffold_7;HRSCAF=130	20598749-20633052	34303	Super-Scaffold_46	Scaffold_3392;HRSCAF=7704	41260561-48642123
tig00007310	Scaffold_12;HRSCAF=187	9785598-9866719	81121	Super-Scaffold_46	Scaffold_3392;HRSCAF=7704	41260561-48642123
tig00007315	Scaffold_3024;HRSCAF=6918	32781341-32832068	50727	Super-Scaffold_46	Scaffold_3392;HRSCAF=7704	41260561-48642123
tig00007325	Scaffold_4945;HRSCAF=11020	30298433-30409831	111398	Super-Scaffold_46	Scaffold_3392;HRSCAF=7704	41260561-48642123
tig00007339	Scaffold_4710;HRSCAF=10556	20657075-20725993	68918	Super-Scaffold_46	Scaffold_3392;HRSCAF=7704	41260561-48642123
tig00007379	Scaffold_14;HRSCAF=233	30125093-30176647	51554	Super-Scaffold_46	Scaffold_3392;HRSCAF=7704	41260561-48642123
tig00007389	Scaffold_3024;HRSCAF=6918	36895999-36986149	90150	Super-Scaffold_46	Scaffold_3392;HRSCAF=7704	41260561-48642123
tig00007439	Scaffold_494;HRSCAF=1558	196201-242357	46156	Super-Scaffold_46	Scaffold_3392;HRSCAF=7704	41260561-48642123
tig00007448	Scaffold_1;HRSCAF=51	26995437-27064522	69085	Super-Scaffold_46	Scaffold_3392;HRSCAF=7704	41260561-48642123
tig00007458	Scaffold_2;HRSCAF=53	54790868-54854526	63658	Super-Scaffold_46	Scaffold_3392;HRSCAF=7704	41260561-48642123
tig00007516	Scaffold_15;HRSCAF=437	22977207-23003949	26742	Super-Scaffold_46	Scaffold_3392;HRSCAF=7704	41260561-48642123
tig00007520	Scaffold_1;HRSCAF=51	19256661-19349692	93031	Super-Scaffold_46	Scaffold_3392;HRSCAF=7704	41260561-48642123
tig00007574	Scaffold_3766;HRSCAF=8561	25018783-25056725	37942	Super-Scaffold_46	Scaffold_3392;HRSCAF=7704	41260561-48642123
tig00007618	Scaffold_4710;HRSCAF=10556	26977780-27045280	67500	Super-Scaffold_46	Scaffold_3392;HRSCAF=7704	41260561-48642123
tig00007621	Scaffold_6;HRSCAF=93	42568580-42605487	36907	Super-Scaffold_46	Scaffold_3392;HRSCAF=7704	41260561-48642123
tig00007648	Scaffold_494;HRSCAF=1558	171529-196101	24572	Super-Scaffold_46	Scaffold_3392;HRSCAF=7704	41260561-48642123
tig00007705	Scaffold_11;HRSCAF=172	44121142-44151208	30066	Super-Scaffold_46	Scaffold_3392;HRSCAF=7704	41260561-48642123
tig00007714	Scaffold_4710;HRSCAF=10556	101946411-101980212	33801	Super-Scaffold_46	Scaffold_3392;HRSCAF=7704	41260561-48642123
tig00007795	Scaffold_176;HRSCAF=892	32944563-32975429	30866	Super-Scaffold_46	Scaffold_3392;HRSCAF=7704	41260561-48642123
tig00007835	Scaffold_12;HRSCAF=187	29481640-29516710	35070	Super-Scaffold_46	Scaffold_3392;HRSCAF=7704	41260561-48642123
tig00007841	Scaffold_14;HRSCAF=233	35803604-35884971	81367	Super-Scaffold_46	Scaffold_3392;HRSCAF=7704	41260561-48642123
tig00007863	Scaffold_176;HRSCAF=892	15976557-16035779	59222	Super-Scaffold_46	Scaffold_3392;HRSCAF=7704	41260561-48642123
tig00007909	Scaffold_3392;HRSCAF=7704	32810535-32940963	130428	Super-Scaffold_46	Scaffold_3392;HRSCAF=7704	41260561-48642123
tig00005013	Scaffold_1;HRSCAF=51	40786466-40848654	62188	Super-Scaffold_46	Scaffold_3392;HRSCAF=7704	41260561-48642123
tig00007982	Scaffold_3024;HRSCAF=6918	28731334-28817923	86589	Super-Scaffold_46	Scaffold_3392;HRSCAF=7704	41260561-48642123
tig00007993	Scaffold_6;HRSCAF=93	560048-629553	69505	Super-Scaffold_46	Scaffold_3392;HRSCAF=7704	41260561-48642123
tig00008028	Scaffold_4710;HRSCAF=10556	35842964-35924252	81288	Super-Scaffold_46	Scaffold_3392;HRSCAF=7704	41260561-48642123
tig00008035	Scaffold_3;HRSCAF=56	27820364-27852663	32299	Super-Scaffold_46	Scaffold_3392;HRSCAF=7704	41260561-48642123
tig00008045	Scaffold_4710;HRSCAF=10556	101684844-101726128	41284	Super-Scaffold_46	Scaffold_3392;HRSCAF=7704	41260561-48642123
tig00008070	Scaffold_3024;HRSCAF=6918	36744783-36802813	58030	Super-Scaffold_46	Scaffold_3392;HRSCAF=7704	41260561-48642123
tig00008077	Scaffold_3024;HRSCAF=6918	34532886-34594304	61418	Super-Scaffold_46	Scaffold_3392;HRSCAF=7704	41260561-48642123
tig00008080	Scaffold_4710;HRSCAF=10556	22328126-22366896	38770	Super-Scaffold_46	Scaffold_3392;HRSCAF=7704	41260561-48642123
tig00008087	Scaffold_1;HRSCAF=51	37713735-37820729	106994	Super-Scaffold_46	Scaffold_3392;HRSCAF=7704	41260561-48642123
tig00008098	Scaffold_12;HRSCAF=187	8364045-8412975	48930	Super-Scaffold_46	Scaffold_3392;HRSCAF=7704	41260561-48642123
tig00008130	Scaffold_4945;HRSCAF=11020	29711265-29814539	103274	Super-Scaffold_46	Scaffold_3392;HRSCAF=7704	41260561-48642123
tig00008178	Scaffold_2;HRSCAF=53	14589430-14623091	33661	Super-Scaffold_46	Scaffold_3392;HRSCAF=7704	41260561-48642123
tig00008192	Scaffold_176;HRSCAF=892	27975348-28051036	75688	Super-Scaffold_46	Scaffold_3392;HRSCAF=7704	41260561-48642123
tig00008194	Scaffold_176;HRSCAF=892	28707149-28761072	53923	Super-Scaffold_46	Scaffold_3392;HRSCAF=7704	41260561-48642123
tig00008087	Scaffold_1;HRSCAF=51	37713735-37820729	106994	Super-Scaffold_46	Scaffold_3392;HRSCAF=7704	41260561-48642123
tig00008203	Scaffold_1;HRSCAF=51	29655293-29737774	82481	Super-Scaffold_46	Scaffold_3392;HRSCAF=7704	41260561-48642123
tig00008251	Scaffold_176;HRSCAF=892	24169845-24232227	62382	Super-Scaffold_46	Scaffold_3392;HRSCAF=7704	41260561-48642123
tig00008278	Scaffold_4710;HRSCAF=10556	98513246-98566561	53315	Super-Scaffold_46	Scaffold_3392;HRSCAF=7704	41260561-48642123
tig00008279	Scaffold_3024;HRSCAF=6918	35919750-35942167	22417	Super-Scaffold_46	Scaffold_3392;HRSCAF=7704	41260561-48642123
tig00006638	Scaffold_3024;HRSCAF=6918	34380668-34484991	104323	Super-Scaffold_46	Scaffold_3392;HRSCAF=7704	41260561-48642123
tig00008287	Scaffold_7;HRSCAF=130	2848444-2898994	50550	Super-Scaffold_46	Scaffold_3392;HRSCAF=7704	41260561-48642123
tig00008314	Scaffold_16;HRSCAF=451	13185139-13219297	34158	Super-Scaffold_46	Scaffold_3392;HRSCAF=7704	41260561-48642123
tig00008315	Scaffold_6;HRSCAF=93	37942113-37996839	54726	Super-Scaffold_46	Scaffold_3392;HRSCAF=7704	41260561-48642123
tig00008343	Scaffold_3;HRSCAF=56	25845489-25885636	40147	Super-Scaffold_46	Scaffold_3392;HRSCAF=7704	41260561-48642123
tig00008346	Scaffold_14;HRSCAF=233	35355617-35409733	54116	Super-Scaffold_46	Scaffold_3392;HRSCAF=7704	41260561-48642123
tig00008348	Scaffold_4710;HRSCAF=10556	20260257-20345186	84929	Super-Scaffold_46	Scaffold_3392;HRSCAF=7704	41260561-48642123
tig00008370	Scaffold_6;HRSCAF=93	49582025-49626486	44461	Super-Scaffold_46	Scaffold_3392;HRSCAF=7704	41260561-48642123
tig00008373	Scaffold_3766;HRSCAF=8561	52274070-52313337	39267	Super-Scaffold_46	Scaffold_3392;HRSCAF=7704	41260561-48642123
tig00008388	Scaffold_3;HRSCAF=56	63613-126212	62599	Super-Scaffold_46	Scaffold_3392;HRSCAF=7704	41260561-48642123
tig00008433	Scaffold_1;HRSCAF=51	38258525-38316562	58037	Super-Scaffold_46	Scaffold_3392;HRSCAF=7704	41260561-48642123
tig00008440	Scaffold_6;HRSCAF=93	39075947-39104290	28343	Super-Scaffold_46	Scaffold_3392;HRSCAF=7704	41260561-48642123
tig00008591	Scaffold_3392;HRSCAF=7704	33403398-33465374	61976	Super-Scaffold_46	Scaffold_3392;HRSCAF=7704	41260561-48642123
tig00008596	Scaffold_3392;HRSCAF=7704	32309792-32343280	33488	Super-Scaffold_46	Scaffold_3392;HRSCAF=7704	41260561-48642123
tig00008608	Scaffold_11;HRSCAF=172	46537573-46571222	33649	Super-Scaffold_46	Scaffold_3392;HRSCAF=7704	41260561-48642123
tig00008624	Scaffold_176;HRSCAF=892	25308218-25419417	111199	Super-Scaffold_46	Scaffold_3392;HRSCAF=7704	41260561-48642123
tig00008657	Scaffold_7;HRSCAF=130	4667139-4763922	96783	Super-Scaffold_46	Scaffold_3392;HRSCAF=7704	41260561-48642123
tig00008673	Scaffold_14;HRSCAF=233	34234029-34274782	40753	Super-Scaffold_46	Scaffold_3392;HRSCAF=7704	41260561-48642123
tig00008730	Scaffold_15;HRSCAF=437	35371598-35431078	59480	Super-Scaffold_46	Scaffold_3392;HRSCAF=7704	41260561-48642123
tig00008748	Scaffold_3392;HRSCAF=7704	34562126-34603205	41079	Super-Scaffold_46	Scaffold_3392;HRSCAF=7704	41260561-48642123
tig00008751	Scaffold_6;HRSCAF=93	44318760-44374662	55902	Super-Scaffold_46	Scaffold_3392;HRSCAF=7704	41260561-48642123
tig00008761	Scaffold_4710;HRSCAF=10556	26597973-26649409	51436	Super-Scaffold_46	Scaffold_3392;HRSCAF=7704	41260561-48642123
tig00008888	Scaffold_15;HRSCAF=437	23590598-23644339	53741	Super-Scaffold_46	Scaffold_3392;HRSCAF=7704	41260561-48642123
tig00008891	Scaffold_3024;HRSCAF=6918	27897776-27971990	74214	Super-Scaffold_46	Scaffold_3392;HRSCAF=7704	41260561-48642123
tig00008967	Scaffold_4710;HRSCAF=10556	36309834-36362627	52793	Super-Scaffold_46	Scaffold_3392;HRSCAF=7704	41260561-48642123
tig00009012	Scaffold_176;HRSCAF=892	50018127-50055704	37577	Super-Scaffold_46	Scaffold_3392;HRSCAF=7704	41260561-48642123
tig00009029	Scaffold_4710;HRSCAF=10556	37603209-37682043	78834	Super-Scaffold_46	Scaffold_3392;HRSCAF=7704	41260561-48642123
tig00009048	Scaffold_11;HRSCAF=172	50382853-50406942	24089	Super-Scaffold_46	Scaffold_3392;HRSCAF=7704	41260561-48642123
tig00009081	Scaffold_11;HRSCAF=172	49495878-49522413	26535	Super-Scaffold_46	Scaffold_3392;HRSCAF=7704	41260561-48642123
tig00009083	Scaffold_11;HRSCAF=172	20314403-20372898	58495	Super-Scaffold_46	Scaffold_3392;HRSCAF=7704	41260561-48642123
tig00009109	Scaffold_12;HRSCAF=187	3218842-3251917	33075	Super-Scaffold_46	Scaffold_3392;HRSCAF=7704	41260561-48642123
tig00009121	Scaffold_1;HRSCAF=51	37967068-38134736	167668	Super-Scaffold_46	Scaffold_3392;HRSCAF=7704	41260561-48642123
tig00009148	Scaffold_1;HRSCAF=51	41330981-41407816	76835	Super-Scaffold_46	Scaffold_3392;HRSCAF=7704	41260561-48642123
tig00009155	Scaffold_3392;HRSCAF=7704	49981625-50023134	41509	Super-Scaffold_46	Scaffold_3392;HRSCAF=7704	41260561-48642123
tig00009188	Scaffold_1;HRSCAF=51	24982931-25023908	40977	Super-Scaffold_46	Scaffold_3392;HRSCAF=7704	41260561-48642123
tig00009206	Scaffold_176;HRSCAF=892	173220-227691	54471	Super-Scaffold_46	Scaffold_3392;HRSCAF=7704	41260561-48642123
tig00009223	Scaffold_3024;HRSCAF=6918	26538030-26625654	87624	Super-Scaffold_46	Scaffold_3392;HRSCAF=7704	41260561-48642123
tig00009225	Scaffold_3024;HRSCAF=6918	26877166-26921157	43991	Super-Scaffold_46	Scaffold_3392;HRSCAF=7704	41260561-48642123
tig00009241	Scaffold_7;HRSCAF=130	34717049-34750984	33935	Super-Scaffold_46	Scaffold_3392;HRSCAF=7704	41260561-48642123
tig00009274	Scaffold_7;HRSCAF=130	38287639-38384597	96958	Super-Scaffold_46	Scaffold_3392;HRSCAF=7704	41260561-48642123
tig00009298	Scaffold_2;HRSCAF=53	16677312-16700441	23129	Super-Scaffold_46	Scaffold_3392;HRSCAF=7704	41260561-48642123
tig00009331	Scaffold_6;HRSCAF=93	41970167-41992336	22169	Super-Scaffold_46	Scaffold_3392;HRSCAF=7704	41260561-48642123
tig00009336	Scaffold_2;HRSCAF=53	22236868-22322211	85343	Super-Scaffold_46	Scaffold_3392;HRSCAF=7704	41260561-48642123
tig00009337	Scaffold_11;HRSCAF=172	42541737-42556714	14977	Super-Scaffold_46	Scaffold_3392;HRSCAF=7704	41260561-48642123
tig00009344	Scaffold_11;HRSCAF=172	46687262-46713465	26203	Super-Scaffold_46	Scaffold_3392;HRSCAF=7704	41260561-48642123
tig00009381	Scaffold_4710;HRSCAF=10556	97004809-97161855	157046	Super-Scaffold_46	Scaffold_3392;HRSCAF=7704	41260561-48642123
tig00009415	Scaffold_3024;HRSCAF=6918	27105725-27131586	25861	Super-Scaffold_46	Scaffold_3392;HRSCAF=7704	41260561-48642123
tig00009426	Scaffold_7;HRSCAF=130	47116057-47209301	93244	Super-Scaffold_46	Scaffold_3392;HRSCAF=7704	41260561-48642123
tig00009458	Scaffold_7;HRSCAF=130	33827655-33867789	40134	Super-Scaffold_46	Scaffold_3392;HRSCAF=7704	41260561-48642123
tig00009472	Scaffold_6;HRSCAF=93	41558751-41668715	109964	Super-Scaffold_46	Scaffold_3392;HRSCAF=7704	41260561-48642123
tig00009554	Scaffold_3024;HRSCAF=6918	35886833-35919650	32817	Super-Scaffold_46	Scaffold_3392;HRSCAF=7704	41260561-48642123
tig00009574	Scaffold_6;HRSCAF=93	40886775-40952428	65653	Super-Scaffold_46	Scaffold_3392;HRSCAF=7704	41260561-48642123
tig00009577	Scaffold_4710;HRSCAF=10556	18861049-18914841	53792	Super-Scaffold_46	Scaffold_3392;HRSCAF=7704	41260561-48642123
tig00009627	Scaffold_4710;HRSCAF=10556	37682143-37713439	31296	Super-Scaffold_46	Scaffold_3392;HRSCAF=7704	41260561-48642123
tig00009639	Scaffold_3;HRSCAF=56	15467973-15576007	108034	Super-Scaffold_46	Scaffold_3392;HRSCAF=7704	41260561-48642123
tig00009647	Scaffold_3024;HRSCAF=6918	40855073-40888988	33915	Super-Scaffold_46	Scaffold_3392;HRSCAF=7704	41260561-48642123
tig00009718	Scaffold_3024;HRSCAF=6918	34508372-34532786	24414	Super-Scaffold_46	Scaffold_3392;HRSCAF=7704	41260561-48642123
tig00009777	Scaffold_3;HRSCAF=56	7950302-8015752	65450	Super-Scaffold_46	Scaffold_3392;HRSCAF=7704	41260561-48642123
tig00009779	Scaffold_6;HRSCAF=93	34854631-34908478	53847	Super-Scaffold_46	Scaffold_3392;HRSCAF=7704	41260561-48642123
tig00009790	Scaffold_3024;HRSCAF=6918	37620452-37652247	31795	Super-Scaffold_46	Scaffold_3392;HRSCAF=7704	41260561-48642123
tig00025652	Scaffold_3392;HRSCAF=7704	28473205-28628477	155272	Super-Scaffold_46	Scaffold_3392;HRSCAF=7704	41260561-48642123
tig00009844	Scaffold_2;HRSCAF=53	53482787-53557614	74827	Super-Scaffold_46	Scaffold_3392;HRSCAF=7704	41260561-48642123
tig00009874	Scaffold_494;HRSCAF=1558	29259162-29318059	58897	Super-Scaffold_46	Scaffold_3392;HRSCAF=7704	41260561-48642123
tig00009961	Scaffold_1;HRSCAF=51	25255318-25342617	87299	Super-Scaffold_46	Scaffold_3392;HRSCAF=7704	41260561-48642123
tig00028125	Scaffold_2;HRSCAF=53	17020602-17109979	89377	Super-Scaffold_46	Scaffold_3392;HRSCAF=7704	41260561-48642123
tig00010048	Scaffold_6;HRSCAF=93	41106114-41157584	51470	Super-Scaffold_46	Scaffold_3392;HRSCAF=7704	41260561-48642123
tig00010049	Scaffold_11;HRSCAF=172	50464119-50526222	62103	Super-Scaffold_46	Scaffold_3392;HRSCAF=7704	41260561-48642123
tig00010090	Scaffold_7;HRSCAF=130	16952520-17033939	81419	Super-Scaffold_46	Scaffold_3392;HRSCAF=7704	41260561-48642123
tig00010146	Scaffold_15;HRSCAF=437	31099493-31141633	42140	Super-Scaffold_46	Scaffold_3392;HRSCAF=7704	41260561-48642123
tig00010152	Scaffold_2;HRSCAF=53	24519974-24560750	40776	Super-Scaffold_46	Scaffold_3392;HRSCAF=7704	41260561-48642123
tig00010171	Scaffold_3;HRSCAF=56	35477439-35548221	70782	Super-Scaffold_46	Scaffold_3392;HRSCAF=7704	41260561-48642123
tig00010187	Scaffold_4710;HRSCAF=10556	15216359-15267130	50771	Super-Scaffold_46	Scaffold_3392;HRSCAF=7704	41260561-48642123
tig00010188	Scaffold_3;HRSCAF=56	33971982-34005666	33684	Super-Scaffold_46	Scaffold_3392;HRSCAF=7704	41260561-48642123
tig00010204	Scaffold_7;HRSCAF=130	36613338-36703899	90561	Super-Scaffold_46	Scaffold_3392;HRSCAF=7704	41260561-48642123
tig00010229	Scaffold_3766;HRSCAF=8561	17889303-17973996	84693	Super-Scaffold_46	Scaffold_3392;HRSCAF=7704	41260561-48642123
tig00010234	Scaffold_3024;HRSCAF=6918	38061465-38158915	97450	Super-Scaffold_46	Scaffold_3392;HRSCAF=7704	41260561-48642123
tig00028125	Scaffold_2;HRSCAF=53	17020602-17109979	89377	Super-Scaffold_46	Scaffold_3392;HRSCAF=7704	41260561-48642123
tig00010251	Scaffold_4710;HRSCAF=10556	4144392-4220430	76038	Super-Scaffold_46	Scaffold_3392;HRSCAF=7704	41260561-48642123
tig00010259	Scaffold_7;HRSCAF=130	4906486-4938026	31540	Super-Scaffold_46	Scaffold_3392;HRSCAF=7704	41260561-48642123
tig00010048	Scaffold_6;HRSCAF=93	41106114-41157584	51470	Super-Scaffold_46	Scaffold_3392;HRSCAF=7704	41260561-48642123
tig00010276	Scaffold_15;HRSCAF=437	39033720-39066133	32413	Super-Scaffold_46	Scaffold_3392;HRSCAF=7704	41260561-48642123
tig00010339	Scaffold_3024;HRSCAF=6918	26844279-26877066	32787	Super-Scaffold_46	Scaffold_3392;HRSCAF=7704	41260561-48642123
tig00005516	Scaffold_7;HRSCAF=130	4764022-4906386	142364	Super-Scaffold_46	Scaffold_3392;HRSCAF=7704	41260561-48642123
tig00010393	Scaffold_3;HRSCAF=56	27299495-27327702	28207	Super-Scaffold_46	Scaffold_3392;HRSCAF=7704	41260561-48642123
tig00010404	Scaffold_11;HRSCAF=172	5743830-5770061	26231	Super-Scaffold_46	Scaffold_3392;HRSCAF=7704	41260561-48642123
tig00010449	Scaffold_176;HRSCAF=892	27256156-27277158	21002	Super-Scaffold_46	Scaffold_3392;HRSCAF=7704	41260561-48642123
tig00010456	Scaffold_1;HRSCAF=51	31247373-31351187	103814	Super-Scaffold_46	Scaffold_3392;HRSCAF=7704	41260561-48642123
tig00010506	Scaffold_4945;HRSCAF=11020	25333219-25359882	26663	Super-Scaffold_46	Scaffold_3392;HRSCAF=7704	41260561-48642123
tig00010517	Scaffold_3024;HRSCAF=6918	41287185-41362648	75463	Super-Scaffold_46	Scaffold_3392;HRSCAF=7704	41260561-48642123
tig00010521	Scaffold_12;HRSCAF=187	29642090-29754260	112170	Super-Scaffold_46	Scaffold_3392;HRSCAF=7704	41260561-48642123
tig00010535	Scaffold_4945;HRSCAF=11020	30640151-30659223	19072	Super-Scaffold_46	Scaffold_3392;HRSCAF=7704	41260561-48642123
tig00010559	Scaffold_11;HRSCAF=172	46571322-46635280	63958	Super-Scaffold_46	Scaffold_3392;HRSCAF=7704	41260561-48642123
tig00010592	Scaffold_12;HRSCAF=187	3562319-3601114	38795	Super-Scaffold_46	Scaffold_3392;HRSCAF=7704	41260561-48642123
tig00010606	Scaffold_2;HRSCAF=53	53695393-53729773	34380	Super-Scaffold_46	Scaffold_3392;HRSCAF=7704	41260561-48642123
tig00010612	Scaffold_11;HRSCAF=172	41269864-41292706	22842	Super-Scaffold_46	Scaffold_3392;HRSCAF=7704	41260561-48642123
tig00010656	Scaffold_7;HRSCAF=130	46943645-47015245	71600	Super-Scaffold_46	Scaffold_3392;HRSCAF=7704	41260561-48642123
tig00010670	Scaffold_3;HRSCAF=56	7878888-7950202	71314	Super-Scaffold_46	Scaffold_3392;HRSCAF=7704	41260561-48642123
tig00010683	Scaffold_1;HRSCAF=51	19590435-19633783	43348	Super-Scaffold_46	Scaffold_3392;HRSCAF=7704	41260561-48642123
tig00010695	Scaffold_7;HRSCAF=130	35364568-35445251	80683	Super-Scaffold_46	Scaffold_3392;HRSCAF=7704	41260561-48642123
tig00010758	Scaffold_11;HRSCAF=172	41677063-41734326	57263	Super-Scaffold_46	Scaffold_3392;HRSCAF=7704	41260561-48642123
tig00010795	Scaffold_15;HRSCAF=437	40386180-40459541	73361	Super-Scaffold_46	Scaffold_3392;HRSCAF=7704	41260561-48642123
tig00010803	Scaffold_3;HRSCAF=56	39304929-39342105	37176	Super-Scaffold_46	Scaffold_3392;HRSCAF=7704	41260561-48642123
tig00010840	Scaffold_11;HRSCAF=172	46924357-46996289	71932	Super-Scaffold_46	Scaffold_3392;HRSCAF=7704	41260561-48642123
tig00010915	Scaffold_4710;HRSCAF=10556	26879231-26977680	98449	Super-Scaffold_46	Scaffold_3392;HRSCAF=7704	41260561-48642123
tig00010918	Scaffold_6;HRSCAF=93	39695449-39716449	21000	Super-Scaffold_46	Scaffold_3392;HRSCAF=7704	41260561-48642123
tig00010943	Scaffold_7;HRSCAF=130	34229288-34272743	43455	Super-Scaffold_46	Scaffold_3392;HRSCAF=7704	41260561-48642123
tig00011040	Scaffold_6;HRSCAF=93	50407968-50450257	42289	Super-Scaffold_46	Scaffold_3392;HRSCAF=7704	41260561-48642123
tig00011082	Scaffold_11;HRSCAF=172	4998260-5042331	44071	Super-Scaffold_46	Scaffold_3392;HRSCAF=7704	41260561-48642123
tig00011287	Scaffold_3392;HRSCAF=7704	35385355-35536402	151047	Super-Scaffold_46	Scaffold_3392;HRSCAF=7704	41260561-48642123
tig00011296	Scaffold_3392;HRSCAF=7704	26837582-26915657	78075	Super-Scaffold_46	Scaffold_3392;HRSCAF=7704	41260561-48642123
tig00011318	Scaffold_3024;HRSCAF=6918	17107770-17162414	54644	Super-Scaffold_46	Scaffold_3392;HRSCAF=7704	41260561-48642123
tig00011356	Scaffold_3392;HRSCAF=7704	33768072-33879116	111044	Super-Scaffold_46	Scaffold_3392;HRSCAF=7704	41260561-48642123
tig00011363	Scaffold_3024;HRSCAF=6918	51326864-51363076	36212	Super-Scaffold_46	Scaffold_3392;HRSCAF=7704	41260561-48642123
tig00011376	Scaffold_1;HRSCAF=51	15158746-15213706	54960	Super-Scaffold_46	Scaffold_3392;HRSCAF=7704	41260561-48642123
tig00011462	Scaffold_4710;HRSCAF=10556	26061704-26157174	95470	Super-Scaffold_46	Scaffold_3392;HRSCAF=7704	41260561-48642123
tig00011464	Scaffold_494;HRSCAF=1558	45040175-45073217	33042	Super-Scaffold_46	Scaffold_3392;HRSCAF=7704	41260561-48642123
tig00011465	Scaffold_1;HRSCAF=51	8231080-8282122	51042	Super-Scaffold_46	Scaffold_3392;HRSCAF=7704	41260561-48642123
tig00011467	Scaffold_14;HRSCAF=233	34040938-34084559	43621	Super-Scaffold_46	Scaffold_3392;HRSCAF=7704	41260561-48642123
tig00011473	Scaffold_7;HRSCAF=130	45761396-45817848	56452	Super-Scaffold_46	Scaffold_3392;HRSCAF=7704	41260561-48642123
tig00011543	Scaffold_2;HRSCAF=53	22487190-22505675	18485	Super-Scaffold_46	Scaffold_3392;HRSCAF=7704	41260561-48642123
tig00011544	Scaffold_3024;HRSCAF=6918	32504426-32540448	36022	Super-Scaffold_46	Scaffold_3392;HRSCAF=7704	41260561-48642123
tig00011546	Scaffold_6;HRSCAF=93	40406904-40449487	42583	Super-Scaffold_46	Scaffold_3392;HRSCAF=7704	41260561-48642123
tig00011587	Scaffold_2;HRSCAF=53	53418993-53444616	25623	Super-Scaffold_46	Scaffold_3392;HRSCAF=7704	41260561-48642123
tig00011646	Scaffold_4710;HRSCAF=10556	119707201-119768365	61164	Super-Scaffold_46	Scaffold_3392;HRSCAF=7704	41260561-48642123
tig00011650	Scaffold_3;HRSCAF=56	25959071-26016770	57699	Super-Scaffold_46	Scaffold_3392;HRSCAF=7704	41260561-48642123
tig00011654	Scaffold_12;HRSCAF=187	37214534-37263964	49430	Super-Scaffold_46	Scaffold_3392;HRSCAF=7704	41260561-48642123
tig00011657	Scaffold_7;HRSCAF=130	35162030-35201691	39661	Super-Scaffold_46	Scaffold_3392;HRSCAF=7704	41260561-48642123
tig00011689	Scaffold_3392;HRSCAF=7704	29175242-29211922	36680	Super-Scaffold_46	Scaffold_3392;HRSCAF=7704	41260561-48642123
tig00011716	Scaffold_6;HRSCAF=93	1374552-1453153	78601	Super-Scaffold_46	Scaffold_3392;HRSCAF=7704	41260561-48642123
tig00011802	Scaffold_1;HRSCAF=51	25539019-25598203	59184	Super-Scaffold_46	Scaffold_3392;HRSCAF=7704	41260561-48642123
tig00011828	Scaffold_4710;HRSCAF=10556	45106001-45145432	39431	Super-Scaffold_46	Scaffold_3392;HRSCAF=7704	41260561-48642123
tig00011842	Scaffold_6;HRSCAF=93	42939487-43070121	130634	Super-Scaffold_46	Scaffold_3392;HRSCAF=7704	41260561-48642123
tig00011872	Scaffold_4710;HRSCAF=10556	111954742-112000846	46104	Super-Scaffold_46	Scaffold_3392;HRSCAF=7704	41260561-48642123
tig00011901	Scaffold_1;HRSCAF=51	30738692-30762605	23913	Super-Scaffold_46	Scaffold_3392;HRSCAF=7704	41260561-48642123
tig00011936	Scaffold_3024;HRSCAF=6918	40435326-40469982	34656	Super-Scaffold_46	Scaffold_3392;HRSCAF=7704	41260561-48642123
tig00011954	Scaffold_15;HRSCAF=437	39319531-39384454	64923	Super-Scaffold_46	Scaffold_3392;HRSCAF=7704	41260561-48642123
tig00011972	Scaffold_1;HRSCAF=51	41272412-41330881	58469	Super-Scaffold_46	Scaffold_3392;HRSCAF=7704	41260561-48642123
tig00011999	Scaffold_2;HRSCAF=53	7334240-7368825	34585	Super-Scaffold_46	Scaffold_3392;HRSCAF=7704	41260561-48642123
tig00012032	Scaffold_6;HRSCAF=93	44105579-44182937	77358	Super-Scaffold_46	Scaffold_3392;HRSCAF=7704	41260561-48642123
tig00012058	Scaffold_2;HRSCAF=53	20093674-20161738	68064	Super-Scaffold_46	Scaffold_3392;HRSCAF=7704	41260561-48642123
tig00012096	Scaffold_12;HRSCAF=187	37109975-37130811	20836	Super-Scaffold_46	Scaffold_3392;HRSCAF=7704	41260561-48642123
tig00012114	Scaffold_3024;HRSCAF=6918	37652347-37671900	19553	Super-Scaffold_46	Scaffold_3392;HRSCAF=7704	41260561-48642123
tig00012166	Scaffold_14;HRSCAF=233	35239533-35304047	64514	Super-Scaffold_46	Scaffold_3392;HRSCAF=7704	41260561-48642123
tig00012168	Scaffold_1;HRSCAF=51	2433587-2502571	68984	Super-Scaffold_46	Scaffold_3392;HRSCAF=7704	41260561-48642123
tig00012191	Scaffold_15;HRSCAF=437	40682419-40751179	68760	Super-Scaffold_46	Scaffold_3392;HRSCAF=7704	41260561-48642123
tig00012194	Scaffold_1;HRSCAF=51	24718902-24755692	36790	Super-Scaffold_46	Scaffold_3392;HRSCAF=7704	41260561-48642123
tig00012209	Scaffold_494;HRSCAF=1558	37937879-38036417	98538	Super-Scaffold_46	Scaffold_3392;HRSCAF=7704	41260561-48642123
tig00012224	Scaffold_6;HRSCAF=93	43070221-43153555	83334	Super-Scaffold_46	Scaffold_3392;HRSCAF=7704	41260561-48642123
tig00012266	Scaffold_3;HRSCAF=56	25732711-25797048	64337	Super-Scaffold_46	Scaffold_3392;HRSCAF=7704	41260561-48642123
tig00012270	Scaffold_1;HRSCAF=51	30955646-30996977	41331	Super-Scaffold_46	Scaffold_3392;HRSCAF=7704	41260561-48642123
tig00012327	Scaffold_3024;HRSCAF=6918	17382964-17401389	18425	Super-Scaffold_46	Scaffold_3392;HRSCAF=7704	41260561-48642123
tig00027478	Scaffold_3024;HRSCAF=6918	33408358-33479277	70919	Super-Scaffold_46	Scaffold_3392;HRSCAF=7704	41260561-48642123
tig00012334	Scaffold_3392;HRSCAF=7704	29094734-29175142	80408	Super-Scaffold_46	Scaffold_3392;HRSCAF=7704	41260561-48642123
tig00012338	Scaffold_7;HRSCAF=130	33145747-33193366	47619	Super-Scaffold_46	Scaffold_3392;HRSCAF=7704	41260561-48642123
tig00012351	Scaffold_1;HRSCAF=51	2770769-2809195	38426	Super-Scaffold_46	Scaffold_3392;HRSCAF=7704	41260561-48642123
tig00012356	Scaffold_15;HRSCAF=437	41871752-41960710	88958	Super-Scaffold_46	Scaffold_3392;HRSCAF=7704	41260561-48642123
tig00012391	Scaffold_6;HRSCAF=93	39986012-40014477	28465	Super-Scaffold_46	Scaffold_3392;HRSCAF=7704	41260561-48642123
tig00012393	Scaffold_2;HRSCAF=53	3506530-3542916	36386	Super-Scaffold_46	Scaffold_3392;HRSCAF=7704	41260561-48642123
tig00012423	Scaffold_3024;HRSCAF=6918	2514403-2563368	48965	Super-Scaffold_46	Scaffold_3392;HRSCAF=7704	41260561-48642123
tig00012441	Scaffold_494;HRSCAF=1558	29160237-29225444	65207	Super-Scaffold_46	Scaffold_3392;HRSCAF=7704	41260561-48642123
tig00012467	Scaffold_11;HRSCAF=172	9315512-9354571	39059	Super-Scaffold_46	Scaffold_3392;HRSCAF=7704	41260561-48642123
tig00012480	Scaffold_6;HRSCAF=93	41992436-42051634	59198	Super-Scaffold_46	Scaffold_3392;HRSCAF=7704	41260561-48642123
tig00012483	Scaffold_7;HRSCAF=130	37045890-37109250	63360	Super-Scaffold_46	Scaffold_3392;HRSCAF=7704	41260561-48642123
tig00012492	Scaffold_12;HRSCAF=187	48528051-48552673	24622	Super-Scaffold_46	Scaffold_3392;HRSCAF=7704	41260561-48642123
tig00012504	Scaffold_15;HRSCAF=437	39705054-39726896	21842	Super-Scaffold_46	Scaffold_3392;HRSCAF=7704	41260561-48642123
tig00012535	Scaffold_7;HRSCAF=130	17089632-17167219	77587	Super-Scaffold_46	Scaffold_3392;HRSCAF=7704	41260561-48642123
tig00012548	Scaffold_14;HRSCAF=233	9411521-9479634	68113	Super-Scaffold_46	Scaffold_3392;HRSCAF=7704	41260561-48642123
tig00012549	Scaffold_3024;HRSCAF=6918	34297224-34342904	45680	Super-Scaffold_46	Scaffold_3392;HRSCAF=7704	41260561-48642123
tig00012565	Scaffold_1;HRSCAF=51	11380808-11422554	41746	Super-Scaffold_46	Scaffold_3392;HRSCAF=7704	41260561-48642123
tig00012581	Scaffold_1;HRSCAF=51	15213806-15259076	45270	Super-Scaffold_46	Scaffold_3392;HRSCAF=7704	41260561-48642123
tig00012589	Scaffold_176;HRSCAF=892	24232327-24272351	40024	Super-Scaffold_46	Scaffold_3392;HRSCAF=7704	41260561-48642123
tig00012607	Scaffold_4710;HRSCAF=10556	36997767-37036217	38450	Super-Scaffold_46	Scaffold_3392;HRSCAF=7704	41260561-48642123
tig00012617	Scaffold_15;HRSCAF=437	27460632-27501909	41277	Super-Scaffold_46	Scaffold_3392;HRSCAF=7704	41260561-48642123
tig00012626	Scaffold_4710;HRSCAF=10556	36362727-36398046	35319	Super-Scaffold_46	Scaffold_3392;HRSCAF=7704	41260561-48642123
tig00012657	Scaffold_3766;HRSCAF=8561	4693371-4719379	26008	Super-Scaffold_46	Scaffold_3392;HRSCAF=7704	41260561-48642123
tig00012667	Scaffold_1;HRSCAF=51	17950135-17986626	36491	Super-Scaffold_46	Scaffold_3392;HRSCAF=7704	41260561-48642123
tig00012733	Scaffold_11;HRSCAF=172	32627967-32703945	75978	Super-Scaffold_46	Scaffold_3392;HRSCAF=7704	41260561-48642123
tig00012755	Scaffold_4710;HRSCAF=10556	111900399-111954642	54243	Super-Scaffold_46	Scaffold_3392;HRSCAF=7704	41260561-48642123
tig00012757	Scaffold_15;HRSCAF=437	38908896-38965296	56400	Super-Scaffold_46	Scaffold_3392;HRSCAF=7704	41260561-48642123
tig00012819	Scaffold_7;HRSCAF=130	35615616-35647580	31964	Super-Scaffold_46	Scaffold_3392;HRSCAF=7704	41260561-48642123
tig00012823	Scaffold_3024;HRSCAF=6918	33507682-33565591	57909	Super-Scaffold_46	Scaffold_3392;HRSCAF=7704	41260561-48642123
tig00012828	Scaffold_1;HRSCAF=51	40351172-40412425	61253	Super-Scaffold_46	Scaffold_3392;HRSCAF=7704	41260561-48642123
tig00012877	Scaffold_2;HRSCAF=53	13242028-13270796	28768	Super-Scaffold_46	Scaffold_3392;HRSCAF=7704	41260561-48642123
tig00012893	Scaffold_6;HRSCAF=93	12610828-12676735	65907	Super-Scaffold_46	Scaffold_3392;HRSCAF=7704	41260561-48642123
tig00012985	Scaffold_12;HRSCAF=187	49509683-49563907	54224	Super-Scaffold_46	Scaffold_3392;HRSCAF=7704	41260561-48642123
tig00013012	Scaffold_15;HRSCAF=437	38764635-38852956	88321	Super-Scaffold_46	Scaffold_3392;HRSCAF=7704	41260561-48642123
tig00013048	Scaffold_15;HRSCAF=437	42564284-42611717	47433	Super-Scaffold_46	Scaffold_3392;HRSCAF=7704	41260561-48642123
tig00013058	Scaffold_1;HRSCAF=51	37022107-37072309	50202	Super-Scaffold_46	Scaffold_3392;HRSCAF=7704	41260561-48642123
tig00013077	Scaffold_6;HRSCAF=93	54630617-54720773	90156	Super-Scaffold_46	Scaffold_3392;HRSCAF=7704	41260561-48642123
tig00013112	Scaffold_12;HRSCAF=187	49079554-49160785	81231	Super-Scaffold_46	Scaffold_3392;HRSCAF=7704	41260561-48642123
tig00013199	Scaffold_3;HRSCAF=56	24762304-24804776	42472	Super-Scaffold_46	Scaffold_3392;HRSCAF=7704	41260561-48642123
tig00013243	Scaffold_6;HRSCAF=93	50011521-50053484	41963	Super-Scaffold_46	Scaffold_3392;HRSCAF=7704	41260561-48642123
tig00013292	Scaffold_1;HRSCAF=51	15304235-15338822	34587	Super-Scaffold_46	Scaffold_3392;HRSCAF=7704	41260561-48642123
tig00013324	Scaffold_6;HRSCAF=93	49626586-49710047	83461	Super-Scaffold_46	Scaffold_3392;HRSCAF=7704	41260561-48642123
tig00013353	Scaffold_7;HRSCAF=130	3563466-3589595	26129	Super-Scaffold_46	Scaffold_3392;HRSCAF=7704	41260561-48642123
tig00013363	Scaffold_3392;HRSCAF=7704	28255266-28300472	45206	Super-Scaffold_46	Scaffold_3392;HRSCAF=7704	41260561-48642123
tig00013369	Scaffold_6;HRSCAF=93	37847536-37904116	56580	Super-Scaffold_46	Scaffold_3392;HRSCAF=7704	41260561-48642123
tig00013376	Scaffold_15;HRSCAF=437	39590765-39650632	59867	Super-Scaffold_46	Scaffold_3392;HRSCAF=7704	41260561-48642123
tig00013377	Scaffold_494;HRSCAF=1558	21388379-21410281	21902	Super-Scaffold_46	Scaffold_3392;HRSCAF=7704	41260561-48642123
tig00013416	Scaffold_12;HRSCAF=187	8413075-8497193	84118	Super-Scaffold_46	Scaffold_3392;HRSCAF=7704	41260561-48642123
tig00013421	Scaffold_1;HRSCAF=51	30711028-30738592	27564	Super-Scaffold_46	Scaffold_3392;HRSCAF=7704	41260561-48642123
tig00013434	Scaffold_7;HRSCAF=130	35445351-35524563	79212	Super-Scaffold_46	Scaffold_3392;HRSCAF=7704	41260561-48642123
tig00013437	Scaffold_12;HRSCAF=187	34761158-34804935	43777	Super-Scaffold_46	Scaffold_3392;HRSCAF=7704	41260561-48642123
tig00013482	Scaffold_3;HRSCAF=56	27272105-27299395	27290	Super-Scaffold_46	Scaffold_3392;HRSCAF=7704	41260561-48642123
tig00013487	Scaffold_15;HRSCAF=437	40564715-40642456	77741	Super-Scaffold_46	Scaffold_3392;HRSCAF=7704	41260561-48642123
tig00013512	Scaffold_6;HRSCAF=93	6586071-6617876	31805	Super-Scaffold_46	Scaffold_3392;HRSCAF=7704	41260561-48642123
tig00013516	Scaffold_12;HRSCAF=187	9706522-9785498	78976	Super-Scaffold_46	Scaffold_3392;HRSCAF=7704	41260561-48642123
tig00013539	Scaffold_7;HRSCAF=130	34655989-34696176	40187	Super-Scaffold_46	Scaffold_3392;HRSCAF=7704	41260561-48642123
tig00013558	Scaffold_12;HRSCAF=187	2966335-3019848	53513	Super-Scaffold_46	Scaffold_3392;HRSCAF=7704	41260561-48642123
tig00013647	Scaffold_7;HRSCAF=130	3251683-3308826	57143	Super-Scaffold_46	Scaffold_3392;HRSCAF=7704	41260561-48642123
tig00013677	Scaffold_4710;HRSCAF=10556	123586372-123625275	38903	Super-Scaffold_46	Scaffold_3392;HRSCAF=7704	41260561-48642123
tig00013686	Scaffold_176;HRSCAF=892	32395932-32430504	34572	Super-Scaffold_46	Scaffold_3392;HRSCAF=7704	41260561-48642123
tig00013712	Scaffold_15;HRSCAF=437	32921515-33040505	118990	Super-Scaffold_46	Scaffold_3392;HRSCAF=7704	41260561-48642123
tig00013731	Scaffold_14;HRSCAF=233	34084659-34128529	43870	Super-Scaffold_46	Scaffold_3392;HRSCAF=7704	41260561-48642123
tig00013738	Scaffold_176;HRSCAF=892	27895299-27975248	79949	Super-Scaffold_46	Scaffold_3392;HRSCAF=7704	41260561-48642123
tig00013785	Scaffold_1;HRSCAF=51	37601459-37631972	30513	Super-Scaffold_46	Scaffold_3392;HRSCAF=7704	41260561-48642123
tig00013816	Scaffold_4710;HRSCAF=10556	22177492-22197887	20395	Super-Scaffold_46	Scaffold_3392;HRSCAF=7704	41260561-48642123
tig00013820	Scaffold_7;HRSCAF=130	33084205-33145647	61442	Super-Scaffold_46	Scaffold_3392;HRSCAF=7704	41260561-48642123
tig00013823	Scaffold_2;HRSCAF=53	54071243-54148100	76857	Super-Scaffold_46	Scaffold_3392;HRSCAF=7704	41260561-48642123
tig00013825	Scaffold_12;HRSCAF=187	39395272-39481590	86318	Super-Scaffold_46	Scaffold_3392;HRSCAF=7704	41260561-48642123
tig00013857	Scaffold_3024;HRSCAF=6918	42950698-43020118	69420	Super-Scaffold_46	Scaffold_3392;HRSCAF=7704	41260561-48642123
tig00013876	Scaffold_3;HRSCAF=56	27789343-27820264	30921	Super-Scaffold_46	Scaffold_3392;HRSCAF=7704	41260561-48642123
tig00013881	Scaffold_176;HRSCAF=892	22498531-22567217	68686	Super-Scaffold_46	Scaffold_3392;HRSCAF=7704	41260561-48642123
tig00013884	Scaffold_494;HRSCAF=1558	2362677-2402875	40198	Super-Scaffold_46	Scaffold_3392;HRSCAF=7704	41260561-48642123
tig00013885	Scaffold_176;HRSCAF=892	12654973-12694677	39704	Super-Scaffold_46	Scaffold_3392;HRSCAF=7704	41260561-48642123
tig00013888	Scaffold_12;HRSCAF=187	47958370-48017459	59089	Super-Scaffold_46	Scaffold_3392;HRSCAF=7704	41260561-48642123
tig00013891	Scaffold_3;HRSCAF=56	21089440-21132125	42685	Super-Scaffold_46	Scaffold_3392;HRSCAF=7704	41260561-48642123
tig00013900	Scaffold_3;HRSCAF=56	16963298-16986661	23363	Super-Scaffold_46	Scaffold_3392;HRSCAF=7704	41260561-48642123
tig00013902	Scaffold_14;HRSCAF=233	21225957-21263521	37564	Super-Scaffold_46	Scaffold_3392;HRSCAF=7704	41260561-48642123
tig00013960	Scaffold_11;HRSCAF=172	49658183-49680966	22783	Super-Scaffold_46	Scaffold_3392;HRSCAF=7704	41260561-48642123
tig00014003	Scaffold_15;HRSCAF=437	31963287-32026789	63502	Super-Scaffold_46	Scaffold_3392;HRSCAF=7704	41260561-48642123
tig00014037	Scaffold_6;HRSCAF=93	45964414-46024277	59863	Super-Scaffold_46	Scaffold_3392;HRSCAF=7704	41260561-48642123
tig00014073	Scaffold_4710;HRSCAF=10556	22233210-22328026	94816	Super-Scaffold_46	Scaffold_3392;HRSCAF=7704	41260561-48642123
tig00014083	Scaffold_1;HRSCAF=51	15066211-15115401	49190	Super-Scaffold_46	Scaffold_3392;HRSCAF=7704	41260561-48642123
tig00014117	Scaffold_3024;HRSCAF=6918	32306326-32340894	34568	Super-Scaffold_46	Scaffold_3392;HRSCAF=7704	41260561-48642123
tig00014147	Scaffold_11;HRSCAF=172	30810864-30900499	89635	Super-Scaffold_46	Scaffold_3392;HRSCAF=7704	41260561-48642123
tig00014156	Scaffold_4945;HRSCAF=11020	49441433-49523591	82158	Super-Scaffold_46	Scaffold_3392;HRSCAF=7704	41260561-48642123
tig00014186	Scaffold_3;HRSCAF=56	25430823-25479800	48977	Super-Scaffold_46	Scaffold_3392;HRSCAF=7704	41260561-48642123
tig00014219	Scaffold_6;HRSCAF=93	41047839-41106014	58175	Super-Scaffold_46	Scaffold_3392;HRSCAF=7704	41260561-48642123
tig00014227	Scaffold_494;HRSCAF=1558	45211820-45261643	49823	Super-Scaffold_46	Scaffold_3392;HRSCAF=7704	41260561-48642123
tig00014231	Scaffold_4710;HRSCAF=10556	118720014-118773968	53954	Super-Scaffold_46	Scaffold_3392;HRSCAF=7704	41260561-48642123
tig00014276	Scaffold_3766;HRSCAF=8561	9608586-9645596	37010	Super-Scaffold_46	Scaffold_3392;HRSCAF=7704	41260561-48642123
tig00014288	Scaffold_1;HRSCAF=51	24781192-24845634	64442	Super-Scaffold_46	Scaffold_3392;HRSCAF=7704	41260561-48642123
tig00014290	Scaffold_6;HRSCAF=93	38035651-38067182	31531	Super-Scaffold_46	Scaffold_3392;HRSCAF=7704	41260561-48642123
tig00014319	Scaffold_4710;HRSCAF=10556	120821348-120864085	42737	Super-Scaffold_46	Scaffold_3392;HRSCAF=7704	41260561-48642123
tig00014352	Scaffold_3392;HRSCAF=7704	34178330-34278547	100217	Super-Scaffold_46	Scaffold_3392;HRSCAF=7704	41260561-48642123
tig00014367	Scaffold_4710;HRSCAF=10556	118924135-119021345	97210	Super-Scaffold_46	Scaffold_3392;HRSCAF=7704	41260561-48642123
tig00014376	Scaffold_2;HRSCAF=53	53059914-53188074	128160	Super-Scaffold_46	Scaffold_3392;HRSCAF=7704	41260561-48642123
tig00014380	Scaffold_6;HRSCAF=93	44052365-44105479	53114	Super-Scaffold_46	Scaffold_3392;HRSCAF=7704	41260561-48642123
tig00014393	Scaffold_7;HRSCAF=130	36964307-37026084	61777	Super-Scaffold_46	Scaffold_3392;HRSCAF=7704	41260561-48642123
tig00014231	Scaffold_4710;HRSCAF=10556	118720014-118773968	53954	Super-Scaffold_46	Scaffold_3392;HRSCAF=7704	41260561-48642123
tig00014408	Scaffold_6;HRSCAF=93	39451939-39494104	42165	Super-Scaffold_46	Scaffold_3392;HRSCAF=7704	41260561-48642123
tig00014422	Scaffold_6;HRSCAF=93	43739145-43832312	93167	Super-Scaffold_46	Scaffold_3392;HRSCAF=7704	41260561-48642123
tig00014432	Scaffold_16;HRSCAF=451	16751171-16791253	40082	Super-Scaffold_46	Scaffold_3392;HRSCAF=7704	41260561-48642123
tig00014435	Scaffold_6;HRSCAF=93	39635212-39695349	60137	Super-Scaffold_46	Scaffold_3392;HRSCAF=7704	41260561-48642123
tig00014437	Scaffold_11;HRSCAF=172	41796762-41862440	65678	Super-Scaffold_46	Scaffold_3392;HRSCAF=7704	41260561-48642123
tig00014447	Scaffold_3392;HRSCAF=7704	35248783-35270928	22145	Super-Scaffold_46	Scaffold_3392;HRSCAF=7704	41260561-48642123
tig00011287	Scaffold_3392;HRSCAF=7704	35385355-35536402	151047	Super-Scaffold_46	Scaffold_3392;HRSCAF=7704	41260561-48642123
tig00014451	Scaffold_3;HRSCAF=56	27852763-27917431	64668	Super-Scaffold_46	Scaffold_3392;HRSCAF=7704	41260561-48642123
tig00014496	Scaffold_11;HRSCAF=172	33697113-33729208	32095	Super-Scaffold_46	Scaffold_3392;HRSCAF=7704	41260561-48642123
tig00014512	Scaffold_3392;HRSCAF=7704	36022908-36138141	115233	Super-Scaffold_46	Scaffold_3392;HRSCAF=7704	41260561-48642123
tig00014517	Scaffold_6;HRSCAF=93	43411218-43503737	92519	Super-Scaffold_46	Scaffold_3392;HRSCAF=7704	41260561-48642123
tig00014531	Scaffold_12;HRSCAF=187	48455970-48527951	71981	Super-Scaffold_46	Scaffold_3392;HRSCAF=7704	41260561-48642123
tig00014552	Scaffold_1;HRSCAF=51	46813691-46845319	31628	Super-Scaffold_46	Scaffold_3392;HRSCAF=7704	41260561-48642123
tig00014564	Scaffold_1;HRSCAF=51	41407916-41450491	42575	Super-Scaffold_46	Scaffold_3392;HRSCAF=7704	41260561-48642123
tig00014579	Scaffold_11;HRSCAF=172	41397094-41428282	31188	Super-Scaffold_46	Scaffold_3392;HRSCAF=7704	41260561-48642123
tig00014585	Scaffold_6;HRSCAF=93	50917674-50966672	48998	Super-Scaffold_46	Scaffold_3392;HRSCAF=7704	41260561-48642123
tig00014596	Scaffold_3392;HRSCAF=7704	28628577-28689642	61065	Super-Scaffold_46	Scaffold_3392;HRSCAF=7704	41260561-48642123
tig00014637	Scaffold_7;HRSCAF=130	41514691-41535215	20524	Super-Scaffold_46	Scaffold_3392;HRSCAF=7704	41260561-48642123
tig00014665	Scaffold_7;HRSCAF=130	35557913-35589804	31891	Super-Scaffold_46	Scaffold_3392;HRSCAF=7704	41260561-48642123
tig00014671	Scaffold_4710;HRSCAF=10556	111444422-111485721	41299	Super-Scaffold_46	Scaffold_3392;HRSCAF=7704	41260561-48642123
tig00014672	Scaffold_7;HRSCAF=130	17560098-17606995	46897	Super-Scaffold_46	Scaffold_3392;HRSCAF=7704	41260561-48642123
tig00014675	Scaffold_3392;HRSCAF=7704	50652319-50750507	98188	Super-Scaffold_46	Scaffold_3392;HRSCAF=7704	41260561-48642123
tig00014689	Scaffold_12;HRSCAF=187	46448493-46483854	35361	Super-Scaffold_46	Scaffold_3392;HRSCAF=7704	41260561-48642123
tig00014715	Scaffold_16;HRSCAF=451	12191490-12232469	40979	Super-Scaffold_46	Scaffold_3392;HRSCAF=7704	41260561-48642123
tig00014769	Scaffold_4710;HRSCAF=10556	37402432-37452504	50072	Super-Scaffold_46	Scaffold_3392;HRSCAF=7704	41260561-48642123
tig00014819	Scaffold_7;HRSCAF=130	36703999-36764314	60315	Super-Scaffold_46	Scaffold_3392;HRSCAF=7704	41260561-48642123
tig00014821	Scaffold_11;HRSCAF=172	42269913-42347490	77577	Super-Scaffold_46	Scaffold_3392;HRSCAF=7704	41260561-48642123
tig00014826	Scaffold_11;HRSCAF=172	45831861-45922339	90478	Super-Scaffold_46	Scaffold_3392;HRSCAF=7704	41260561-48642123
tig00014849	Scaffold_4710;HRSCAF=10556	91116004-91154604	38600	Super-Scaffold_46	Scaffold_3392;HRSCAF=7704	41260561-48642123
tig00014860	Scaffold_1;HRSCAF=51	29030469-29109222	78753	Super-Scaffold_46	Scaffold_3392;HRSCAF=7704	41260561-48642123
tig00014891	Scaffold_14;HRSCAF=233	34274882-34293207	18325	Super-Scaffold_46	Scaffold_3392;HRSCAF=7704	41260561-48642123
tig00014916	Scaffold_12;HRSCAF=187	39515476-39549502	34026	Super-Scaffold_46	Scaffold_3392;HRSCAF=7704	41260561-48642123
tig00014919	Scaffold_6;HRSCAF=93	43538926-43590324	51398	Super-Scaffold_46	Scaffold_3392;HRSCAF=7704	41260561-48642123
tig00014965	Scaffold_1;HRSCAF=51	30452515-30494379	41864	Super-Scaffold_46	Scaffold_3392;HRSCAF=7704	41260561-48642123
tig00015039	Scaffold_2;HRSCAF=53	41703823-41727957	24134	Super-Scaffold_46	Scaffold_3392;HRSCAF=7704	41260561-48642123
tig00027379	Scaffold_2;HRSCAF=53	41728057-41777176	49119	Super-Scaffold_46	Scaffold_3392;HRSCAF=7704	41260561-48642123
tig00015060	Scaffold_2;HRSCAF=53	12854680-12918272	63592	Super-Scaffold_46	Scaffold_3392;HRSCAF=7704	41260561-48642123
tig00015094	Scaffold_176;HRSCAF=892	21892711-21961471	68760	Super-Scaffold_46	Scaffold_3392;HRSCAF=7704	41260561-48642123
tig00015113	Scaffold_2;HRSCAF=53	21008980-21090506	81526	Super-Scaffold_46	Scaffold_3392;HRSCAF=7704	41260561-48642123
tig00015128	Scaffold_6;HRSCAF=93	50450357-50520148	69791	Super-Scaffold_46	Scaffold_3392;HRSCAF=7704	41260561-48642123
tig00015138	Scaffold_15;HRSCAF=437	39417740-39445655	27915	Super-Scaffold_46	Scaffold_3392;HRSCAF=7704	41260561-48642123
tig00015181	Scaffold_4710;HRSCAF=10556	102557599-102615673	58074	Super-Scaffold_46	Scaffold_3392;HRSCAF=7704	41260561-48642123
tig00015213	Scaffold_3024;HRSCAF=6918	17557506-17643636	86130	Super-Scaffold_46	Scaffold_3392;HRSCAF=7704	41260561-48642123
tig00015255	Scaffold_7;HRSCAF=130	19727396-19782729	55333	Super-Scaffold_46	Scaffold_3392;HRSCAF=7704	41260561-48642123
tig00015264	Scaffold_3766;HRSCAF=8561	25440537-25526711	86174	Super-Scaffold_46	Scaffold_3392;HRSCAF=7704	41260561-48642123
tig00015277	Scaffold_4945;HRSCAF=11020	25678751-25744206	65455	Super-Scaffold_46	Scaffold_3392;HRSCAF=7704	41260561-48642123
tig00015279	Scaffold_1;HRSCAF=51	18355138-18384591	29453	Super-Scaffold_46	Scaffold_3392;HRSCAF=7704	41260561-48642123
tig00015283	Scaffold_4710;HRSCAF=10556	26302719-26387784	85065	Super-Scaffold_46	Scaffold_3392;HRSCAF=7704	41260561-48642123
tig00015330	Scaffold_12;HRSCAF=187	29903397-29933178	29781	Super-Scaffold_46	Scaffold_3392;HRSCAF=7704	41260561-48642123
tig00015362	Scaffold_11;HRSCAF=172	48638503-48727000	88497	Super-Scaffold_46	Scaffold_3392;HRSCAF=7704	41260561-48642123
tig00015406	Scaffold_7;HRSCAF=130	14126731-14165037	38306	Super-Scaffold_46	Scaffold_3392;HRSCAF=7704	41260561-48642123
tig00015421	Scaffold_15;HRSCAF=437	25396041-25416249	20208	Super-Scaffold_46	Scaffold_3392;HRSCAF=7704	41260561-48642123
tig00015436	Scaffold_3024;HRSCAF=6918	32211613-32306226	94613	Super-Scaffold_46	Scaffold_3392;HRSCAF=7704	41260561-48642123
tig00015489	Scaffold_15;HRSCAF=437	30600278-30648201	47923	Super-Scaffold_46	Scaffold_3392;HRSCAF=7704	41260561-48642123
tig00015493	Scaffold_4710;HRSCAF=10556	120061958-120116169	54211	Super-Scaffold_46	Scaffold_3392;HRSCAF=7704	41260561-48642123
tig00015518	Scaffold_7;HRSCAF=130	33916565-33950485	33920	Super-Scaffold_46	Scaffold_3392;HRSCAF=7704	41260561-48642123
tig00015544	Scaffold_3;HRSCAF=56	27425909-27454916	29007	Super-Scaffold_46	Scaffold_3392;HRSCAF=7704	41260561-48642123
tig00015555	Scaffold_4710;HRSCAF=10556	118540663-118621601	80938	Super-Scaffold_46	Scaffold_3392;HRSCAF=7704	41260561-48642123
tig00015569	Scaffold_15;HRSCAF=437	40819505-40877488	57983	Super-Scaffold_46	Scaffold_3392;HRSCAF=7704	41260561-48642123
tig00015586	Scaffold_4945;HRSCAF=11020	40337311-40427003	89692	Super-Scaffold_46	Scaffold_3392;HRSCAF=7704	41260561-48642123
tig00015594	Scaffold_4710;HRSCAF=10556	36915757-36997667	81910	Super-Scaffold_46	Scaffold_3392;HRSCAF=7704	41260561-48642123
tig00015622	Scaffold_4710;HRSCAF=10556	102424866-102471342	46476	Super-Scaffold_46	Scaffold_3392;HRSCAF=7704	41260561-48642123
tig00015631	Scaffold_15;HRSCAF=437	42481901-42528013	46112	Super-Scaffold_46	Scaffold_3392;HRSCAF=7704	41260561-48642123
tig00015638	Scaffold_3392;HRSCAF=7704	31009540-31044609	35069	Super-Scaffold_46	Scaffold_3392;HRSCAF=7704	41260561-48642123
tig00015647	Scaffold_15;HRSCAF=437	42817211-42888588	71377	Super-Scaffold_46	Scaffold_3392;HRSCAF=7704	41260561-48642123
tig00015651	Scaffold_1;HRSCAF=51	19694252-19737858	43606	Super-Scaffold_46	Scaffold_3392;HRSCAF=7704	41260561-48642123
tig00015707	Scaffold_15;HRSCAF=437	23497592-23548389	50797	Super-Scaffold_46	Scaffold_3392;HRSCAF=7704	41260561-48642123
tig00015750	Scaffold_2;HRSCAF=53	21585291-21645189	59898	Super-Scaffold_46	Scaffold_3392;HRSCAF=7704	41260561-48642123
tig00015794	Scaffold_7;HRSCAF=130	32894539-32988998	94459	Super-Scaffold_46	Scaffold_3392;HRSCAF=7704	41260561-48642123
tig00015796	Scaffold_4710;HRSCAF=10556	118621701-118674468	52767	Super-Scaffold_46	Scaffold_3392;HRSCAF=7704	41260561-48642123
tig00015891	Scaffold_12;HRSCAF=187	5996617-6054588	57971	Super-Scaffold_46	Scaffold_3392;HRSCAF=7704	41260561-48642123
tig00015903	Scaffold_3392;HRSCAF=7704	50454423-50495390	40967	Super-Scaffold_46	Scaffold_3392;HRSCAF=7704	41260561-48642123
tig00015939	Scaffold_6;HRSCAF=93	43269868-43361435	91567	Super-Scaffold_46	Scaffold_3392;HRSCAF=7704	41260561-48642123
tig00015943	Scaffold_16;HRSCAF=451	2404057-2485287	81230	Super-Scaffold_46	Scaffold_3392;HRSCAF=7704	41260561-48642123
tig00015982	Scaffold_4710;HRSCAF=10556	14826054-14836829	10775	Super-Scaffold_46	Scaffold_3392;HRSCAF=7704	41260561-48642123
tig00015986	Scaffold_11;HRSCAF=172	3154775-3183183	28408	Super-Scaffold_46	Scaffold_3392;HRSCAF=7704	41260561-48642123
tig00015989	Scaffold_3;HRSCAF=56	33824146-33872242	48096	Super-Scaffold_46	Scaffold_3392;HRSCAF=7704	41260561-48642123
tig00015999	Scaffold_3024;HRSCAF=6918	26819250-26844179	24929	Super-Scaffold_46	Scaffold_3392;HRSCAF=7704	41260561-48642123
tig00016108	Scaffold_7;HRSCAF=130	3308926-3416814	107888	Super-Scaffold_46	Scaffold_3392;HRSCAF=7704	41260561-48642123
tig00016113	Scaffold_4710;HRSCAF=10556	36267898-36309734	41836	Super-Scaffold_46	Scaffold_3392;HRSCAF=7704	41260561-48642123
tig00016146	Scaffold_3;HRSCAF=56	23808869-23909601	100732	Super-Scaffold_46	Scaffold_3392;HRSCAF=7704	41260561-48642123
tig00016200	Scaffold_12;HRSCAF=187	36678878-36744541	65663	Super-Scaffold_46	Scaffold_3392;HRSCAF=7704	41260561-48642123
tig00016214	Scaffold_1;HRSCAF=51	19119523-19192746	73223	Super-Scaffold_46	Scaffold_3392;HRSCAF=7704	41260561-48642123
tig00016219	Scaffold_11;HRSCAF=172	29017985-29040658	22673	Super-Scaffold_46	Scaffold_3392;HRSCAF=7704	41260561-48642123
tig00016238	Scaffold_11;HRSCAF=172	9201352-9221923	20571	Super-Scaffold_46	Scaffold_3392;HRSCAF=7704	41260561-48642123
tig00016244	Scaffold_3;HRSCAF=56	26871118-26896596	25478	Super-Scaffold_46	Scaffold_3392;HRSCAF=7704	41260561-48642123
tig00016255	Scaffold_6;HRSCAF=93	43860846-43932893	72047	Super-Scaffold_46	Scaffold_3392;HRSCAF=7704	41260561-48642123
tig00016291	Scaffold_7;HRSCAF=130	8414028-8474132	60104	Super-Scaffold_46	Scaffold_3392;HRSCAF=7704	41260561-48642123
tig00016307	Scaffold_15;HRSCAF=437	27502009-27567859	65850	Super-Scaffold_46	Scaffold_3392;HRSCAF=7704	41260561-48642123
tig00016312	Scaffold_3;HRSCAF=56	14830414-14914754	84340	Super-Scaffold_46	Scaffold_3392;HRSCAF=7704	41260561-48642123
tig00016383	Scaffold_15;HRSCAF=437	43883916-43907000	23084	Super-Scaffold_46	Scaffold_3392;HRSCAF=7704	41260561-48642123
tig00016405	Scaffold_2;HRSCAF=53	20332164-20368482	36318	Super-Scaffold_46	Scaffold_3392;HRSCAF=7704	41260561-48642123
tig00016462	Scaffold_7;HRSCAF=130	42966538-43002376	35838	Super-Scaffold_46	Scaffold_3392;HRSCAF=7704	41260561-48642123
tig00016485	Scaffold_6;HRSCAF=93	29063222-29092969	29747	Super-Scaffold_46	Scaffold_3392;HRSCAF=7704	41260561-48642123
tig00016486	Scaffold_176;HRSCAF=892	25067852-25143662	75810	Super-Scaffold_46	Scaffold_3392;HRSCAF=7704	41260561-48642123
tig00016508	Scaffold_3024;HRSCAF=6918	42700478-42749643	49165	Super-Scaffold_46	Scaffold_3392;HRSCAF=7704	41260561-48642123
tig00016523	Scaffold_15;HRSCAF=437	36246922-36323151	76229	Super-Scaffold_46	Scaffold_3392;HRSCAF=7704	41260561-48642123
tig00016579	Scaffold_4710;HRSCAF=10556	115493469-115539204	45735	Super-Scaffold_46	Scaffold_3392;HRSCAF=7704	41260561-48642123
tig00016585	Scaffold_11;HRSCAF=172	31178196-31233274	55078	Super-Scaffold_46	Scaffold_3392;HRSCAF=7704	41260561-48642123
tig00016665	Scaffold_6;HRSCAF=93	44183037-44242855	59818	Super-Scaffold_46	Scaffold_3392;HRSCAF=7704	41260561-48642123
tig00016683	Scaffold_6;HRSCAF=93	39716549-39766951	50402	Super-Scaffold_46	Scaffold_3392;HRSCAF=7704	41260561-48642123
tig00016689	Scaffold_3;HRSCAF=56	35548321-35602213	53892	Super-Scaffold_46	Scaffold_3392;HRSCAF=7704	41260561-48642123
tig00016694	Scaffold_14;HRSCAF=233	9642941-9724570	81629	Super-Scaffold_46	Scaffold_3392;HRSCAF=7704	41260561-48642123
tig00016701	Scaffold_1;HRSCAF=51	15259176-15304135	44959	Super-Scaffold_46	Scaffold_3392;HRSCAF=7704	41260561-48642123
tig00016729	Scaffold_12;HRSCAF=187	4425957-4529316	103359	Super-Scaffold_46	Scaffold_3392;HRSCAF=7704	41260561-48642123
tig00016772	Scaffold_12;HRSCAF=187	3771027-3838959	67932	Super-Scaffold_46	Scaffold_3392;HRSCAF=7704	41260561-48642123
tig00016782	Scaffold_6;HRSCAF=93	27628635-27694640	66005	Super-Scaffold_46	Scaffold_3392;HRSCAF=7704	41260561-48642123
tig00016805	Scaffold_3766;HRSCAF=8561	10757761-10823862	66101	Super-Scaffold_46	Scaffold_3392;HRSCAF=7704	41260561-48642123
tig00016809	Scaffold_3;HRSCAF=56	20637848-20673730	35882	Super-Scaffold_46	Scaffold_3392;HRSCAF=7704	41260561-48642123
tig00016815	Scaffold_1;HRSCAF=51	38647832-38683266	35434	Super-Scaffold_46	Scaffold_3392;HRSCAF=7704	41260561-48642123
tig00016857	Scaffold_12;HRSCAF=187	31180254-31219436	39182	Super-Scaffold_46	Scaffold_3392;HRSCAF=7704	41260561-48642123
tig00016860	Scaffold_6;HRSCAF=93	40578282-40607069	28787	Super-Scaffold_46	Scaffold_3392;HRSCAF=7704	41260561-48642123
tig00016901	Scaffold_2;HRSCAF=53	35390296-35422829	32533	Super-Scaffold_46	Scaffold_3392;HRSCAF=7704	41260561-48642123
tig00016906	Scaffold_14;HRSCAF=233	29570927-29643187	72260	Super-Scaffold_46	Scaffold_3392;HRSCAF=7704	41260561-48642123
tig00016912	Scaffold_2;HRSCAF=53	12986717-13046917	60200	Super-Scaffold_46	Scaffold_3392;HRSCAF=7704	41260561-48642123
tig00016920	Scaffold_4710;HRSCAF=10556	92666339-92714123	47784	Super-Scaffold_46	Scaffold_3392;HRSCAF=7704	41260561-48642123
tig00016948	Scaffold_6;HRSCAF=93	49895779-49959903	64124	Super-Scaffold_46	Scaffold_3392;HRSCAF=7704	41260561-48642123
tig00016961	Scaffold_3024;HRSCAF=6918	17301804-17343293	41489	Super-Scaffold_46	Scaffold_3392;HRSCAF=7704	41260561-48642123
tig00016974	Scaffold_3392;HRSCAF=7704	33223565-33289903	66338	Super-Scaffold_46	Scaffold_3392;HRSCAF=7704	41260561-48642123
tig00011356	Scaffold_3392;HRSCAF=7704	33768072-33879116	111044	Super-Scaffold_46	Scaffold_3392;HRSCAF=7704	41260561-48642123
tig00016975	Scaffold_4710;HRSCAF=10556	127867509-127911651	44142	Super-Scaffold_46	Scaffold_3392;HRSCAF=7704	41260561-48642123
tig00017015	Scaffold_12;HRSCAF=187	35926258-35981482	55224	Super-Scaffold_46	Scaffold_3392;HRSCAF=7704	41260561-48642123
tig00017103	Scaffold_3024;HRSCAF=6918	33352545-33408258	55713	Super-Scaffold_46	Scaffold_3392;HRSCAF=7704	41260561-48642123
tig00017122	Scaffold_4710;HRSCAF=10556	25646302-25716829	70527	Super-Scaffold_46	Scaffold_3392;HRSCAF=7704	41260561-48642123
tig00017160	Scaffold_6;HRSCAF=93	41494411-41558651	64240	Super-Scaffold_46	Scaffold_3392;HRSCAF=7704	41260561-48642123
tig00017178	Scaffold_4710;HRSCAF=10556	27393457-27445541	52084	Super-Scaffold_46	Scaffold_3392;HRSCAF=7704	41260561-48642123
tig00017191	Scaffold_3766;HRSCAF=8561	12244386-12309822	65436	Super-Scaffold_46	Scaffold_3392;HRSCAF=7704	41260561-48642123
tig00017204	Scaffold_1;HRSCAF=51	18057425-18087171	29746	Super-Scaffold_46	Scaffold_3392;HRSCAF=7704	41260561-48642123
tig00017212	Scaffold_4710;HRSCAF=10556	37821653-37843049	21396	Super-Scaffold_46	Scaffold_3392;HRSCAF=7704	41260561-48642123
tig00017253	Scaffold_3;HRSCAF=56	34744941-34818106	73165	Super-Scaffold_46	Scaffold_3392;HRSCAF=7704	41260561-48642123
tig00017255	Scaffold_11;HRSCAF=172	2522730-2579978	57248	Super-Scaffold_46	Scaffold_3392;HRSCAF=7704	41260561-48642123
tig00017265	Scaffold_176;HRSCAF=892	25199452-25233420	33968	Super-Scaffold_46	Scaffold_3392;HRSCAF=7704	41260561-48642123
tig00017287	Scaffold_3;HRSCAF=56	24872199-24901054	28855	Super-Scaffold_46	Scaffold_3392;HRSCAF=7704	41260561-48642123
tig00017311	Scaffold_3024;HRSCAF=6918	40357528-40435226	77698	Super-Scaffold_46	Scaffold_3392;HRSCAF=7704	41260561-48642123
tig00017340	Scaffold_12;HRSCAF=187	4548396-4602745	54349	Super-Scaffold_46	Scaffold_3392;HRSCAF=7704	41260561-48642123
tig00017341	Scaffold_3392;HRSCAF=7704	50297583-50355754	58171	Super-Scaffold_46	Scaffold_3392;HRSCAF=7704	41260561-48642123
tig00017345	Scaffold_4710;HRSCAF=10556	38026741-38080040	53299	Super-Scaffold_46	Scaffold_3392;HRSCAF=7704	41260561-48642123
tig00017381	Scaffold_4710;HRSCAF=10556	19208707-19280067	71360	Super-Scaffold_46	Scaffold_3392;HRSCAF=7704	41260561-48642123
tig00017392	Scaffold_4710;HRSCAF=10556	35924352-35949540	25188	Super-Scaffold_46	Scaffold_3392;HRSCAF=7704	41260561-48642123
tig00017416	Scaffold_3024;HRSCAF=6918	33767219-33804620	37401	Super-Scaffold_46	Scaffold_3392;HRSCAF=7704	41260561-48642123
tig00017425	Scaffold_6;HRSCAF=93	44623444-44669603	46159	Super-Scaffold_46	Scaffold_3392;HRSCAF=7704	41260561-48642123
tig00017433	Scaffold_3766;HRSCAF=8561	21462927-21503841	40914	Super-Scaffold_46	Scaffold_3392;HRSCAF=7704	41260561-48642123
tig00017500	Scaffold_6;HRSCAF=93	45280472-45316568	36096	Super-Scaffold_46	Scaffold_3392;HRSCAF=7704	41260561-48642123
tig00017546	Scaffold_4710;HRSCAF=10556	21289708-21335359	45651	Super-Scaffold_46	Scaffold_3392;HRSCAF=7704	41260561-48642123
tig00017557	Scaffold_3024;HRSCAF=6918	35942267-35997493	55226	Super-Scaffold_46	Scaffold_3392;HRSCAF=7704	41260561-48642123
tig00017559	Scaffold_11;HRSCAF=172	43013045-43049953	36908	Super-Scaffold_46	Scaffold_3392;HRSCAF=7704	41260561-48642123
tig00017575	Scaffold_7;HRSCAF=130	2830303-2848344	18041	Super-Scaffold_46	Scaffold_3392;HRSCAF=7704	41260561-48642123
tig00017583	Scaffold_15;HRSCAF=437	43149900-43194803	44903	Super-Scaffold_46	Scaffold_3392;HRSCAF=7704	41260561-48642123
tig00017643	Scaffold_4710;HRSCAF=10556	19913448-19952320	38872	Super-Scaffold_46	Scaffold_3392;HRSCAF=7704	41260561-48642123
tig00017670	Scaffold_176;HRSCAF=892	44416551-44469987	53436	Super-Scaffold_46	Scaffold_3392;HRSCAF=7704	41260561-48642123
tig00017712	Scaffold_176;HRSCAF=892	28594594-28637363	42769	Super-Scaffold_46	Scaffold_3392;HRSCAF=7704	41260561-48642123
tig00017748	Scaffold_4710;HRSCAF=10556	22951183-23007870	56687	Super-Scaffold_46	Scaffold_3392;HRSCAF=7704	41260561-48642123
tig00017755	Scaffold_11;HRSCAF=172	49619112-49658083	38971	Super-Scaffold_46	Scaffold_3392;HRSCAF=7704	41260561-48642123
tig00017767	Scaffold_11;HRSCAF=172	41910072-41965254	55182	Super-Scaffold_46	Scaffold_3392;HRSCAF=7704	41260561-48642123
tig00017769	Scaffold_3766;HRSCAF=8561	18456107-18487935	31828	Super-Scaffold_46	Scaffold_3392;HRSCAF=7704	41260561-48642123
tig00017796	Scaffold_6;HRSCAF=93	42867534-42902692	35158	Super-Scaffold_46	Scaffold_3392;HRSCAF=7704	41260561-48642123
tig00017804	Scaffold_12;HRSCAF=187	31115640-31144838	29198	Super-Scaffold_46	Scaffold_3392;HRSCAF=7704	41260561-48642123
tig00017830	Scaffold_6;HRSCAF=93	50281794-50327768	45974	Super-Scaffold_46	Scaffold_3392;HRSCAF=7704	41260561-48642123
tig00017835	Scaffold_6;HRSCAF=93	44242955-44282975	40020	Super-Scaffold_46	Scaffold_3392;HRSCAF=7704	41260561-48642123
tig00017915	Scaffold_1;HRSCAF=51	6841540-6886770	45230	Super-Scaffold_46	Scaffold_3392;HRSCAF=7704	41260561-48642123
tig00017917	Scaffold_1;HRSCAF=51	30997077-31027423	30346	Super-Scaffold_46	Scaffold_3392;HRSCAF=7704	41260561-48642123
tig00017933	Scaffold_4710;HRSCAF=10556	110569296-110617435	48139	Super-Scaffold_46	Scaffold_3392;HRSCAF=7704	41260561-48642123
tig00017943	Scaffold_3;HRSCAF=56	25479900-25516373	36473	Super-Scaffold_46	Scaffold_3392;HRSCAF=7704	41260561-48642123
tig00017949	Scaffold_7;HRSCAF=130	45107350-45136704	29354	Super-Scaffold_46	Scaffold_3392;HRSCAF=7704	41260561-48642123
tig00017977	Scaffold_11;HRSCAF=172	3090760-3113639	22879	Super-Scaffold_46	Scaffold_3392;HRSCAF=7704	41260561-48642123
tig00017987	Scaffold_3;HRSCAF=56	24852189-24872099	19910	Super-Scaffold_46	Scaffold_3392;HRSCAF=7704	41260561-48642123
tig00017990	Scaffold_12;HRSCAF=187	6614189-6648367	34178	Super-Scaffold_46	Scaffold_3392;HRSCAF=7704	41260561-48642123
tig00017993	Scaffold_3392;HRSCAF=7704	34278647-34325427	46780	Super-Scaffold_46	Scaffold_3392;HRSCAF=7704	41260561-48642123
tig00006633	Scaffold_3;HRSCAF=56	24317079-24405989	88910	Super-Scaffold_46	Scaffold_3392;HRSCAF=7704	41260561-48642123
tig00018015	Scaffold_1;HRSCAF=51	14551393-14589109	37716	Super-Scaffold_46	Scaffold_3392;HRSCAF=7704	41260561-48642123
tig00018031	Scaffold_15;HRSCAF=437	39066233-39102466	36233	Super-Scaffold_46	Scaffold_3392;HRSCAF=7704	41260561-48642123
tig00018038	Scaffold_12;HRSCAF=187	39549602-39587524	37922	Super-Scaffold_46	Scaffold_3392;HRSCAF=7704	41260561-48642123
tig00018109	Scaffold_4710;HRSCAF=10556	27445641-27491017	45376	Super-Scaffold_46	Scaffold_3392;HRSCAF=7704	41260561-48642123
tig00018127	Scaffold_15;HRSCAF=437	25241671-25277960	36289	Super-Scaffold_46	Scaffold_3392;HRSCAF=7704	41260561-48642123
tig00018128	Scaffold_3766;HRSCAF=8561	21060714-21115219	54505	Super-Scaffold_46	Scaffold_3392;HRSCAF=7704	41260561-48642123
tig00018144	Scaffold_2;HRSCAF=53	20448484-20465686	17202	Super-Scaffold_46	Scaffold_3392;HRSCAF=7704	41260561-48642123
tig00018145	Scaffold_2;HRSCAF=53	6088295-6130210	41915	Super-Scaffold_46	Scaffold_3392;HRSCAF=7704	41260561-48642123
tig00018237	Scaffold_6;HRSCAF=93	41668815-41717285	48470	Super-Scaffold_46	Scaffold_3392;HRSCAF=7704	41260561-48642123
tig00018240	Scaffold_7;HRSCAF=130	35798520-35857492	58972	Super-Scaffold_46	Scaffold_3392;HRSCAF=7704	41260561-48642123
tig00018241	Scaffold_3024;HRSCAF=6918	17791282-17816602	25320	Super-Scaffold_46	Scaffold_3392;HRSCAF=7704	41260561-48642123
tig00018256	Scaffold_176;HRSCAF=892	24627865-24672469	44604	Super-Scaffold_46	Scaffold_3392;HRSCAF=7704	41260561-48642123
tig00018292	Scaffold_4710;HRSCAF=10556	26157274-26198068	40794	Super-Scaffold_46	Scaffold_3392;HRSCAF=7704	41260561-48642123
tig00018298	Scaffold_3392;HRSCAF=7704	31044709-31081401	36692	Super-Scaffold_46	Scaffold_3392;HRSCAF=7704	41260561-48642123
tig00018312	Scaffold_12;HRSCAF=187	36184112-36224234	40122	Super-Scaffold_46	Scaffold_3392;HRSCAF=7704	41260561-48642123
tig00018345	Scaffold_3;HRSCAF=56	27587198-27622112	34914	Super-Scaffold_46	Scaffold_3392;HRSCAF=7704	41260561-48642123
tig00018379	Scaffold_4945;HRSCAF=11020	35149157-35201154	51997	Super-Scaffold_46	Scaffold_3392;HRSCAF=7704	41260561-48642123
tig00018427	Scaffold_3;HRSCAF=56	35711252-35749526	38274	Super-Scaffold_46	Scaffold_3392;HRSCAF=7704	41260561-48642123
tig00018462	Scaffold_4710;HRSCAF=10556	26736417-26786005	49588	Super-Scaffold_46	Scaffold_3392;HRSCAF=7704	41260561-48642123
tig00018475	Scaffold_3024;HRSCAF=6918	18049555-18099120	49565	Super-Scaffold_46	Scaffold_3392;HRSCAF=7704	41260561-48642123
tig00018499	Scaffold_3024;HRSCAF=6918	35846735-35886733	39998	Super-Scaffold_46	Scaffold_3392;HRSCAF=7704	41260561-48642123
tig00018515	Scaffold_12;HRSCAF=187	6315735-6361099	45364	Super-Scaffold_46	Scaffold_3392;HRSCAF=7704	41260561-48642123
tig00018538	Scaffold_6;HRSCAF=93	27598326-27628535	30209	Super-Scaffold_46	Scaffold_3392;HRSCAF=7704	41260561-48642123
tig00018544	Scaffold_3024;HRSCAF=6918	39819118-39872198	53080	Super-Scaffold_46	Scaffold_3392;HRSCAF=7704	41260561-48642123
tig00018548	Scaffold_7;HRSCAF=130	3707083-3747149	40066	Super-Scaffold_46	Scaffold_3392;HRSCAF=7704	41260561-48642123
tig00018554	Scaffold_2;HRSCAF=53	54656086-54700885	44799	Super-Scaffold_46	Scaffold_3392;HRSCAF=7704	41260561-48642123
tig00018584	Scaffold_3024;HRSCAF=6918	17693156-17731937	38781	Super-Scaffold_46	Scaffold_3392;HRSCAF=7704	41260561-48642123
tig00018586	Scaffold_15;HRSCAF=437	34348375-34389991	41616	Super-Scaffold_46	Scaffold_3392;HRSCAF=7704	41260561-48642123
tig00018592	Scaffold_4710;HRSCAF=10556	122827845-122878856	51011	Super-Scaffold_46	Scaffold_3392;HRSCAF=7704	41260561-48642123
tig00018595	Scaffold_6;HRSCAF=93	42605587-42675320	69733	Super-Scaffold_46	Scaffold_3392;HRSCAF=7704	41260561-48642123
tig00018618	Scaffold_6;HRSCAF=93	44283075-44318660	35585	Super-Scaffold_46	Scaffold_3392;HRSCAF=7704	41260561-48642123
tig00018623	Scaffold_2;HRSCAF=53	21258592-21304347	45755	Super-Scaffold_46	Scaffold_3392;HRSCAF=7704	41260561-48642123
tig00018626	Scaffold_3766;HRSCAF=8561	75105-108732	33627	Super-Scaffold_46	Scaffold_3392;HRSCAF=7704	41260561-48642123
tig00018629	Scaffold_11;HRSCAF=172	49756274-49795085	38811	Super-Scaffold_46	Scaffold_3392;HRSCAF=7704	41260561-48642123
tig00018646	Scaffold_16;HRSCAF=451	1125112-1160996	35884	Super-Scaffold_46	Scaffold_3392;HRSCAF=7704	41260561-48642123
tig00018665	Scaffold_3024;HRSCAF=6918	17732037-17791182	59145	Super-Scaffold_46	Scaffold_3392;HRSCAF=7704	41260561-48642123
tig00018670	Scaffold_7;HRSCAF=130	45881376-45925104	43728	Super-Scaffold_46	Scaffold_3392;HRSCAF=7704	41260561-48642123
tig00018675	Scaffold_3024;HRSCAF=6918	37807433-37846516	39083	Super-Scaffold_46	Scaffold_3392;HRSCAF=7704	41260561-48642123
tig00018678	Scaffold_6;HRSCAF=93	50201635-50252317	50682	Super-Scaffold_46	Scaffold_3392;HRSCAF=7704	41260561-48642123
tig00018680	Scaffold_12;HRSCAF=187	6648467-6676247	27780	Super-Scaffold_46	Scaffold_3392;HRSCAF=7704	41260561-48642123
tig00018707	Scaffold_176;HRSCAF=892	27277258-27324990	47732	Super-Scaffold_46	Scaffold_3392;HRSCAF=7704	41260561-48642123
tig00018849	Scaffold_1;HRSCAF=51	27064622-27089149	24527	Super-Scaffold_46	Scaffold_3392;HRSCAF=7704	41260561-48642123
tig00018856	Scaffold_7;HRSCAF=130	3589695-3627066	37371	Super-Scaffold_46	Scaffold_3392;HRSCAF=7704	41260561-48642123
tig00018861	Scaffold_2;HRSCAF=53	21219213-21258492	39279	Super-Scaffold_46	Scaffold_3392;HRSCAF=7704	41260561-48642123
tig00018868	Scaffold_14;HRSCAF=233	34954172-34995996	41824	Super-Scaffold_46	Scaffold_3392;HRSCAF=7704	41260561-48642123
tig00018877	Scaffold_3392;HRSCAF=7704	36251134-36297455	46321	Super-Scaffold_46	Scaffold_3392;HRSCAF=7704	41260561-48642123
tig00018917	Scaffold_4710;HRSCAF=10556	14785520-14825954	40434	Super-Scaffold_46	Scaffold_3392;HRSCAF=7704	41260561-48642123
tig00018933	Scaffold_494;HRSCAF=1558	42197067-42226296	29229	Super-Scaffold_46	Scaffold_3392;HRSCAF=7704	41260561-48642123
tig00018944	Scaffold_7;HRSCAF=130	35083341-35120674	37333	Super-Scaffold_46	Scaffold_3392;HRSCAF=7704	41260561-48642123
tig00018960	Scaffold_3024;HRSCAF=6918	38159015-38193678	34663	Super-Scaffold_46	Scaffold_3392;HRSCAF=7704	41260561-48642123
tig00018973	Scaffold_4710;HRSCAF=10556	18976701-18996195	19494	Super-Scaffold_46	Scaffold_3392;HRSCAF=7704	41260561-48642123
tig00018984	Scaffold_6;HRSCAF=93	43718674-43739045	20371	Super-Scaffold_46	Scaffold_3392;HRSCAF=7704	41260561-48642123
tig00018992	Scaffold_12;HRSCAF=187	4741123-4769191	28068	Super-Scaffold_46	Scaffold_3392;HRSCAF=7704	41260561-48642123
tig00019010	Scaffold_4710;HRSCAF=10556	96628474-96664421	35947	Super-Scaffold_46	Scaffold_3392;HRSCAF=7704	41260561-48642123
tig00019068	Scaffold_3024;HRSCAF=6918	32964956-33001976	37020	Super-Scaffold_46	Scaffold_3392;HRSCAF=7704	41260561-48642123
tig00019106	Scaffold_7;HRSCAF=130	34780634-34833201	52567	Super-Scaffold_46	Scaffold_3392;HRSCAF=7704	41260561-48642123
tig00019156	Scaffold_4710;HRSCAF=10556	38109034-38130420	21386	Super-Scaffold_46	Scaffold_3392;HRSCAF=7704	41260561-48642123
tig00019163	Scaffold_4710;HRSCAF=10556	26859299-26879131	19832	Super-Scaffold_46	Scaffold_3392;HRSCAF=7704	41260561-48642123
tig00019170	Scaffold_12;HRSCAF=187	36339039-36364495	25456	Super-Scaffold_46	Scaffold_3392;HRSCAF=7704	41260561-48642123
tig00019180	Scaffold_4710;HRSCAF=10556	25716929-25750987	34058	Super-Scaffold_46	Scaffold_3392;HRSCAF=7704	41260561-48642123
tig00019185	Scaffold_7;HRSCAF=130	34751084-34780534	29450	Super-Scaffold_46	Scaffold_3392;HRSCAF=7704	41260561-48642123
tig00019192	Scaffold_3024;HRSCAF=6918	38193778-38228278	34500	Super-Scaffold_46	Scaffold_3392;HRSCAF=7704	41260561-48642123
tig00019194	Scaffold_3024;HRSCAF=6918	29105458-29131602	26144	Super-Scaffold_46	Scaffold_3392;HRSCAF=7704	41260561-48642123
tig00019241	Scaffold_6;HRSCAF=93	42536521-42568480	31959	Super-Scaffold_46	Scaffold_3392;HRSCAF=7704	41260561-48642123
tig00019265	Scaffold_6;HRSCAF=93	45817959-45844265	26306	Super-Scaffold_46	Scaffold_3392;HRSCAF=7704	41260561-48642123
tig00019298	Scaffold_11;HRSCAF=172	49061969-49098642	36673	Super-Scaffold_46	Scaffold_3392;HRSCAF=7704	41260561-48642123
tig00019319	Scaffold_11;HRSCAF=172	2057096-2099992	42896	Super-Scaffold_46	Scaffold_3392;HRSCAF=7704	41260561-48642123
tig00019334	Scaffold_4945;HRSCAF=11020	23291698-23338596	46898	Super-Scaffold_46	Scaffold_3392;HRSCAF=7704	41260561-48642123
tig00019367	Scaffold_7;HRSCAF=130	33867889-33916465	48576	Super-Scaffold_46	Scaffold_3392;HRSCAF=7704	41260561-48642123
tig00019551	Scaffold_176;HRSCAF=892	23988518-24019336	30818	Super-Scaffold_46	Scaffold_3392;HRSCAF=7704	41260561-48642123
tig00019559	Scaffold_3024;HRSCAF=6918	36580263-36601482	21219	Super-Scaffold_46	Scaffold_3392;HRSCAF=7704	41260561-48642123
tig00019581	Scaffold_12;HRSCAF=187	6393402-6431117	37715	Super-Scaffold_46	Scaffold_3392;HRSCAF=7704	41260561-48642123
tig00019593	Scaffold_4710;HRSCAF=10556	19863009-19895006	31997	Super-Scaffold_46	Scaffold_3392;HRSCAF=7704	41260561-48642123
tig00019598	Scaffold_4710;HRSCAF=10556	22197987-22233110	35123	Super-Scaffold_46	Scaffold_3392;HRSCAF=7704	41260561-48642123
tig00019602	Scaffold_3024;HRSCAF=6918	36601582-36625803	24221	Super-Scaffold_46	Scaffold_3392;HRSCAF=7704	41260561-48642123
tig00019627	Scaffold_1;HRSCAF=51	55313291-55377002	63711	Super-Scaffold_46	Scaffold_3392;HRSCAF=7704	41260561-48642123
tig00019654	Scaffold_12;HRSCAF=187	8924336-8953283	28947	Super-Scaffold_46	Scaffold_3392;HRSCAF=7704	41260561-48642123
tig00019657	Scaffold_14;HRSCAF=233	9479734-9495317	15583	Super-Scaffold_46	Scaffold_3392;HRSCAF=7704	41260561-48642123
tig00016694	Scaffold_14;HRSCAF=233	9642941-9724570	81629	Super-Scaffold_46	Scaffold_3392;HRSCAF=7704	41260561-48642123
tig00019732	Scaffold_3024;HRSCAF=6918	33479377-33507582	28205	Super-Scaffold_46	Scaffold_3392;HRSCAF=7704	41260561-48642123
tig00019951	Scaffold_1;HRSCAF=51	36818604-36850172	31568	Super-Scaffold_46	Scaffold_3392;HRSCAF=7704	41260561-48642123
tig00019984	Scaffold_3024;HRSCAF=6918	34485091-34508272	23181	Super-Scaffold_46	Scaffold_3392;HRSCAF=7704	41260561-48642123
tig00019995	Scaffold_3392;HRSCAF=7704	34603305-34630931	27626	Super-Scaffold_46	Scaffold_3392;HRSCAF=7704	41260561-48642123
tig00020047	Scaffold_11;HRSCAF=172	50363525-50382753	19228	Super-Scaffold_46	Scaffold_3392;HRSCAF=7704	41260561-48642123
tig00020057	Scaffold_4710;HRSCAF=10556	103478170-103510306	32136	Super-Scaffold_46	Scaffold_3392;HRSCAF=7704	41260561-48642123
tig00020086	Scaffold_3024;HRSCAF=6918	17534200-17557406	23206	Super-Scaffold_46	Scaffold_3392;HRSCAF=7704	41260561-48642123
tig00015436	Scaffold_3024;HRSCAF=6918	32211613-32306226	94613	Super-Scaffold_46	Scaffold_3392;HRSCAF=7704	41260561-48642123
tig00020105	Scaffold_15;HRSCAF=437	30301811-30331075	29264	Super-Scaffold_46	Scaffold_3392;HRSCAF=7704	41260561-48642123
tig00020134	Scaffold_14;HRSCAF=233	35209603-35239433	29830	Super-Scaffold_46	Scaffold_3392;HRSCAF=7704	41260561-48642123
tig00020157	Scaffold_7;HRSCAF=130	46465254-46489993	24739	Super-Scaffold_46	Scaffold_3392;HRSCAF=7704	41260561-48642123
tig00020177	Scaffold_4710;HRSCAF=10556	37799374-37821553	22179	Super-Scaffold_46	Scaffold_3392;HRSCAF=7704	41260561-48642123
tig00020220	Scaffold_12;HRSCAF=187	6112118-6130721	18603	Super-Scaffold_46	Scaffold_3392;HRSCAF=7704	41260561-48642123
tig00020310	Scaffold_3392;HRSCAF=7704	36370443-36390288	19845	Super-Scaffold_46	Scaffold_3392;HRSCAF=7704	41260561-48642123
tig00020327	Scaffold_1;HRSCAF=51	27207486-27231874	24388	Super-Scaffold_46	Scaffold_3392;HRSCAF=7704	41260561-48642123
tig00020333	Scaffold_3766;HRSCAF=8561	21033256-21060614	27358	Super-Scaffold_46	Scaffold_3392;HRSCAF=7704	41260561-48642123
tig00020337	Scaffold_12;HRSCAF=187	39066648-39098980	32332	Super-Scaffold_46	Scaffold_3392;HRSCAF=7704	41260561-48642123
tig00020386	Scaffold_1;HRSCAF=51	18309473-18331103	21630	Super-Scaffold_46	Scaffold_3392;HRSCAF=7704	41260561-48642123
tig00020467	Scaffold_6;HRSCAF=93	41717385-41740433	23048	Super-Scaffold_46	Scaffold_3392;HRSCAF=7704	41260561-48642123
tig00020482	Scaffold_4945;HRSCAF=11020	28976526-29000591	24065	Super-Scaffold_46	Scaffold_3392;HRSCAF=7704	41260561-48642123
tig00020516	Scaffold_4710;HRSCAF=10556	99119826-99143700	23874	Super-Scaffold_46	Scaffold_3392;HRSCAF=7704	41260561-48642123
tig00020697	Scaffold_11;HRSCAF=172	50445626-50464019	18393	Super-Scaffold_46	Scaffold_3392;HRSCAF=7704	41260561-48642123
tig00020705	Scaffold_1;HRSCAF=51	31027523-31048760	21237	Super-Scaffold_46	Scaffold_3392;HRSCAF=7704	41260561-48642123
tig00021050	Scaffold_4710;HRSCAF=10556	120260512-120278328	17816	Super-Scaffold_46	Scaffold_3392;HRSCAF=7704	41260561-48642123
tig00024186	Scaffold_3392;HRSCAF=7704	27181149-27216948	35799	Super-Scaffold_46	Scaffold_3392;HRSCAF=7704	41260561-48642123
tig00024327	Scaffold_3024;HRSCAF=6918	28453653-28493803	40150	Super-Scaffold_46	Scaffold_3392;HRSCAF=7704	41260561-48642123
tig00024328.1	Scaffold_3024;HRSCAF=6918	28389857-28453553	63696	Super-Scaffold_46	Scaffold_3392;HRSCAF=7704	41260561-48642123
tig00024355	Scaffold_11;HRSCAF=172	41734426-41796662	62236	Super-Scaffold_46	Scaffold_3392;HRSCAF=7704	41260561-48642123
tig00024368	Scaffold_15;HRSCAF=437	33357492-33397854	40362	Super-Scaffold_46	Scaffold_3392;HRSCAF=7704	41260561-48642123
tig00024389	Scaffold_12;HRSCAF=187	36744641-36843772	99131	Super-Scaffold_46	Scaffold_3392;HRSCAF=7704	41260561-48642123
tig00024468	Scaffold_15;HRSCAF=437	32470544-32524973	54429	Super-Scaffold_46	Scaffold_3392;HRSCAF=7704	41260561-48642123
tig00024514.1	Scaffold_4710;HRSCAF=10556	118828217-118924035	95818	Super-Scaffold_46	Scaffold_3392;HRSCAF=7704	41260561-48642123
tig00024517	Scaffold_15;HRSCAF=437	33070832-33124814	53982	Super-Scaffold_46	Scaffold_3392;HRSCAF=7704	41260561-48642123
tig00024545	Scaffold_14;HRSCAF=233	29434554-29480045	45491	Super-Scaffold_46	Scaffold_3392;HRSCAF=7704	41260561-48642123
tig00024555	Scaffold_4710;HRSCAF=10556	132232015-132290270	58255	Super-Scaffold_46	Scaffold_3392;HRSCAF=7704	41260561-48642123
tig00024588	Scaffold_6;HRSCAF=93	40545879-40578182	32303	Super-Scaffold_46	Scaffold_3392;HRSCAF=7704	41260561-48642123
tig00024603	Scaffold_1;HRSCAF=51	41104184-41162898	58714	Super-Scaffold_46	Scaffold_3392;HRSCAF=7704	41260561-48642123
tig00024606	Scaffold_4710;HRSCAF=10556	102136283-102174160	37877	Super-Scaffold_46	Scaffold_3392;HRSCAF=7704	41260561-48642123
tig00024621	Scaffold_4945;HRSCAF=11020	49343125-49419657	76532	Super-Scaffold_46	Scaffold_3392;HRSCAF=7704	41260561-48642123
tig00024624	Scaffold_176;HRSCAF=892	34155903-34203381	47478	Super-Scaffold_46	Scaffold_3392;HRSCAF=7704	41260561-48642123
tig00024637	Scaffold_3024;HRSCAF=6918	42661548-42700378	38830	Super-Scaffold_46	Scaffold_3392;HRSCAF=7704	41260561-48642123
tig00024648	Scaffold_176;HRSCAF=892	44470087-44505879	35792	Super-Scaffold_46	Scaffold_3392;HRSCAF=7704	41260561-48642123
tig00024649	Scaffold_494;HRSCAF=1558	28835309-28910852	75543	Super-Scaffold_46	Scaffold_3392;HRSCAF=7704	41260561-48642123
tig00024662	Scaffold_4710;HRSCAF=10556	37036317-37085778	49461	Super-Scaffold_46	Scaffold_3392;HRSCAF=7704	41260561-48642123
tig00024683.2	Scaffold_1;HRSCAF=51	13844668-13945640	100972	Super-Scaffold_46	Scaffold_3392;HRSCAF=7704	41260561-48642123
tig00024729	Scaffold_3;HRSCAF=56	24218785-24316979	98194	Super-Scaffold_46	Scaffold_3392;HRSCAF=7704	41260561-48642123
tig00024748	Scaffold_1;HRSCAF=51	28561522-28665069	103547	Super-Scaffold_46	Scaffold_3392;HRSCAF=7704	41260561-48642123
tig00024763	Scaffold_15;HRSCAF=437	31026895-31047856	20961	Super-Scaffold_46	Scaffold_3392;HRSCAF=7704	41260561-48642123
tig00024776	Scaffold_4710;HRSCAF=10556	4602146-4655096	52950	Super-Scaffold_46	Scaffold_3392;HRSCAF=7704	41260561-48642123
tig00010251	Scaffold_4710;HRSCAF=10556	4144392-4220430	76038	Super-Scaffold_46	Scaffold_3392;HRSCAF=7704	41260561-48642123
tig00024809	Scaffold_11;HRSCAF=172	37435007-37609270	209416	Super-Scaffold_46	Scaffold_3392;HRSCAF=7704	41260561-48642123
tig00024860	Scaffold_4710;HRSCAF=10556	41843679-41916884	73205	Super-Scaffold_46	Scaffold_3392;HRSCAF=7704	41260561-48642123
tig00024869	Scaffold_3392;HRSCAF=7704	40992225-41128140	135915	Super-Scaffold_46	Scaffold_3392;HRSCAF=7704	41260561-48642123
tig00024871	Scaffold_3392;HRSCAF=7704	40961452-40992125	30673	Super-Scaffold_46	Scaffold_3392;HRSCAF=7704	41260561-48642123
tig00024886	Scaffold_15;HRSCAF=437	22879665-22929942	50277	Super-Scaffold_46	Scaffold_3392;HRSCAF=7704	41260561-48642123
tig00024891	Scaffold_1;HRSCAF=51	25024008-25161852	137844	Super-Scaffold_46	Scaffold_3392;HRSCAF=7704	41260561-48642123
tig00024906	Scaffold_3;HRSCAF=56	26749086-26831581	82495	Super-Scaffold_46	Scaffold_3392;HRSCAF=7704	41260561-48642123
tig00024926	Scaffold_12;HRSCAF=187	39099080-39237228	138148	Super-Scaffold_46	Scaffold_3392;HRSCAF=7704	41260561-48642123
tig00024942	Scaffold_12;HRSCAF=187	11604969-11644961	39992	Super-Scaffold_46	Scaffold_3392;HRSCAF=7704	41260561-48642123
tig00024953	Scaffold_3392;HRSCAF=7704	40541684-40658591	116907	Super-Scaffold_46	Scaffold_3392;HRSCAF=7704	41260561-48642123
tig00025003	Scaffold_4710;HRSCAF=10556	38576684-38694198	117514	Super-Scaffold_46	Scaffold_3392;HRSCAF=7704	41260561-48642123
tig00025009	Scaffold_3;HRSCAF=56	10492680-10546702	54022	Super-Scaffold_46	Scaffold_3392;HRSCAF=7704	41260561-48642123
tig00025011	Scaffold_2;HRSCAF=53	49102362-49144713	42351	Super-Scaffold_46	Scaffold_3392;HRSCAF=7704	41260561-48642123
tig00025119	Scaffold_4710;HRSCAF=10556	121295429-121364051	68622	Super-Scaffold_46	Scaffold_3392;HRSCAF=7704	41260561-48642123
tig00025125	Scaffold_2;HRSCAF=53	12655506-12697455	41949	Super-Scaffold_46	Scaffold_3392;HRSCAF=7704	41260561-48642123
tig00025143	Scaffold_1;HRSCAF=51	31048860-31102558	53698	Super-Scaffold_46	Scaffold_3392;HRSCAF=7704	41260561-48642123
tig00025147	Scaffold_2;HRSCAF=53	17110079-17148634	38555	Super-Scaffold_46	Scaffold_3392;HRSCAF=7704	41260561-48642123
tig00025152	Scaffold_2;HRSCAF=53	19504189-19612660	108471	Super-Scaffold_46	Scaffold_3392;HRSCAF=7704	41260561-48642123
tig00025214	Scaffold_4710;HRSCAF=10556	17367883-17439415	71532	Super-Scaffold_46	Scaffold_3392;HRSCAF=7704	41260561-48642123
tig00025232	Scaffold_3024;HRSCAF=6918	35997593-36043140	45547	Super-Scaffold_46	Scaffold_3392;HRSCAF=7704	41260561-48642123
tig00025258	Scaffold_176;HRSCAF=892	17951078-18022199	71121	Super-Scaffold_46	Scaffold_3392;HRSCAF=7704	41260561-48642123
tig00025266	Scaffold_176;HRSCAF=892	19483219-19514595	31376	Super-Scaffold_46	Scaffold_3392;HRSCAF=7704	41260561-48642123
tig00025267	Scaffold_15;HRSCAF=437	33397954-33473688	75734	Super-Scaffold_46	Scaffold_3392;HRSCAF=7704	41260561-48642123
tig00025317	Scaffold_3024;HRSCAF=6918	27604940-27639342	34402	Super-Scaffold_46	Scaffold_3392;HRSCAF=7704	41260561-48642123
tig00025360	Scaffold_3392;HRSCAF=7704	40658691-40741328	82637	Super-Scaffold_46	Scaffold_3392;HRSCAF=7704	41260561-48642123
tig00025371	Scaffold_6;HRSCAF=93	1560069-1601469	41400	Super-Scaffold_46	Scaffold_3392;HRSCAF=7704	41260561-48642123
tig00025399	Scaffold_2;HRSCAF=53	55851077-55897023	45946	Super-Scaffold_46	Scaffold_3392;HRSCAF=7704	41260561-48642123
tig00025421	Scaffold_4710;HRSCAF=10556	118513810-118540563	26753	Super-Scaffold_46	Scaffold_3392;HRSCAF=7704	41260561-48642123
tig00025426	Scaffold_2;HRSCAF=53	6130310-6185268	54958	Super-Scaffold_46	Scaffold_3392;HRSCAF=7704	41260561-48642123
tig00025443	Scaffold_15;HRSCAF=437	39233874-39288032	54158	Super-Scaffold_46	Scaffold_3392;HRSCAF=7704	41260561-48642123
tig00025460	Scaffold_2;HRSCAF=53	41101013-41285804	184791	Super-Scaffold_46	Scaffold_3392;HRSCAF=7704	41260561-48642123
tig00025492	Scaffold_7;HRSCAF=130	4203521-4300565	97044	Super-Scaffold_46	Scaffold_3392;HRSCAF=7704	41260561-48642123
tig00025522	Scaffold_3024;HRSCAF=6918	27840247-27897676	57429	Super-Scaffold_46	Scaffold_3392;HRSCAF=7704	41260561-48642123
tig00025551	Scaffold_11;HRSCAF=172	48813921-48877248	63327	Super-Scaffold_46	Scaffold_3392;HRSCAF=7704	41260561-48642123
tig00025649	Scaffold_2;HRSCAF=53	37545286-37636170	90884	Super-Scaffold_46	Scaffold_3392;HRSCAF=7704	41260561-48642123
tig00025652	Scaffold_3392;HRSCAF=7704	28473205-28628477	155272	Super-Scaffold_46	Scaffold_3392;HRSCAF=7704	41260561-48642123
tig00025708	Scaffold_176;HRSCAF=892	24883386-25033089	149703	Super-Scaffold_46	Scaffold_3392;HRSCAF=7704	41260561-48642123
tig00025724	Scaffold_1;HRSCAF=51	28755444-28964520	209076	Super-Scaffold_46	Scaffold_3392;HRSCAF=7704	41260561-48642123
tig00025735	Scaffold_4710;HRSCAF=10556	4220530-4284776	64246	Super-Scaffold_46	Scaffold_3392;HRSCAF=7704	41260561-48642123
tig00025742	Scaffold_7;HRSCAF=130	35693523-35798420	104897	Super-Scaffold_46	Scaffold_3392;HRSCAF=7704	41260561-48642123
tig00025764	Scaffold_1;HRSCAF=51	25861881-25945863	83982	Super-Scaffold_46	Scaffold_3392;HRSCAF=7704	41260561-48642123
tig00025805	Scaffold_2;HRSCAF=53	12697555-12730706	33151	Super-Scaffold_46	Scaffold_3392;HRSCAF=7704	41260561-48642123
tig00025811	Scaffold_176;HRSCAF=892	9876390-9937028	60638	Super-Scaffold_46	Scaffold_3392;HRSCAF=7704	41260561-48642123
tig00025829	Scaffold_176;HRSCAF=892	21084752-21154029	69277	Super-Scaffold_46	Scaffold_3392;HRSCAF=7704	41260561-48642123
tig00025832	Scaffold_2;HRSCAF=53	52796201-52833553	37352	Super-Scaffold_46	Scaffold_3392;HRSCAF=7704	41260561-48642123
tig00025835	Scaffold_2;HRSCAF=53	52833653-52858133	24480	Super-Scaffold_46	Scaffold_3392;HRSCAF=7704	41260561-48642123
tig00025873	Scaffold_11;HRSCAF=172	2723213-2800494	77281	Super-Scaffold_46	Scaffold_3392;HRSCAF=7704	41260561-48642123
tig00025902	Scaffold_4710;HRSCAF=10556	122757314-122827745	70431	Super-Scaffold_46	Scaffold_3392;HRSCAF=7704	41260561-48642123
tig00025917	Scaffold_494;HRSCAF=1558	21410381-21503191	92810	Super-Scaffold_46	Scaffold_3392;HRSCAF=7704	41260561-48642123
tig00025965	Scaffold_4710;HRSCAF=10556	37911753-38026641	114888	Super-Scaffold_46	Scaffold_3392;HRSCAF=7704	41260561-48642123
tig00025986	Scaffold_176;HRSCAF=892	20827045-20970929	143884	Super-Scaffold_46	Scaffold_3392;HRSCAF=7704	41260561-48642123
tig00026006	Scaffold_14;HRSCAF=233	29381825-29434454	52629	Super-Scaffold_46	Scaffold_3392;HRSCAF=7704	41260561-48642123
tig00026064	Scaffold_4710;HRSCAF=10556	13527203-13572785	45582	Super-Scaffold_46	Scaffold_3392;HRSCAF=7704	41260561-48642123
tig00026109	Scaffold_7;HRSCAF=130	3200107-3251583	51476	Super-Scaffold_46	Scaffold_3392;HRSCAF=7704	41260561-48642123
tig00026114	Scaffold_12;HRSCAF=187	31219536-31275848	56312	Super-Scaffold_46	Scaffold_3392;HRSCAF=7704	41260561-48642123
tig00026160	Scaffold_7;HRSCAF=130	40659633-40709050	49417	Super-Scaffold_46	Scaffold_3392;HRSCAF=7704	41260561-48642123
tig00026163	Scaffold_7;HRSCAF=130	40478057-40522018	43961	Super-Scaffold_46	Scaffold_3392;HRSCAF=7704	41260561-48642123
tig00026259	Scaffold_3392;HRSCAF=7704	50023234-50085020	61786	Super-Scaffold_46	Scaffold_3392;HRSCAF=7704	41260561-48642123
tig00026266	Scaffold_11;HRSCAF=172	42347590-42379146	31556	Super-Scaffold_46	Scaffold_3392;HRSCAF=7704	41260561-48642123
tig00026268	Scaffold_7;HRSCAF=130	25334589-25417595	83006	Super-Scaffold_46	Scaffold_3392;HRSCAF=7704	41260561-48642123
tig00026275	Scaffold_11;HRSCAF=172	46996389-47040768	44379	Super-Scaffold_46	Scaffold_3392;HRSCAF=7704	41260561-48642123
tig00026280	Scaffold_11;HRSCAF=172	49728699-49756174	27475	Super-Scaffold_46	Scaffold_3392;HRSCAF=7704	41260561-48642123
tig00026286	Scaffold_2;HRSCAF=53	13446912-13518115	71203	Super-Scaffold_46	Scaffold_3392;HRSCAF=7704	41260561-48642123
tig00026335	Scaffold_7;HRSCAF=130	8355786-8413928	58142	Super-Scaffold_46	Scaffold_3392;HRSCAF=7704	41260561-48642123
tig00026342	Scaffold_4710;HRSCAF=10556	112634588-112738527	103939	Super-Scaffold_46	Scaffold_3392;HRSCAF=7704	41260561-48642123
tig00026351	Scaffold_176;HRSCAF=892	32338199-32395832	57633	Super-Scaffold_46	Scaffold_3392;HRSCAF=7704	41260561-48642123
tig00026388	Scaffold_4945;HRSCAF=11020	42249009-42326847	77838	Super-Scaffold_46	Scaffold_3392;HRSCAF=7704	41260561-48642123
tig00026412	Scaffold_3024;HRSCAF=6918	41931542-42050746	119204	Super-Scaffold_46	Scaffold_3392;HRSCAF=7704	41260561-48642123
tig00026444	Scaffold_12;HRSCAF=187	11673557-11731750	58193	Super-Scaffold_46	Scaffold_3392;HRSCAF=7704	41260561-48642123
tig00026447	Scaffold_12;HRSCAF=187	11248837-11339298	90461	Super-Scaffold_46	Scaffold_3392;HRSCAF=7704	41260561-48642123
tig00026448	Scaffold_6;HRSCAF=93	52421336-52565676	144340	Super-Scaffold_46	Scaffold_3392;HRSCAF=7704	41260561-48642123
tig00026461	Scaffold_7;HRSCAF=130	8120616-8149389	28773	Super-Scaffold_46	Scaffold_3392;HRSCAF=7704	41260561-48642123
tig00026503	Scaffold_1;HRSCAF=51	19349792-19398583	48791	Super-Scaffold_46	Scaffold_3392;HRSCAF=7704	41260561-48642123
tig00026513	Scaffold_3392;HRSCAF=7704	49354902-49435358	80456	Super-Scaffold_46	Scaffold_3392;HRSCAF=7704	41260561-48642123
tig00026515	Scaffold_4710;HRSCAF=10556	122668225-122757214	88989	Super-Scaffold_46	Scaffold_3392;HRSCAF=7704	41260561-48642123
tig00026557	Scaffold_4710;HRSCAF=10556	123625375-123674619	49244	Super-Scaffold_46	Scaffold_3392;HRSCAF=7704	41260561-48642123
tig00026619	Scaffold_4710;HRSCAF=10556	37713539-37799274	85735	Super-Scaffold_46	Scaffold_3392;HRSCAF=7704	41260561-48642123
tig00026621	Scaffold_12;HRSCAF=187	10018504-10048452	29948	Super-Scaffold_46	Scaffold_3392;HRSCAF=7704	41260561-48642123
tig00026631	Scaffold_11;HRSCAF=172	44619336-44704537	85201	Super-Scaffold_46	Scaffold_3392;HRSCAF=7704	41260561-48642123
tig00026689	Scaffold_3766;HRSCAF=8561	33541653-33720910	179257	Super-Scaffold_46	Scaffold_3392;HRSCAF=7704	41260561-48642123
tig00026694	Scaffold_4710;HRSCAF=10556	123511923-123586272	74349	Super-Scaffold_46	Scaffold_3392;HRSCAF=7704	41260561-48642123
tig00026699	Scaffold_3;HRSCAF=56	25516473-25564708	48235	Super-Scaffold_46	Scaffold_3392;HRSCAF=7704	41260561-48642123
tig00026707	Scaffold_2;HRSCAF=53	48713571-48802935	89364	Super-Scaffold_46	Scaffold_3392;HRSCAF=7704	41260561-48642123
tig00004305	Scaffold_2;HRSCAF=53	41421712-41498412	76700	Super-Scaffold_46	Scaffold_3392;HRSCAF=7704	41260561-48642123
tig00001526	Scaffold_3024;HRSCAF=6918	8523464-8582811	59347	Super-Scaffold_46	Scaffold_3392;HRSCAF=7704	41260561-48642123
tig00026740	Scaffold_16;HRSCAF=451	16857773-16955682	97909	Super-Scaffold_46	Scaffold_3392;HRSCAF=7704	41260561-48642123
tig00026759	Scaffold_14;HRSCAF=233	21551933-21610104	58171	Super-Scaffold_46	Scaffold_3392;HRSCAF=7704	41260561-48642123
tig00026796	Scaffold_4710;HRSCAF=10556	21806707-21879271	72564	Super-Scaffold_46	Scaffold_3392;HRSCAF=7704	41260561-48642123
tig00026797	Scaffold_7;HRSCAF=130	38453891-38501406	47515	Super-Scaffold_46	Scaffold_3392;HRSCAF=7704	41260561-48642123
tig00026801	Scaffold_11;HRSCAF=172	29650041-29698121	48080	Super-Scaffold_46	Scaffold_3392;HRSCAF=7704	41260561-48642123
tig00026808	Scaffold_12;HRSCAF=187	39587624-39647190	59566	Super-Scaffold_46	Scaffold_3392;HRSCAF=7704	41260561-48642123
tig00026869	Scaffold_15;HRSCAF=437	22495551-22558990	63439	Super-Scaffold_46	Scaffold_3392;HRSCAF=7704	41260561-48642123
tig00026890	Scaffold_494;HRSCAF=1558	21058359-21130464	72105	Super-Scaffold_46	Scaffold_3392;HRSCAF=7704	41260561-48642123
tig00027000	Scaffold_1;HRSCAF=51	45578694-45606867	28173	Super-Scaffold_46	Scaffold_3392;HRSCAF=7704	41260561-48642123
tig00027020	Scaffold_3392;HRSCAF=7704	30473064-30517139	44075	Super-Scaffold_46	Scaffold_3392;HRSCAF=7704	41260561-48642123
tig00027032	Scaffold_4710;HRSCAF=10556	37085878-37225707	139829	Super-Scaffold_46	Scaffold_3392;HRSCAF=7704	41260561-48642123
tig00027047	Scaffold_7;HRSCAF=130	34419062-34451809	32747	Super-Scaffold_46	Scaffold_3392;HRSCAF=7704	41260561-48642123
tig00027053	Scaffold_3024;HRSCAF=6918	46133871-46193931	60060	Super-Scaffold_46	Scaffold_3392;HRSCAF=7704	41260561-48642123
tig00027055	Scaffold_4710;HRSCAF=10556	25403033-25470028	66995	Super-Scaffold_46	Scaffold_3392;HRSCAF=7704	41260561-48642123
tig00027117	Scaffold_14;HRSCAF=233	28937620-29018719	81099	Super-Scaffold_46	Scaffold_3392;HRSCAF=7704	41260561-48642123
tig00027154	Scaffold_6;HRSCAF=93	1289672-1374452	84780	Super-Scaffold_46	Scaffold_3392;HRSCAF=7704	41260561-48642123
tig00027164	Scaffold_4945;HRSCAF=11020	35506754-35536410	29656	Super-Scaffold_46	Scaffold_3392;HRSCAF=7704	41260561-48642123
tig00027199	Scaffold_11;HRSCAF=172	32516697-32537633	20936	Super-Scaffold_46	Scaffold_3392;HRSCAF=7704	41260561-48642123
tig00027214	Scaffold_7;HRSCAF=130	46302624-46353297	50673	Super-Scaffold_46	Scaffold_3392;HRSCAF=7704	41260561-48642123
tig00027231	Scaffold_6;HRSCAF=93	40043567-40116525	72958	Super-Scaffold_46	Scaffold_3392;HRSCAF=7704	41260561-48642123
tig00027274	Scaffold_6;HRSCAF=93	44745597-44860608	115011	Super-Scaffold_46	Scaffold_3392;HRSCAF=7704	41260561-48642123
tig00027284	Scaffold_3392;HRSCAF=7704	49100918-49188461	87543	Super-Scaffold_46	Scaffold_3392;HRSCAF=7704	41260561-48642123
tig00027300	Scaffold_6;HRSCAF=93	49960003-50011421	51418	Super-Scaffold_46	Scaffold_3392;HRSCAF=7704	41260561-48642123
tig00006984	Scaffold_7;HRSCAF=130	10915413-11001122	85709	Super-Scaffold_46	Scaffold_3392;HRSCAF=7704	41260561-48642123
tig00027334	Scaffold_16;HRSCAF=451	8733613-8778975	45362	Super-Scaffold_46	Scaffold_3392;HRSCAF=7704	41260561-48642123
tig00027336	Scaffold_4710;HRSCAF=10556	25967274-26061604	94330	Super-Scaffold_46	Scaffold_3392;HRSCAF=7704	41260561-48642123
tig00027379	Scaffold_2;HRSCAF=53	41728057-41777176	49119	Super-Scaffold_46	Scaffold_3392;HRSCAF=7704	41260561-48642123
tig00027382	Scaffold_7;HRSCAF=130	10553877-10639199	85322	Super-Scaffold_46	Scaffold_3392;HRSCAF=7704	41260561-48642123
tig00027382	Scaffold_7;HRSCAF=130	10553877-10639199	85322	Super-Scaffold_46	Scaffold_3392;HRSCAF=7704	41260561-48642123
tig00027402	Scaffold_7;HRSCAF=130	11001222-11063228	62006	Super-Scaffold_46	Scaffold_3392;HRSCAF=7704	41260561-48642123
tig00027412	Scaffold_3392;HRSCAF=7704	48765135-48888243	123108	Super-Scaffold_46	Scaffold_3392;HRSCAF=7704	41260561-48642123
tig00027415	Scaffold_3766;HRSCAF=8561	35600822-35639275	38453	Super-Scaffold_46	Scaffold_3392;HRSCAF=7704	41260561-48642123
tig00027439	Scaffold_3392;HRSCAF=7704	33465474-33507017	41543	Super-Scaffold_46	Scaffold_3392;HRSCAF=7704	41260561-48642123
tig00027476	Scaffold_3024;HRSCAF=6918	17162514-17228351	65837	Super-Scaffold_46	Scaffold_3392;HRSCAF=7704	41260561-48642123
tig00027478	Scaffold_3024;HRSCAF=6918	33408358-33479277	70919	Super-Scaffold_46	Scaffold_3392;HRSCAF=7704	41260561-48642123
tig00027489	Scaffold_7;HRSCAF=130	4145052-4203421	58369	Super-Scaffold_46	Scaffold_3392;HRSCAF=7704	41260561-48642123
tig00027491	Scaffold_11;HRSCAF=172	45739167-45831761	92594	Super-Scaffold_46	Scaffold_3392;HRSCAF=7704	41260561-48642123
tig00027544	Scaffold_2;HRSCAF=53	3967383-3998601	31218	Super-Scaffold_46	Scaffold_3392;HRSCAF=7704	41260561-48642123
tig00027556	Scaffold_2;HRSCAF=53	24366913-24456720	89807	Super-Scaffold_46	Scaffold_3392;HRSCAF=7704	41260561-48642123
tig00032211	Scaffold_2;HRSCAF=53	24456820-24519874	63054	Super-Scaffold_46	Scaffold_3392;HRSCAF=7704	41260561-48642123
tig00027563	Scaffold_12;HRSCAF=187	8657299-8769854	112555	Super-Scaffold_46	Scaffold_3392;HRSCAF=7704	41260561-48642123
tig00027567	Scaffold_3392;HRSCAF=7704	26794194-26837482	43288	Super-Scaffold_46	Scaffold_3392;HRSCAF=7704	41260561-48642123
tig00027593	Scaffold_4710;HRSCAF=10556	13132163-13164554	32391	Super-Scaffold_46	Scaffold_3392;HRSCAF=7704	41260561-48642123
tig00027595	Scaffold_11;HRSCAF=172	30171722-30203665	31943	Super-Scaffold_46	Scaffold_3392;HRSCAF=7704	41260561-48642123
tig00027607	Scaffold_3392;HRSCAF=7704	36417016-36503896	86880	Super-Scaffold_46	Scaffold_3392;HRSCAF=7704	41260561-48642123
tig00027610	Scaffold_11;HRSCAF=172	41650248-41676963	26715	Super-Scaffold_46	Scaffold_3392;HRSCAF=7704	41260561-48642123
tig00027639	Scaffold_11;HRSCAF=172	50307490-50333556	26066	Super-Scaffold_46	Scaffold_3392;HRSCAF=7704	41260561-48642123
tig00027654	Scaffold_2;HRSCAF=53	48623655-48713471	89816	Super-Scaffold_46	Scaffold_3392;HRSCAF=7704	41260561-48642123
tig00027751	Scaffold_14;HRSCAF=233	29313035-29381725	68690	Super-Scaffold_46	Scaffold_3392;HRSCAF=7704	41260561-48642123
tig00027766	Scaffold_12;HRSCAF=187	17441554-17493327	51773	Super-Scaffold_46	Scaffold_3392;HRSCAF=7704	41260561-48642123
tig00027768.2	Scaffold_3766;HRSCAF=8561	23109238-23209425	100187	Super-Scaffold_46	Scaffold_3392;HRSCAF=7704	41260561-48642123
tig00027780	Scaffold_4710;HRSCAF=10556	37843149-37911653	68504	Super-Scaffold_46	Scaffold_3392;HRSCAF=7704	41260561-48642123
tig00027790	Scaffold_494;HRSCAF=1558	26182328-26236193	53865	Super-Scaffold_46	Scaffold_3392;HRSCAF=7704	41260561-48642123
tig00027797	Scaffold_3;HRSCAF=56	27455016-27499447	44431	Super-Scaffold_46	Scaffold_3392;HRSCAF=7704	41260561-48642123
tig00027799	Scaffold_2;HRSCAF=53	53889769-53930320	40551	Super-Scaffold_46	Scaffold_3392;HRSCAF=7704	41260561-48642123
tig00027800	Scaffold_12;HRSCAF=187	37300517-37361698	61181	Super-Scaffold_46	Scaffold_3392;HRSCAF=7704	41260561-48642123
tig00027801	Scaffold_6;HRSCAF=93	42349676-42373559	23883	Super-Scaffold_46	Scaffold_3392;HRSCAF=7704	41260561-48642123
tig00027867	Scaffold_3024;HRSCAF=6918	15241594-15275635	34041	Super-Scaffold_46	Scaffold_3392;HRSCAF=7704	41260561-48642123
tig00027870	Scaffold_4710;HRSCAF=10556	102615773-102687313	71540	Super-Scaffold_46	Scaffold_3392;HRSCAF=7704	41260561-48642123
tig00027950	Scaffold_12;HRSCAF=187	39481690-39515376	33686	Super-Scaffold_46	Scaffold_3392;HRSCAF=7704	41260561-48642123
tig00027951	Scaffold_1;HRSCAF=51	24845734-24895153	49419	Super-Scaffold_46	Scaffold_3392;HRSCAF=7704	41260561-48642123
tig00028020	Scaffold_3024;HRSCAF=6918	33170558-33292362	121804	Super-Scaffold_46	Scaffold_3392;HRSCAF=7704	41260561-48642123
tig00028038	Scaffold_3392;HRSCAF=7704	31327703-31380987	53284	Super-Scaffold_46	Scaffold_3392;HRSCAF=7704	41260561-48642123
tig00028042	Scaffold_3766;HRSCAF=8561	9096797-9139608	42811	Super-Scaffold_46	Scaffold_3392;HRSCAF=7704	41260561-48642123
tig00028045	Scaffold_12;HRSCAF=187	3403121-3436238	33117	Super-Scaffold_46	Scaffold_3392;HRSCAF=7704	41260561-48642123
tig00028077	Scaffold_4710;HRSCAF=10556	118373092-118445103	72011	Super-Scaffold_46	Scaffold_3392;HRSCAF=7704	41260561-48642123
tig00028125	Scaffold_2;HRSCAF=53	17020602-17109979	89377	Super-Scaffold_46	Scaffold_3392;HRSCAF=7704	41260561-48642123
tig00028137	Scaffold_11;HRSCAF=172	50008834-50031561	22727	Super-Scaffold_46	Scaffold_3392;HRSCAF=7704	41260561-48642123
tig00028144	Scaffold_3024;HRSCAF=6918	32832168-32903618	71450	Super-Scaffold_46	Scaffold_3392;HRSCAF=7704	41260561-48642123
tig00028183	Scaffold_6;HRSCAF=93	52338531-52421236	82705	Super-Scaffold_46	Scaffold_3392;HRSCAF=7704	41260561-48642123
tig00028213	Scaffold_3766;HRSCAF=8561	12707528-12754270	46742	Super-Scaffold_46	Scaffold_3392;HRSCAF=7704	41260561-48642123
tig00028232	Scaffold_3024;HRSCAF=6918	40184560-40278464	93904	Super-Scaffold_46	Scaffold_3392;HRSCAF=7704	41260561-48642123
tig00028234	Scaffold_176;HRSCAF=892	28637463-28707049	69586	Super-Scaffold_46	Scaffold_3392;HRSCAF=7704	41260561-48642123
tig00028251	Scaffold_14;HRSCAF=233	29480145-29570827	90682	Super-Scaffold_46	Scaffold_3392;HRSCAF=7704	41260561-48642123
tig00028257	Scaffold_6;HRSCAF=93	52565776-52601951	36175	Super-Scaffold_46	Scaffold_3392;HRSCAF=7704	41260561-48642123
tig00028259	Scaffold_6;HRSCAF=93	52697449-52759218	61769	Super-Scaffold_46	Scaffold_3392;HRSCAF=7704	41260561-48642123
tig00028271	Scaffold_494;HRSCAF=1558	28219293-28288083	68790	Super-Scaffold_46	Scaffold_3392;HRSCAF=7704	41260561-48642123
tig00028288	Scaffold_12;HRSCAF=187	37034321-37109875	75554	Super-Scaffold_46	Scaffold_3392;HRSCAF=7704	41260561-48642123
tig00028288	Scaffold_12;HRSCAF=187	37034321-37109875	75554	Super-Scaffold_46	Scaffold_3392;HRSCAF=7704	41260561-48642123
tig00028319	Scaffold_12;HRSCAF=187	35865222-35926158	60936	Super-Scaffold_46	Scaffold_3392;HRSCAF=7704	41260561-48642123
tig00028320	Scaffold_4710;HRSCAF=10556	26649509-26736317	86808	Super-Scaffold_46	Scaffold_3392;HRSCAF=7704	41260561-48642123
tig00028323	Scaffold_3;HRSCAF=56	42154409-42212952	58543	Super-Scaffold_46	Scaffold_3392;HRSCAF=7704	41260561-48642123
tig00028353	Scaffold_3392;HRSCAF=7704	30173653-30230107	56454	Super-Scaffold_46	Scaffold_3392;HRSCAF=7704	41260561-48642123
tig00028355	Scaffold_3392;HRSCAF=7704	30230207-30266419	36212	Super-Scaffold_46	Scaffold_3392;HRSCAF=7704	41260561-48642123
tig00028365	Scaffold_11;HRSCAF=172	32595425-32627867	32442	Super-Scaffold_46	Scaffold_3392;HRSCAF=7704	41260561-48642123
tig00028407	Scaffold_1;HRSCAF=51	14796269-14832938	36669	Super-Scaffold_46	Scaffold_3392;HRSCAF=7704	41260561-48642123
tig00028408	Scaffold_1;HRSCAF=51	14897594-14939622	42028	Super-Scaffold_46	Scaffold_3392;HRSCAF=7704	41260561-48642123
tig00028409	Scaffold_1;HRSCAF=51	14728802-14796169	67367	Super-Scaffold_46	Scaffold_3392;HRSCAF=7704	41260561-48642123
tig00028436	Scaffold_12;HRSCAF=187	36013770-36087333	73563	Super-Scaffold_46	Scaffold_3392;HRSCAF=7704	41260561-48642123
tig00028441	Scaffold_4710;HRSCAF=10556	27192641-27294027	101386	Super-Scaffold_46	Scaffold_3392;HRSCAF=7704	41260561-48642123
tig00028466	Scaffold_11;HRSCAF=172	49021041-49061869	40828	Super-Scaffold_46	Scaffold_3392;HRSCAF=7704	41260561-48642123
tig00028491	Scaffold_3392;HRSCAF=7704	7353660-7388968	35308	Super-Scaffold_46	Scaffold_3392;HRSCAF=7704	41260561-48642123
tig00028523	Scaffold_2;HRSCAF=53	33528131-33560760	32629	Super-Scaffold_46	Scaffold_3392;HRSCAF=7704	41260561-48642123
tig00028539	Scaffold_11;HRSCAF=172	2185965-2288715	102750	Super-Scaffold_46	Scaffold_3392;HRSCAF=7704	41260561-48642123
tig00028543	Scaffold_7;HRSCAF=130	41215250-41259876	44626	Super-Scaffold_46	Scaffold_3392;HRSCAF=7704	41260561-48642123
tig00028547	Scaffold_12;HRSCAF=187	46483954-46537335	53381	Super-Scaffold_46	Scaffold_3392;HRSCAF=7704	41260561-48642123
tig00028571	Scaffold_12;HRSCAF=187	31144938-31180154	35216	Super-Scaffold_46	Scaffold_3392;HRSCAF=7704	41260561-48642123
tig00028581	Scaffold_4710;HRSCAF=10556	120650830-120753397	102567	Super-Scaffold_46	Scaffold_3392;HRSCAF=7704	41260561-48642123
tig00028584	Scaffold_3392;HRSCAF=7704	27217048-27296469	79421	Super-Scaffold_46	Scaffold_3392;HRSCAF=7704	41260561-48642123
tig00028591	Scaffold_6;HRSCAF=93	45127066-45165128	38062	Super-Scaffold_46	Scaffold_3392;HRSCAF=7704	41260561-48642123
tig00028620	Scaffold_4710;HRSCAF=10556	123141451-123247596	106145	Super-Scaffold_46	Scaffold_3392;HRSCAF=7704	41260561-48642123
tig00028629	Scaffold_4945;HRSCAF=11020	26378313-26440908	62595	Super-Scaffold_46	Scaffold_3392;HRSCAF=7704	41260561-48642123
tig00028631	Scaffold_2;HRSCAF=53	17322214-17356910	34696	Super-Scaffold_46	Scaffold_3392;HRSCAF=7704	41260561-48642123
tig00028636	Scaffold_1;HRSCAF=51	15368580-15415480	46900	Super-Scaffold_46	Scaffold_3392;HRSCAF=7704	41260561-48642123
tig00028640	Scaffold_11;HRSCAF=172	47333410-47411337	77927	Super-Scaffold_46	Scaffold_3392;HRSCAF=7704	41260561-48642123
tig00028650	Scaffold_12;HRSCAF=187	5725820-5779434	53614	Super-Scaffold_46	Scaffold_3392;HRSCAF=7704	41260561-48642123
tig00028660	Scaffold_6;HRSCAF=93	45892186-45964314	72128	Super-Scaffold_46	Scaffold_3392;HRSCAF=7704	41260561-48642123
tig00028672	Scaffold_3;HRSCAF=56	53386903-53437863	50960	Super-Scaffold_46	Scaffold_3392;HRSCAF=7704	41260561-48642123
tig00028694	Scaffold_2;HRSCAF=53	12248720-12365197	116477	Super-Scaffold_46	Scaffold_3392;HRSCAF=7704	41260561-48642123
tig00028717	Scaffold_4710;HRSCAF=10556	110402770-110518930	116160	Super-Scaffold_46	Scaffold_3392;HRSCAF=7704	41260561-48642123
tig00028726	Scaffold_494;HRSCAF=1558	37556968-37661049	104081	Super-Scaffold_46	Scaffold_3392;HRSCAF=7704	41260561-48642123
tig00028728	Scaffold_494;HRSCAF=1558	37282846-37323995	41149	Super-Scaffold_46	Scaffold_3392;HRSCAF=7704	41260561-48642123
tig00028739	Scaffold_3024;HRSCAF=6918	28493903-28604619	110716	Super-Scaffold_46	Scaffold_3392;HRSCAF=7704	41260561-48642123
tig00028741	Scaffold_7;HRSCAF=130	45534817-45582047	47230	Super-Scaffold_46	Scaffold_3392;HRSCAF=7704	41260561-48642123
tig00028755	Scaffold_12;HRSCAF=187	36364595-36505290	140695	Super-Scaffold_46	Scaffold_3392;HRSCAF=7704	41260561-48642123
tig00005854	Scaffold_4710;HRSCAF=10556	38531551-38576584	45033	Super-Scaffold_46	Scaffold_3392;HRSCAF=7704	41260561-48642123
tig00028916	Scaffold_11;HRSCAF=172	42556814-42601458	44644	Super-Scaffold_46	Scaffold_3392;HRSCAF=7704	41260561-48642123
tig00028937	Scaffold_3766;HRSCAF=8561	18352799-18410492	57693	Super-Scaffold_46	Scaffold_3392;HRSCAF=7704	41260561-48642123
tig00028980	Scaffold_3024;HRSCAF=6918	17816702-17895314	78612	Super-Scaffold_46	Scaffold_3392;HRSCAF=7704	41260561-48642123
tig00028981	Scaffold_4710;HRSCAF=10556	4655196-4708356	53160	Super-Scaffold_46	Scaffold_3392;HRSCAF=7704	41260561-48642123
tig00029036	Scaffold_3766;HRSCAF=8561	10128672-10167572	38900	Super-Scaffold_46	Scaffold_3392;HRSCAF=7704	41260561-48642123
tig00029063	Scaffold_7;HRSCAF=130	35201791-35242051	40260	Super-Scaffold_46	Scaffold_3392;HRSCAF=7704	41260561-48642123
tig00029073	Scaffold_3392;HRSCAF=7704	41128240-41175330	47090	Super-Scaffold_46	Scaffold_3392;HRSCAF=7704	41260561-48642123
tig00029088	Scaffold_1;HRSCAF=51	24573308-24688465	115157	Super-Scaffold_46	Scaffold_3392;HRSCAF=7704	41260561-48642123
tig00029111	Scaffold_3766;HRSCAF=8561	20957668-21033156	75488	Super-Scaffold_46	Scaffold_3392;HRSCAF=7704	41260561-48642123
tig00029140	Scaffold_3392;HRSCAF=7704	40741428-40838008	96580	Super-Scaffold_46	Scaffold_3392;HRSCAF=7704	41260561-48642123
tig00029200	Scaffold_15;HRSCAF=437	38386716-38438342	51626	Super-Scaffold_46	Scaffold_3392;HRSCAF=7704	41260561-48642123
tig00029272	Scaffold_12;HRSCAF=187	47816560-47864773	48213	Super-Scaffold_46	Scaffold_3392;HRSCAF=7704	41260561-48642123
tig00029289	Scaffold_494;HRSCAF=1558	40266787-40343191	76404	Super-Scaffold_46	Scaffold_3392;HRSCAF=7704	41260561-48642123
tig00029296	Scaffold_11;HRSCAF=172	50526322-50564446	38124	Super-Scaffold_46	Scaffold_3392;HRSCAF=7704	41260561-48642123
tig00029298	Scaffold_4710;HRSCAF=10556	41781966-41843579	61613	Super-Scaffold_46	Scaffold_3392;HRSCAF=7704	41260561-48642123
tig00029301	Scaffold_3024;HRSCAF=6918	35649573-35705801	56228	Super-Scaffold_46	Scaffold_3392;HRSCAF=7704	41260561-48642123
tig00029377	Scaffold_7;HRSCAF=130	10306988-10361344	54356	Super-Scaffold_46	Scaffold_3392;HRSCAF=7704	41260561-48642123
tig00029413	Scaffold_4710;HRSCAF=10556	111412482-111444322	31840	Super-Scaffold_46	Scaffold_3392;HRSCAF=7704	41260561-48642123
tig00029414	Scaffold_494;HRSCAF=1558	40208051-40266687	58636	Super-Scaffold_46	Scaffold_3392;HRSCAF=7704	41260561-48642123
tig00029417	Scaffold_3;HRSCAF=56	28066482-28119223	52741	Super-Scaffold_46	Scaffold_3392;HRSCAF=7704	41260561-48642123
tig00029441	Scaffold_1;HRSCAF=51	29605881-29655193	49312	Super-Scaffold_46	Scaffold_3392;HRSCAF=7704	41260561-48642123
tig00029465	Scaffold_494;HRSCAF=1558	34388931-34454451	65520	Super-Scaffold_46	Scaffold_3392;HRSCAF=7704	41260561-48642123
tig00029520	Scaffold_3024;HRSCAF=6918	28312923-28389757	76834	Super-Scaffold_46	Scaffold_3392;HRSCAF=7704	41260561-48642123
tig00029525	Scaffold_11;HRSCAF=172	9781025-9827129	46104	Super-Scaffold_46	Scaffold_3392;HRSCAF=7704	41260561-48642123
tig00029530	Scaffold_3024;HRSCAF=6918	32175338-32211513	36175	Super-Scaffold_46	Scaffold_3392;HRSCAF=7704	41260561-48642123
tig00029556	Scaffold_3024;HRSCAF=6918	27972090-28003392	31302	Super-Scaffold_46	Scaffold_3392;HRSCAF=7704	41260561-48642123
tig00029562	Scaffold_176;HRSCAF=892	27193488-27256056	62568	Super-Scaffold_46	Scaffold_3392;HRSCAF=7704	41260561-48642123
tig00029576	Scaffold_11;HRSCAF=172	33422178-33484050	61872	Super-Scaffold_46	Scaffold_3392;HRSCAF=7704	41260561-48642123
tig00029582	Scaffold_6;HRSCAF=93	40779008-40833735	54727	Super-Scaffold_46	Scaffold_3392;HRSCAF=7704	41260561-48642123
tig00029623	Scaffold_3766;HRSCAF=8561	55455322-55516515	61193	Super-Scaffold_46	Scaffold_3392;HRSCAF=7704	41260561-48642123
tig00029662	Scaffold_2;HRSCAF=53	16985326-17020502	35176	Super-Scaffold_46	Scaffold_3392;HRSCAF=7704	41260561-48642123
tig00029665	Scaffold_14;HRSCAF=233	9495417-9555207	59790	Super-Scaffold_46	Scaffold_3392;HRSCAF=7704	41260561-48642123
tig00029682	Scaffold_3766;HRSCAF=8561	18708399-18767498	59099	Super-Scaffold_46	Scaffold_3392;HRSCAF=7704	41260561-48642123
tig00029688	Scaffold_4710;HRSCAF=10556	102687413-102744281	56868	Super-Scaffold_46	Scaffold_3392;HRSCAF=7704	41260561-48642123
tig00029691	Scaffold_7;HRSCAF=130	10837413-10915313	77900	Super-Scaffold_46	Scaffold_3392;HRSCAF=7704	41260561-48642123
tig00029718	Scaffold_6;HRSCAF=93	40988805-41047739	58934	Super-Scaffold_46	Scaffold_3392;HRSCAF=7704	41260561-48642123
tig00029738	Scaffold_15;HRSCAF=437	44080573-44142586	62013	Super-Scaffold_46	Scaffold_3392;HRSCAF=7704	41260561-48642123
tig00029743	Scaffold_4710;HRSCAF=10556	98991578-99044909	53331	Super-Scaffold_46	Scaffold_3392;HRSCAF=7704	41260561-48642123
tig00029783	Scaffold_4710;HRSCAF=10556	119541301-119592341	51040	Super-Scaffold_46	Scaffold_3392;HRSCAF=7704	41260561-48642123
tig00029803	Scaffold_11;HRSCAF=172	37343064-37434907	91843	Super-Scaffold_46	Scaffold_3392;HRSCAF=7704	41260561-48642123
tig00029830	Scaffold_4710;HRSCAF=10556	110288494-110402670	114176	Super-Scaffold_46	Scaffold_3392;HRSCAF=7704	41260561-48642123
tig00029836	Scaffold_7;HRSCAF=130	16828923-16905593	76670	Super-Scaffold_46	Scaffold_3392;HRSCAF=7704	41260561-48642123
tig00029847	Scaffold_7;HRSCAF=130	35857592-35909166	51574	Super-Scaffold_46	Scaffold_3392;HRSCAF=7704	41260561-48642123
tig00029883	Scaffold_3;HRSCAF=56	21132225-21170216	37991	Super-Scaffold_46	Scaffold_3392;HRSCAF=7704	41260561-48642123
tig00029908	Scaffold_3024;HRSCAF=6918	45518944-45563082	44138	Super-Scaffold_46	Scaffold_3392;HRSCAF=7704	41260561-48642123
tig00029911	Scaffold_176;HRSCAF=892	21649721-21711174	61453	Super-Scaffold_46	Scaffold_3392;HRSCAF=7704	41260561-48642123
tig00029930	Scaffold_176;HRSCAF=892	54020787-54134874	114087	Super-Scaffold_46	Scaffold_3392;HRSCAF=7704	41260561-48642123
tig00029948	Scaffold_2;HRSCAF=53	12417992-12471013	53021	Super-Scaffold_46	Scaffold_3392;HRSCAF=7704	41260561-48642123
tig00029964	Scaffold_494;HRSCAF=1558	29009108-29040864	31756	Super-Scaffold_46	Scaffold_3392;HRSCAF=7704	41260561-48642123
tig00029994	Scaffold_2;HRSCAF=53	22322311-22383645	61334	Super-Scaffold_46	Scaffold_3392;HRSCAF=7704	41260561-48642123
tig00030001	Scaffold_3392;HRSCAF=7704	34145467-34178230	32763	Super-Scaffold_46	Scaffold_3392;HRSCAF=7704	41260561-48642123
tig00030007	Scaffold_15;HRSCAF=437	40217021-40257394	40373	Super-Scaffold_46	Scaffold_3392;HRSCAF=7704	41260561-48642123
tig00030009	Scaffold_3392;HRSCAF=7704	36297555-36370343	72788	Super-Scaffold_46	Scaffold_3392;HRSCAF=7704	41260561-48642123
tig00030021	Scaffold_11;HRSCAF=172	9683149-9780925	97776	Super-Scaffold_46	Scaffold_3392;HRSCAF=7704	41260561-48642123
tig00030032	Scaffold_2;HRSCAF=53	54700985-54790768	89783	Super-Scaffold_46	Scaffold_3392;HRSCAF=7704	41260561-48642123
tig00030042	Scaffold_4710;HRSCAF=10556	27491117-27545892	54775	Super-Scaffold_46	Scaffold_3392;HRSCAF=7704	41260561-48642123
tig00030099	Scaffold_3024;HRSCAF=6918	32671864-32728293	56429	Super-Scaffold_46	Scaffold_3392;HRSCAF=7704	41260561-48642123
tig00030157	Scaffold_1;HRSCAF=51	13973404-14037692	64288	Super-Scaffold_46	Scaffold_3392;HRSCAF=7704	41260561-48642123
tig00030159	Scaffold_1;HRSCAF=51	25803997-25861781	57784	Super-Scaffold_46	Scaffold_3392;HRSCAF=7704	41260561-48642123
tig00030206	Scaffold_3024;HRSCAF=6918	36364220-36460973	96753	Super-Scaffold_46	Scaffold_3392;HRSCAF=7704	41260561-48642123
tig00030251	Scaffold_2;HRSCAF=53	20728691-20841901	113210	Super-Scaffold_46	Scaffold_3392;HRSCAF=7704	41260561-48642123
tig00030294	Scaffold_7;HRSCAF=130	41259976-41356357	96381	Super-Scaffold_46	Scaffold_3392;HRSCAF=7704	41260561-48642123
tig00030324	Scaffold_7;HRSCAF=130	10799925-10837313	37388	Super-Scaffold_46	Scaffold_3392;HRSCAF=7704	41260561-48642123
tig00030347	Scaffold_7;HRSCAF=130	37174873-37222626	47753	Super-Scaffold_46	Scaffold_3392;HRSCAF=7704	41260561-48642123
tig00030382	Scaffold_4710;HRSCAF=10556	122993472-123050862	57390	Super-Scaffold_46	Scaffold_3392;HRSCAF=7704	41260561-48642123
tig00030433	Scaffold_1;HRSCAF=51	25945963-25982339	36376	Super-Scaffold_46	Scaffold_3392;HRSCAF=7704	41260561-48642123
tig00030461	Scaffold_7;HRSCAF=130	42141108-42222296	81188	Super-Scaffold_46	Scaffold_3392;HRSCAF=7704	41260561-48642123
tig00030463	Scaffold_7;HRSCAF=130	42542152-42572916	30764	Super-Scaffold_46	Scaffold_3392;HRSCAF=7704	41260561-48642123
tig00030477	Scaffold_1;HRSCAF=51	37820829-37966968	146139	Super-Scaffold_46	Scaffold_3392;HRSCAF=7704	41260561-48642123
tig00030498	Scaffold_176;HRSCAF=892	45963157-46015471	52314	Super-Scaffold_46	Scaffold_3392;HRSCAF=7704	41260561-48642123
tig00030503	Scaffold_12;HRSCAF=187	37543595-37599226	55631	Super-Scaffold_46	Scaffold_3392;HRSCAF=7704	41260561-48642123
tig00030521	Scaffold_4710;HRSCAF=10556	123247696-123315497	67801	Super-Scaffold_46	Scaffold_3392;HRSCAF=7704	41260561-48642123
tig00030524	Scaffold_7;HRSCAF=130	13731812-13755860	24048	Super-Scaffold_46	Scaffold_3392;HRSCAF=7704	41260561-48642123
tig00030525	Scaffold_12;HRSCAF=187	30137962-30249792	111830	Super-Scaffold_46	Scaffold_3392;HRSCAF=7704	41260561-48642123
tig00030545	Scaffold_12;HRSCAF=187	36566253-36593689	27436	Super-Scaffold_46	Scaffold_3392;HRSCAF=7704	41260561-48642123
tig00030557	Scaffold_3392;HRSCAF=7704	23814614-23845517	30903	Super-Scaffold_46	Scaffold_3392;HRSCAF=7704	41260561-48642123
tig00030565	Scaffold_6;HRSCAF=93	45165228-45208104	42876	Super-Scaffold_46	Scaffold_3392;HRSCAF=7704	41260561-48642123
tig00030569	Scaffold_12;HRSCAF=187	11556508-11604869	48361	Super-Scaffold_46	Scaffold_3392;HRSCAF=7704	41260561-48642123
tig00030575	Scaffold_2;HRSCAF=53	4529506-4577621	48115	Super-Scaffold_46	Scaffold_3392;HRSCAF=7704	41260561-48642123
tig00030595	Scaffold_3;HRSCAF=56	9853480-9904145	50665	Super-Scaffold_46	Scaffold_3392;HRSCAF=7704	41260561-48642123
tig00030650	Scaffold_2;HRSCAF=53	16917065-16985226	68161	Super-Scaffold_46	Scaffold_3392;HRSCAF=7704	41260561-48642123
tig00034150	Scaffold_4710;HRSCAF=10556	44951249-44998610	47361	Super-Scaffold_46	Scaffold_3392;HRSCAF=7704	41260561-48642123
tig00030678.2	Scaffold_6;HRSCAF=93	52759318-52826188	66870	Super-Scaffold_46	Scaffold_3392;HRSCAF=7704	41260561-48642123
tig00030685	Scaffold_4710;HRSCAF=10556	19331593-19373059	41466	Super-Scaffold_46	Scaffold_3392;HRSCAF=7704	41260561-48642123
tig00030694	Scaffold_494;HRSCAF=1558	26704568-26726753	22185	Super-Scaffold_46	Scaffold_3392;HRSCAF=7704	41260561-48642123
tig00030749	Scaffold_1;HRSCAF=51	31102658-31162033	59375	Super-Scaffold_46	Scaffold_3392;HRSCAF=7704	41260561-48642123
tig00030805	Scaffold_12;HRSCAF=187	6130821-6207336	76515	Super-Scaffold_46	Scaffold_3392;HRSCAF=7704	41260561-48642123
tig00030807	Scaffold_3024;HRSCAF=6918	33826043-33868320	42277	Super-Scaffold_46	Scaffold_3392;HRSCAF=7704	41260561-48642123
tig00030810	Scaffold_7;HRSCAF=130	2942116-2986940	44824	Super-Scaffold_46	Scaffold_3392;HRSCAF=7704	41260561-48642123
tig00030831.2	Scaffold_12;HRSCAF=187	4020925-4142751	121826	Super-Scaffold_46	Scaffold_3392;HRSCAF=7704	41260561-48642123
tig00030849	Scaffold_2;HRSCAF=53	21159169-21219113	59944	Super-Scaffold_46	Scaffold_3392;HRSCAF=7704	41260561-48642123
tig00030883	Scaffold_4710;HRSCAF=10556	4336239-4380420	44181	Super-Scaffold_46	Scaffold_3392;HRSCAF=7704	41260561-48642123
tig00030927	Scaffold_7;HRSCAF=130	36886834-36913944	27110	Super-Scaffold_46	Scaffold_3392;HRSCAF=7704	41260561-48642123
tig00030941	Scaffold_7;HRSCAF=130	34696276-34716949	20673	Super-Scaffold_46	Scaffold_3392;HRSCAF=7704	41260561-48642123
tig00030945	Scaffold_3024;HRSCAF=6918	26709491-26819150	109659	Super-Scaffold_46	Scaffold_3392;HRSCAF=7704	41260561-48642123
tig00030947	Scaffold_4945;HRSCAF=11020	47461453-47551643	90190	Super-Scaffold_46	Scaffold_3392;HRSCAF=7704	41260561-48642123
tig00030981	Scaffold_4710;HRSCAF=10556	111689471-111746392	56921	Super-Scaffold_46	Scaffold_3392;HRSCAF=7704	41260561-48642123
tig00031050	Scaffold_12;HRSCAF=187	21092815-21209809	116994	Super-Scaffold_46	Scaffold_3392;HRSCAF=7704	41260561-48642123
tig00031062	Scaffold_1;HRSCAF=51	30623326-30710928	87602	Super-Scaffold_46	Scaffold_3392;HRSCAF=7704	41260561-48642123
tig00031113	Scaffold_1;HRSCAF=51	26782358-26867427	85069	Super-Scaffold_46	Scaffold_3392;HRSCAF=7704	41260561-48642123
tig00031120	Scaffold_14;HRSCAF=233	18552066-18579159	27093	Super-Scaffold_46	Scaffold_3392;HRSCAF=7704	41260561-48642123
tig00031131	Scaffold_4710;HRSCAF=10556	120016142-120061858	45716	Super-Scaffold_46	Scaffold_3392;HRSCAF=7704	41260561-48642123
tig00031148	Scaffold_176;HRSCAF=892	34343815-34421435	77620	Super-Scaffold_46	Scaffold_3392;HRSCAF=7704	41260561-48642123
tig00031184	Scaffold_3024;HRSCAF=6918	36043240-36153122	109882	Super-Scaffold_46	Scaffold_3392;HRSCAF=7704	41260561-48642123
tig00031202	Scaffold_3766;HRSCAF=8561	54867029-54927708	60679	Super-Scaffold_46	Scaffold_3392;HRSCAF=7704	41260561-48642123
tig00031205	Scaffold_11;HRSCAF=172	5592107-5662528	70421	Super-Scaffold_46	Scaffold_3392;HRSCAF=7704	41260561-48642123
tig00031212	Scaffold_11;HRSCAF=172	42507194-42541637	34443	Super-Scaffold_46	Scaffold_3392;HRSCAF=7704	41260561-48642123
tig00031255	Scaffold_1;HRSCAF=51	31188236-31247273	59037	Super-Scaffold_46	Scaffold_3392;HRSCAF=7704	41260561-48642123
tig00031281	Scaffold_3024;HRSCAF=6918	33804720-33825943	21223	Super-Scaffold_46	Scaffold_3392;HRSCAF=7704	41260561-48642123
tig00031286	Scaffold_6;HRSCAF=93	50566721-50648289	81568	Super-Scaffold_46	Scaffold_3392;HRSCAF=7704	41260561-48642123
tig00031310	Scaffold_176;HRSCAF=892	34315665-34343715	28050	Super-Scaffold_46	Scaffold_3392;HRSCAF=7704	41260561-48642123
tig00031148	Scaffold_176;HRSCAF=892	34343815-34421435	77620	Super-Scaffold_46	Scaffold_3392;HRSCAF=7704	41260561-48642123
tig00025917	Scaffold_494;HRSCAF=1558	21410381-21503191	92810	Super-Scaffold_46	Scaffold_3392;HRSCAF=7704	41260561-48642123
tig00031334	Scaffold_12;HRSCAF=187	3436338-3460638	24300	Super-Scaffold_46	Scaffold_3392;HRSCAF=7704	41260561-48642123
tig00031359	Scaffold_3392;HRSCAF=7704	27505826-27544431	38605	Super-Scaffold_46	Scaffold_3392;HRSCAF=7704	41260561-48642123
tig00031366	Scaffold_1;HRSCAF=51	63639387-63715320	75933	Super-Scaffold_46	Scaffold_3392;HRSCAF=7704	41260561-48642123
tig00031371	Scaffold_7;HRSCAF=130	4300665-4390197	89532	Super-Scaffold_46	Scaffold_3392;HRSCAF=7704	41260561-48642123
tig00031402	Scaffold_12;HRSCAF=187	31275948-31333125	57177	Super-Scaffold_46	Scaffold_3392;HRSCAF=7704	41260561-48642123
tig00031406	Scaffold_4710;HRSCAF=10556	95979186-96063241	84055	Super-Scaffold_46	Scaffold_3392;HRSCAF=7704	41260561-48642123
tig00031448	Scaffold_14;HRSCAF=233	9724670-9802365	77695	Super-Scaffold_46	Scaffold_3392;HRSCAF=7704	41260561-48642123
tig00031468	Scaffold_12;HRSCAF=187	30724533-30767343	42810	Super-Scaffold_46	Scaffold_3392;HRSCAF=7704	41260561-48642123
tig00031501	Scaffold_2;HRSCAF=53	16408066-16480522	72456	Super-Scaffold_46	Scaffold_3392;HRSCAF=7704	41260561-48642123
tig00031523	Scaffold_7;HRSCAF=130	3627166-3706983	79817	Super-Scaffold_46	Scaffold_3392;HRSCAF=7704	41260561-48642123
tig00031524	Scaffold_7;HRSCAF=130	10639299-10699011	59712	Super-Scaffold_46	Scaffold_3392;HRSCAF=7704	41260561-48642123
tig00031528	Scaffold_11;HRSCAF=172	35245734-35274740	29006	Super-Scaffold_46	Scaffold_3392;HRSCAF=7704	41260561-48642123
tig00031532	Scaffold_11;HRSCAF=172	31148912-31178096	29184	Super-Scaffold_46	Scaffold_3392;HRSCAF=7704	41260561-48642123
tig00031552	Scaffold_6;HRSCAF=93	42241864-42301774	59910	Super-Scaffold_46	Scaffold_3392;HRSCAF=7704	41260561-48642123
tig00031559	Scaffold_3;HRSCAF=56	16582841-16609261	26420	Super-Scaffold_46	Scaffold_3392;HRSCAF=7704	41260561-48642123
tig00031610	Scaffold_4710;HRSCAF=10556	12261117-12311093	49976	Super-Scaffold_46	Scaffold_3392;HRSCAF=7704	41260561-48642123
tig00031620	Scaffold_3766;HRSCAF=8561	18063106-18105485	42379	Super-Scaffold_46	Scaffold_3392;HRSCAF=7704	41260561-48642123
tig00031641	Scaffold_11;HRSCAF=172	50085294-50176947	91653	Super-Scaffold_46	Scaffold_3392;HRSCAF=7704	41260561-48642123
tig00031648	Scaffold_494;HRSCAF=1558	34546435-34640648	94213	Super-Scaffold_46	Scaffold_3392;HRSCAF=7704	41260561-48642123
tig00031650	Scaffold_494;HRSCAF=1558	34640748-34735151	94403	Super-Scaffold_46	Scaffold_3392;HRSCAF=7704	41260561-48642123
tig00031672	Scaffold_4945;HRSCAF=11020	18853398-18928729	75331	Super-Scaffold_46	Scaffold_3392;HRSCAF=7704	41260561-48642123
tig00031719	Scaffold_3;HRSCAF=56	46043510-46112649	69139	Super-Scaffold_46	Scaffold_3392;HRSCAF=7704	41260561-48642123
tig00031747	Scaffold_15;HRSCAF=437	23548489-23590498	42009	Super-Scaffold_46	Scaffold_3392;HRSCAF=7704	41260561-48642123
tig00031752	Scaffold_6;HRSCAF=93	42426320-42498515	72195	Super-Scaffold_46	Scaffold_3392;HRSCAF=7704	41260561-48642123
tig00031758	Scaffold_6;HRSCAF=93	45004732-45083797	79065	Super-Scaffold_46	Scaffold_3392;HRSCAF=7704	41260561-48642123
tig00031760	Scaffold_6;HRSCAF=93	45083897-45126966	43069	Super-Scaffold_46	Scaffold_3392;HRSCAF=7704	41260561-48642123
tig00031763	Scaffold_11;HRSCAF=172	42177574-42220964	43390	Super-Scaffold_46	Scaffold_3392;HRSCAF=7704	41260561-48642123
tig00031775	Scaffold_11;HRSCAF=172	2680339-2723113	42774	Super-Scaffold_46	Scaffold_3392;HRSCAF=7704	41260561-48642123
tig00031791	Scaffold_494;HRSCAF=1558	129129-171429	42300	Super-Scaffold_46	Scaffold_3392;HRSCAF=7704	41260561-48642123
tig00031795	Scaffold_3392;HRSCAF=7704	30517239-30545290	28051	Super-Scaffold_46	Scaffold_3392;HRSCAF=7704	41260561-48642123
tig00031808	Scaffold_3;HRSCAF=56	25564808-25640207	75399	Super-Scaffold_46	Scaffold_3392;HRSCAF=7704	41260561-48642123
tig00031810	Scaffold_3;HRSCAF=56	27168165-27225494	57329	Super-Scaffold_46	Scaffold_3392;HRSCAF=7704	41260561-48642123
tig00009381	Scaffold_4710;HRSCAF=10556	97004809-97161855	157046	Super-Scaffold_46	Scaffold_3392;HRSCAF=7704	41260561-48642123
tig00031820	Scaffold_15;HRSCAF=437	30359337-30402212	42875	Super-Scaffold_46	Scaffold_3392;HRSCAF=7704	41260561-48642123
tig00031823	Scaffold_11;HRSCAF=172	30203765-30274746	70981	Super-Scaffold_46	Scaffold_3392;HRSCAF=7704	41260561-48642123
tig00031830	Scaffold_7;HRSCAF=130	45480028-45534717	54689	Super-Scaffold_46	Scaffold_3392;HRSCAF=7704	41260561-48642123
tig00031845	Scaffold_12;HRSCAF=187	37361798-37435427	73629	Super-Scaffold_46	Scaffold_3392;HRSCAF=7704	41260561-48642123
tig00031849	Scaffold_2;HRSCAF=53	53761711-53889669	127958	Super-Scaffold_46	Scaffold_3392;HRSCAF=7704	41260561-48642123
tig00031869	Scaffold_11;HRSCAF=172	45692066-45739067	47001	Super-Scaffold_46	Scaffold_3392;HRSCAF=7704	41260561-48642123
tig00031895	Scaffold_3392;HRSCAF=7704	34664207-34728578	64371	Super-Scaffold_46	Scaffold_3392;HRSCAF=7704	41260561-48642123
tig00031910	Scaffold_3;HRSCAF=56	27732845-27789243	56398	Super-Scaffold_46	Scaffold_3392;HRSCAF=7704	41260561-48642123
tig00031920	Scaffold_4710;HRSCAF=10556	103103961-103189911	85950	Super-Scaffold_46	Scaffold_3392;HRSCAF=7704	41260561-48642123
tig00031925	Scaffold_7;HRSCAF=130	45925204-45983746	58542	Super-Scaffold_46	Scaffold_3392;HRSCAF=7704	41260561-48642123
tig00031934	Scaffold_176;HRSCAF=892	24272451-24416266	143815	Super-Scaffold_46	Scaffold_3392;HRSCAF=7704	41260561-48642123
tig00031942	Scaffold_4710;HRSCAF=10556	36611782-36684347	72565	Super-Scaffold_46	Scaffold_3392;HRSCAF=7704	41260561-48642123
tig00031951	Scaffold_3766;HRSCAF=8561	35554292-35600722	46430	Super-Scaffold_46	Scaffold_3392;HRSCAF=7704	41260561-48642123
tig00032023	Scaffold_4710;HRSCAF=10556	27294127-27393357	99230	Super-Scaffold_46	Scaffold_3392;HRSCAF=7704	41260561-48642123
tig00032038	Scaffold_6;HRSCAF=93	37533826-37595751	61925	Super-Scaffold_46	Scaffold_3392;HRSCAF=7704	41260561-48642123
tig00032041	Scaffold_15;HRSCAF=437	25381714-25395941	14227	Super-Scaffold_46	Scaffold_3392;HRSCAF=7704	41260561-48642123
tig00032068	Scaffold_12;HRSCAF=187	37435527-37509288	73761	Super-Scaffold_46	Scaffold_3392;HRSCAF=7704	41260561-48642123
tig00032086	Scaffold_4710;HRSCAF=10556	119021445-119098599	77154	Super-Scaffold_46	Scaffold_3392;HRSCAF=7704	41260561-48642123
tig00032099	Scaffold_1;HRSCAF=51	15115501-15158646	43145	Super-Scaffold_46	Scaffold_3392;HRSCAF=7704	41260561-48642123
tig00032107	Scaffold_1;HRSCAF=51	40091849-40142088	50239	Super-Scaffold_46	Scaffold_3392;HRSCAF=7704	41260561-48642123
tig00032165	Scaffold_12;HRSCAF=187	37264064-37300417	36353	Super-Scaffold_46	Scaffold_3392;HRSCAF=7704	41260561-48642123
tig00032167	Scaffold_4710;HRSCAF=10556	112167736-112211413	43677	Super-Scaffold_46	Scaffold_3392;HRSCAF=7704	41260561-48642123
tig00032182	Scaffold_15;HRSCAF=437	24179039-24221764	42725	Super-Scaffold_46	Scaffold_3392;HRSCAF=7704	41260561-48642123
tig00032188	Scaffold_12;HRSCAF=187	34879109-34920842	41733	Super-Scaffold_46	Scaffold_3392;HRSCAF=7704	41260561-48642123
tig00032204	Scaffold_7;HRSCAF=130	14034022-14126631	92609	Super-Scaffold_46	Scaffold_3392;HRSCAF=7704	41260561-48642123
tig00032211	Scaffold_2;HRSCAF=53	24456820-24519874	63054	Super-Scaffold_46	Scaffold_3392;HRSCAF=7704	41260561-48642123
tig00032215	Scaffold_11;HRSCAF=172	3244972-3267415	22443	Super-Scaffold_46	Scaffold_3392;HRSCAF=7704	41260561-48642123
tig00032228	Scaffold_12;HRSCAF=187	47775266-47816460	41194	Super-Scaffold_46	Scaffold_3392;HRSCAF=7704	41260561-48642123
tig00032229	Scaffold_11;HRSCAF=172	50407042-50445526	38484	Super-Scaffold_46	Scaffold_3392;HRSCAF=7704	41260561-48642123
tig00032231	Scaffold_176;HRSCAF=892	34135344-34155803	20459	Super-Scaffold_46	Scaffold_3392;HRSCAF=7704	41260561-48642123
tig00032244	Scaffold_15;HRSCAF=437	40257494-40314183	56689	Super-Scaffold_46	Scaffold_3392;HRSCAF=7704	41260561-48642123
tig00032348	Scaffold_12;HRSCAF=187	5809920-5864022	54102	Super-Scaffold_46	Scaffold_3392;HRSCAF=7704	41260561-48642123
tig00032380	Scaffold_3;HRSCAF=56	26971662-27078951	107289	Super-Scaffold_46	Scaffold_3392;HRSCAF=7704	41260561-48642123
tig00032382	Scaffold_176;HRSCAF=892	26548329-26660672	112343	Super-Scaffold_46	Scaffold_3392;HRSCAF=7704	41260561-48642123
tig00032384	Scaffold_176;HRSCAF=892	26778498-26840900	62402	Super-Scaffold_46	Scaffold_3392;HRSCAF=7704	41260561-48642123
tig00032402	Scaffold_12;HRSCAF=187	8282519-8306511	23992	Super-Scaffold_46	Scaffold_3392;HRSCAF=7704	41260561-48642123
tig00032403	Scaffold_4710;HRSCAF=10556	20726093-20875307	149214	Super-Scaffold_46	Scaffold_3392;HRSCAF=7704	41260561-48642123
tig00032439	Scaffold_2;HRSCAF=53	12218693-12248620	29927	Super-Scaffold_46	Scaffold_3392;HRSCAF=7704	41260561-48642123
tig00017253	Scaffold_3;HRSCAF=56	34744941-34818106	73165	Super-Scaffold_46	Scaffold_3392;HRSCAF=7704	41260561-48642123
tig00032499	Scaffold_494;HRSCAF=1558	25036561-25067173	30612	Super-Scaffold_46	Scaffold_3392;HRSCAF=7704	41260561-48642123
tig00032530	Scaffold_176;HRSCAF=892	27437681-27472211	34530	Super-Scaffold_46	Scaffold_3392;HRSCAF=7704	41260561-48642123
tig00032540	Scaffold_3766;HRSCAF=8561	4444194-4500526	56332	Super-Scaffold_46	Scaffold_3392;HRSCAF=7704	41260561-48642123
tig00032543	Scaffold_4710;HRSCAF=10556	98442807-98472964	30157	Super-Scaffold_46	Scaffold_3392;HRSCAF=7704	41260561-48642123
tig00009381	Scaffold_4710;HRSCAF=10556	97004809-97161855	157046	Super-Scaffold_46	Scaffold_3392;HRSCAF=7704	41260561-48642123
tig00009381	Scaffold_4710;HRSCAF=10556	97004809-97161855	157046	Super-Scaffold_46	Scaffold_3392;HRSCAF=7704	41260561-48642123
tig00032546	Scaffold_3392;HRSCAF=7704	28756224-28808207	51983	Super-Scaffold_46	Scaffold_3392;HRSCAF=7704	41260561-48642123
tig00032581	Scaffold_4710;HRSCAF=10556	41716732-41750671	33939	Super-Scaffold_46	Scaffold_3392;HRSCAF=7704	41260561-48642123
tig00009381	Scaffold_4710;HRSCAF=10556	97004809-97161855	157046	Super-Scaffold_46	Scaffold_3392;HRSCAF=7704	41260561-48642123
tig00032639	Scaffold_11;HRSCAF=172	3786840-3832532	45692	Super-Scaffold_46	Scaffold_3392;HRSCAF=7704	41260561-48642123
tig00032654	Scaffold_2;HRSCAF=53	19948778-19995943	47165	Super-Scaffold_46	Scaffold_3392;HRSCAF=7704	41260561-48642123
tig00032658	Scaffold_3766;HRSCAF=8561	20134556-20289363	154807	Super-Scaffold_46	Scaffold_3392;HRSCAF=7704	41260561-48642123
tig00032668	Scaffold_3392;HRSCAF=7704	48642223-48765035	122812	Super-Scaffold_46	Scaffold_3392;HRSCAF=7704	41260561-48642123
tig00032698	Scaffold_14;HRSCAF=233	11480464-11530518	50054	Super-Scaffold_46	Scaffold_3392;HRSCAF=7704	41260561-48642123
tig00032709	Scaffold_3;HRSCAF=56	23963404-24004544	41140	Super-Scaffold_46	Scaffold_3392;HRSCAF=7704	41260561-48642123
tig00032715	Scaffold_11;HRSCAF=172	43198739-43242521	43782	Super-Scaffold_46	Scaffold_3392;HRSCAF=7704	41260561-48642123
tig00032728	Scaffold_15;HRSCAF=437	24966745-25004352	37607	Super-Scaffold_46	Scaffold_3392;HRSCAF=7704	41260561-48642123
tig00032760	Scaffold_4710;HRSCAF=10556	132290370-132381616	91246	Super-Scaffold_46	Scaffold_3392;HRSCAF=7704	41260561-48642123
tig00032793	Scaffold_15;HRSCAF=437	31243329-31290656	47327	Super-Scaffold_46	Scaffold_3392;HRSCAF=7704	41260561-48642123
tig00032801	Scaffold_7;HRSCAF=130	32989098-33026114	37016	Super-Scaffold_46	Scaffold_3392;HRSCAF=7704	41260561-48642123
tig00032830	Scaffold_4710;HRSCAF=10556	26501995-26597873	95878	Super-Scaffold_46	Scaffold_3392;HRSCAF=7704	41260561-48642123
tig00032889	Scaffold_1;HRSCAF=51	40437542-40452432	14890	Super-Scaffold_46	Scaffold_3392;HRSCAF=7704	41260561-48642123
tig00032890	Scaffold_11;HRSCAF=172	44416298-44477067	60769	Super-Scaffold_46	Scaffold_3392;HRSCAF=7704	41260561-48642123
tig00032910	Scaffold_7;HRSCAF=130	40194253-40236647	42394	Super-Scaffold_46	Scaffold_3392;HRSCAF=7704	41260561-48642123
Super-Scaffold_614	Scaffold_15;HRSCAF=437	39726996-39868033	141037	Super-Scaffold_46	Scaffold_3392;HRSCAF=7704	41260561-48642123
tig00032969	Scaffold_4710;HRSCAF=10556	25470128-25586294	116166	Super-Scaffold_46	Scaffold_3392;HRSCAF=7704	41260561-48642123
tig00032979	Scaffold_1;HRSCAF=51	30794768-30830458	35690	Super-Scaffold_46	Scaffold_3392;HRSCAF=7704	41260561-48642123
tig00033019	Scaffold_4945;HRSCAF=11020	37102312-37133311	30999	Super-Scaffold_46	Scaffold_3392;HRSCAF=7704	41260561-48642123
tig00033025	Scaffold_4710;HRSCAF=10556	18706334-18801381	95047	Super-Scaffold_46	Scaffold_3392;HRSCAF=7704	41260561-48642123
tig00033090	Scaffold_3;HRSCAF=56	17629494-17651068	21574	Super-Scaffold_46	Scaffold_3392;HRSCAF=7704	41260561-48642123
tig00033115	Scaffold_3024;HRSCAF=6918	17228451-17301704	73253	Super-Scaffold_46	Scaffold_3392;HRSCAF=7704	41260561-48642123
tig00033150	Scaffold_6;HRSCAF=93	50132225-50201535	69310	Super-Scaffold_46	Scaffold_3392;HRSCAF=7704	41260561-48642123
tig00033166	Scaffold_12;HRSCAF=187	35812232-35865122	52890	Super-Scaffold_46	Scaffold_3392;HRSCAF=7704	41260561-48642123
tig00033186	Scaffold_3392;HRSCAF=7704	41175430-41260461	85031	Super-Scaffold_46	Scaffold_3392;HRSCAF=7704	41260561-48642123
tig00033221	Scaffold_7;HRSCAF=130	28826884-28868589	41705	Super-Scaffold_46	Scaffold_3392;HRSCAF=7704	41260561-48642123
tig00033223	Scaffold_2;HRSCAF=53	21090606-21159069	68463	Super-Scaffold_46	Scaffold_3392;HRSCAF=7704	41260561-48642123
tig00033225	Scaffold_15;HRSCAF=437	40751279-40819405	68126	Super-Scaffold_46	Scaffold_3392;HRSCAF=7704	41260561-48642123
tig00033228	Scaffold_3024;HRSCAF=6918	17895414-18017506	122092	Super-Scaffold_46	Scaffold_3392;HRSCAF=7704	41260561-48642123
tig00033250	Scaffold_2;HRSCAF=53	53729873-53761611	31738	Super-Scaffold_46	Scaffold_3392;HRSCAF=7704	41260561-48642123
tig00033273	Scaffold_4710;HRSCAF=10556	96486365-96567546	81181	Super-Scaffold_46	Scaffold_3392;HRSCAF=7704	41260561-48642123
tig00033307	Scaffold_2;HRSCAF=53	22420749-22487090	66341	Super-Scaffold_46	Scaffold_3392;HRSCAF=7704	41260561-48642123
tig00016291	Scaffold_7;HRSCAF=130	8414028-8474132	60104	Super-Scaffold_46	Scaffold_3392;HRSCAF=7704	41260561-48642123
tig00033336	Scaffold_7;HRSCAF=130	34451909-34503524	51615	Super-Scaffold_46	Scaffold_3392;HRSCAF=7704	41260561-48642123
tig00033382	Scaffold_12;HRSCAF=187	49671677-49730117	58440	Super-Scaffold_46	Scaffold_3392;HRSCAF=7704	41260561-48642123
tig00033411	Scaffold_12;HRSCAF=187	48631458-48736913	105455	Super-Scaffold_46	Scaffold_3392;HRSCAF=7704	41260561-48642123
tig00033413	Scaffold_6;HRSCAF=93	27531179-27598226	67047	Super-Scaffold_46	Scaffold_3392;HRSCAF=7704	41260561-48642123
tig00033417	Scaffold_2;HRSCAF=53	22951538-23035273	83735	Super-Scaffold_46	Scaffold_3392;HRSCAF=7704	41260561-48642123
tig00033420	Scaffold_3766;HRSCAF=8561	12309922-12346354	36432	Super-Scaffold_46	Scaffold_3392;HRSCAF=7704	41260561-48642123
tig00033434	Scaffold_3392;HRSCAF=7704	33181200-33223465	42265	Super-Scaffold_46	Scaffold_3392;HRSCAF=7704	41260561-48642123
tig00033447	Scaffold_15;HRSCAF=437	40902274-40952446	50172	Super-Scaffold_46	Scaffold_3392;HRSCAF=7704	41260561-48642123
tig00033473	Scaffold_1;HRSCAF=51	19633883-19694152	60269	Super-Scaffold_46	Scaffold_3392;HRSCAF=7704	41260561-48642123
tig00033483	Scaffold_6;HRSCAF=93	46024377-46059659	35282	Super-Scaffold_46	Scaffold_3392;HRSCAF=7704	41260561-48642123
tig00033520	Scaffold_15;HRSCAF=437	34842569-34874497	31928	Super-Scaffold_46	Scaffold_3392;HRSCAF=7704	41260561-48642123
tig00033550	Scaffold_7;HRSCAF=130	45817948-45881276	63328	Super-Scaffold_46	Scaffold_3392;HRSCAF=7704	41260561-48642123
tig00033553	Scaffold_4710;HRSCAF=10556	95883973-95954873	70900	Super-Scaffold_46	Scaffold_3392;HRSCAF=7704	41260561-48642123
tig00033566.1	Scaffold_1;HRSCAF=51	19488155-19554219	66064	Super-Scaffold_46	Scaffold_3392;HRSCAF=7704	41260561-48642123
tig00033566.3	Scaffold_1;HRSCAF=51	19398683-19488055	89372	Super-Scaffold_46	Scaffold_3392;HRSCAF=7704	41260561-48642123
tig00033568	Scaffold_3;HRSCAF=56	25160621-25255343	94722	Super-Scaffold_46	Scaffold_3392;HRSCAF=7704	41260561-48642123
tig00033575	Scaffold_15;HRSCAF=437	34766003-34842469	76466	Super-Scaffold_46	Scaffold_3392;HRSCAF=7704	41260561-48642123
tig00033577	Scaffold_16;HRSCAF=451	1211998-1248114	36116	Super-Scaffold_46	Scaffold_3392;HRSCAF=7704	41260561-48642123
tig00033585	Scaffold_15;HRSCAF=437	31047956-31099393	51437	Super-Scaffold_46	Scaffold_3392;HRSCAF=7704	41260561-48642123
tig00033591	Scaffold_1;HRSCAF=51	25186782-25255218	68436	Super-Scaffold_46	Scaffold_3392;HRSCAF=7704	41260561-48642123
tig00033613	Scaffold_1;HRSCAF=51	26522278-26669864	147586	Super-Scaffold_46	Scaffold_3392;HRSCAF=7704	41260561-48642123
tig00033634	Scaffold_3024;HRSCAF=6918	28659013-28731234	72221	Super-Scaffold_46	Scaffold_3392;HRSCAF=7704	41260561-48642123
tig00033680	Scaffold_15;HRSCAF=437	22559090-22596453	37363	Super-Scaffold_46	Scaffold_3392;HRSCAF=7704	41260561-48642123
tig00033686	Scaffold_4710;HRSCAF=10556	101091828-101120067	28239	Super-Scaffold_46	Scaffold_3392;HRSCAF=7704	41260561-48642123
tig00033694	Scaffold_7;HRSCAF=130	33701065-33784184	83119	Super-Scaffold_46	Scaffold_3392;HRSCAF=7704	41260561-48642123
tig00033699	Scaffold_4710;HRSCAF=10556	4284876-4336139	51263	Super-Scaffold_46	Scaffold_3392;HRSCAF=7704	41260561-48642123
tig00033705	Scaffold_1;HRSCAF=51	18698531-18782977	84446	Super-Scaffold_46	Scaffold_3392;HRSCAF=7704	41260561-48642123
tig00033706	Scaffold_1;HRSCAF=51	18880755-18936311	55556	Super-Scaffold_46	Scaffold_3392;HRSCAF=7704	41260561-48642123
tig00033710	Scaffold_1;HRSCAF=51	3046975-3103076	56101	Super-Scaffold_46	Scaffold_3392;HRSCAF=7704	41260561-48642123
tig00033728	Scaffold_3392;HRSCAF=7704	34367389-34440324	72935	Super-Scaffold_46	Scaffold_3392;HRSCAF=7704	41260561-48642123
tig00033733	Scaffold_1;HRSCAF=51	38371921-38434181	62260	Super-Scaffold_46	Scaffold_3392;HRSCAF=7704	41260561-48642123
tig00033762	Scaffold_176;HRSCAF=892	26899847-26967186	67339	Super-Scaffold_46	Scaffold_3392;HRSCAF=7704	41260561-48642123
tig00033771	Scaffold_14;HRSCAF=233	30022410-30065174	42764	Super-Scaffold_46	Scaffold_3392;HRSCAF=7704	41260561-48642123
tig00033777	Scaffold_6;HRSCAF=93	42675420-42737164	61744	Super-Scaffold_46	Scaffold_3392;HRSCAF=7704	41260561-48642123
tig00033828	Scaffold_3024;HRSCAF=6918	17401489-17497282	95793	Super-Scaffold_46	Scaffold_3392;HRSCAF=7704	41260561-48642123
tig00033834	Scaffold_176;HRSCAF=892	28051136-28131162	80026	Super-Scaffold_46	Scaffold_3392;HRSCAF=7704	41260561-48642123
tig00033856	Scaffold_494;HRSCAF=1558	25067273-25102401	35128	Super-Scaffold_46	Scaffold_3392;HRSCAF=7704	41260561-48642123
tig00033893	Scaffold_2;HRSCAF=53	19996043-20093574	97531	Super-Scaffold_46	Scaffold_3392;HRSCAF=7704	41260561-48642123
tig00033906	Scaffold_12;HRSCAF=187	3839059-3909387	70328	Super-Scaffold_46	Scaffold_3392;HRSCAF=7704	41260561-48642123
tig00033967	Scaffold_3392;HRSCAF=7704	31129272-31166442	37170	Super-Scaffold_46	Scaffold_3392;HRSCAF=7704	41260561-48642123
tig00033985	Scaffold_7;HRSCAF=130	4938126-4978953	40827	Super-Scaffold_46	Scaffold_3392;HRSCAF=7704	41260561-48642123
tig00033997	Scaffold_1;HRSCAF=51	14037792-14085011	47219	Super-Scaffold_46	Scaffold_3392;HRSCAF=7704	41260561-48642123
tig00034008	Scaffold_3766;HRSCAF=8561	20653034-20706826	53792	Super-Scaffold_46	Scaffold_3392;HRSCAF=7704	41260561-48642123
tig00034009	Scaffold_12;HRSCAF=187	29570467-29641990	71523	Super-Scaffold_46	Scaffold_3392;HRSCAF=7704	41260561-48642123
tig00034014	Scaffold_2;HRSCAF=53	53232158-53312044	79886	Super-Scaffold_46	Scaffold_3392;HRSCAF=7704	41260561-48642123
tig00034039	Scaffold_7;HRSCAF=130	17167319-17239916	72597	Super-Scaffold_46	Scaffold_3392;HRSCAF=7704	41260561-48642123
tig00034062	Scaffold_7;HRSCAF=130	47209401-47267345	57944	Super-Scaffold_46	Scaffold_3392;HRSCAF=7704	41260561-48642123
tig00034072	Scaffold_3766;HRSCAF=8561	54789066-54866929	77863	Super-Scaffold_46	Scaffold_3392;HRSCAF=7704	41260561-48642123
tig00034095	Scaffold_4710;HRSCAF=10556	96664521-96721051	56530	Super-Scaffold_46	Scaffold_3392;HRSCAF=7704	41260561-48642123
tig00034145	Scaffold_4945;HRSCAF=11020	35732861-35805527	72666	Super-Scaffold_46	Scaffold_3392;HRSCAF=7704	41260561-48642123
tig00034150	Scaffold_4710;HRSCAF=10556	44951249-44998610	47361	Super-Scaffold_46	Scaffold_3392;HRSCAF=7704	41260561-48642123
tig00034160	Scaffold_176;HRSCAF=892	24826590-24883286	56696	Super-Scaffold_46	Scaffold_3392;HRSCAF=7704	41260561-48642123
tig00034175	Scaffold_2;HRSCAF=53	54504940-54532215	27275	Super-Scaffold_46	Scaffold_3392;HRSCAF=7704	41260561-48642123
tig00034186	Scaffold_3024;HRSCAF=6918	37018878-37081012	62134	Super-Scaffold_46	Scaffold_3392;HRSCAF=7704	41260561-48642123
tig00034203	Scaffold_15;HRSCAF=437	30402312-30475221	72909	Super-Scaffold_46	Scaffold_3392;HRSCAF=7704	41260561-48642123
tig00034213	Scaffold_6;HRSCAF=93	50520248-50566621	46373	Super-Scaffold_46	Scaffold_3392;HRSCAF=7704	41260561-48642123
tig00010795	Scaffold_15;HRSCAF=437	40386180-40459541	73361	Super-Scaffold_46	Scaffold_3392;HRSCAF=7704	41260561-48642123
tig00034223	Scaffold_1;HRSCAF=51	30830558-30903377	72819	Super-Scaffold_46	Scaffold_3392;HRSCAF=7704	41260561-48642123
tig00034245	Scaffold_12;HRSCAF=187	46123515-46163398	39883	Super-Scaffold_46	Scaffold_3392;HRSCAF=7704	41260561-48642123
tig00034251	Scaffold_7;HRSCAF=130	17359289-17391022	31733	Super-Scaffold_46	Scaffold_3392;HRSCAF=7704	41260561-48642123
tig00034286	Scaffold_494;HRSCAF=1558	26236293-26286864	50571	Super-Scaffold_46	Scaffold_3392;HRSCAF=7704	41260561-48642123
tig00034294	Scaffold_4710;HRSCAF=10556	129443939-129509801	65862	Super-Scaffold_46	Scaffold_3392;HRSCAF=7704	41260561-48642123
tig00034317	Scaffold_12;HRSCAF=187	29754360-29841961	87601	Super-Scaffold_46	Scaffold_3392;HRSCAF=7704	41260561-48642123
tig00034323	Scaffold_4710;HRSCAF=10556	101154611-101259868	105257	Super-Scaffold_46	Scaffold_3392;HRSCAF=7704	41260561-48642123
tig00034350	Scaffold_7;HRSCAF=130	2899094-2942016	42922	Super-Scaffold_46	Scaffold_3392;HRSCAF=7704	41260561-48642123
tig00034361	Scaffold_7;HRSCAF=130	16905693-16952420	46727	Super-Scaffold_46	Scaffold_3392;HRSCAF=7704	41260561-48642123
tig00034362	Scaffold_7;HRSCAF=130	3080216-3200007	119791	Super-Scaffold_46	Scaffold_3392;HRSCAF=7704	41260561-48642123
tig00034365	Scaffold_4710;HRSCAF=10556	45495711-45530768	35057	Super-Scaffold_46	Scaffold_3392;HRSCAF=7704	41260561-48642123
tig00034420	Scaffold_3392;HRSCAF=7704	20664772-20726419	61647	Super-Scaffold_46	Scaffold_3392;HRSCAF=7704	41260561-48642123
tig00034436	Scaffold_1;HRSCAF=51	7010426-7061551	51125	Super-Scaffold_46	Scaffold_3392;HRSCAF=7704	41260561-48642123
tig00034477	Scaffold_3766;HRSCAF=8561	24968097-25018683	50586	Super-Scaffold_46	Scaffold_3392;HRSCAF=7704	41260561-48642123
tig00034483	Scaffold_2;HRSCAF=53	21645289-21683576	38287	Super-Scaffold_46	Scaffold_3392;HRSCAF=7704	41260561-48642123
tig00034511	Scaffold_2;HRSCAF=53	52947416-52995585	48169	Super-Scaffold_46	Scaffold_3392;HRSCAF=7704	41260561-48642123
tig00034561	Scaffold_4710;HRSCAF=10556	118262021-118290620	28599	Super-Scaffold_46	Scaffold_3392;HRSCAF=7704	41260561-48642123
tig00034572	Scaffold_3024;HRSCAF=6918	27707195-27776349	69154	Super-Scaffold_46	Scaffold_3392;HRSCAF=7704	41260561-48642123
tig00034573	Scaffold_15;HRSCAF=437	42528113-42564184	36071	Super-Scaffold_46	Scaffold_3392;HRSCAF=7704	41260561-48642123
tig00034584	Scaffold_3024;HRSCAF=6918	46286295-46314271	27976	Super-Scaffold_46	Scaffold_3392;HRSCAF=7704	41260561-48642123
tig00034596	Scaffold_176;HRSCAF=892	24586190-24627765	41575	Super-Scaffold_46	Scaffold_3392;HRSCAF=7704	41260561-48642123
tig00034627	Scaffold_12;HRSCAF=187	3019948-3043454	23506	Super-Scaffold_46	Scaffold_3392;HRSCAF=7704	41260561-48642123
tig00034653	Scaffold_3;HRSCAF=56	34611802-34706061	94259	Super-Scaffold_46	Scaffold_3392;HRSCAF=7704	41260561-48642123
tig00034677	Scaffold_12;HRSCAF=187	30682200-30724433	42233	Super-Scaffold_46	Scaffold_3392;HRSCAF=7704	41260561-48642123
tig00034688	Scaffold_3;HRSCAF=56	26831681-26871018	39337	Super-Scaffold_46	Scaffold_3392;HRSCAF=7704	41260561-48642123
tig00034710	Scaffold_3;HRSCAF=56	24037392-24114820	77428	Super-Scaffold_46	Scaffold_3392;HRSCAF=7704	41260561-48642123
tig00034737	Scaffold_6;HRSCAF=93	49529306-49581925	52619	Super-Scaffold_46	Scaffold_3392;HRSCAF=7704	41260561-48642123
tig00034744	Scaffold_7;HRSCAF=130	11063328-11096846	33518	Super-Scaffold_46	Scaffold_3392;HRSCAF=7704	41260561-48642123
tig00034746	Scaffold_7;HRSCAF=130	10266356-10306888	40532	Super-Scaffold_46	Scaffold_3392;HRSCAF=7704	41260561-48642123
tig00034756	Scaffold_4710;HRSCAF=10556	36103637-36159181	55544	Super-Scaffold_46	Scaffold_3392;HRSCAF=7704	41260561-48642123
tig00034759	Scaffold_14;HRSCAF=233	34840593-34903735	63142	Super-Scaffold_46	Scaffold_3392;HRSCAF=7704	41260561-48642123
tig00034767	Scaffold_11;HRSCAF=172	41074288-41106759	32471	Super-Scaffold_46	Scaffold_3392;HRSCAF=7704	41260561-48642123
tig00034785	Scaffold_3024;HRSCAF=6918	17497382-17534100	36718	Super-Scaffold_46	Scaffold_3392;HRSCAF=7704	41260561-48642123
tig00015436	Scaffold_3024;HRSCAF=6918	32211613-32306226	94613	Super-Scaffold_46	Scaffold_3392;HRSCAF=7704	41260561-48642123
tig00034810	Scaffold_3;HRSCAF=56	20337273-20402343	65070	Super-Scaffold_46	Scaffold_3392;HRSCAF=7704	41260561-48642123
tig00034814	Scaffold_12;HRSCAF=187	3043554-3095218	51664	Super-Scaffold_46	Scaffold_3392;HRSCAF=7704	41260561-48642123
tig00034830	Scaffold_6;HRSCAF=93	44418620-44481220	62600	Super-Scaffold_46	Scaffold_3392;HRSCAF=7704	41260561-48642123
tig00034831	Scaffold_7;HRSCAF=130	45983846-46063581	79735	Super-Scaffold_46	Scaffold_3392;HRSCAF=7704	41260561-48642123
tig00018241	Scaffold_3024;HRSCAF=6918	17791282-17816602	25320	Super-Scaffold_46	Scaffold_3392;HRSCAF=7704	41260561-48642123
tig00034867	Scaffold_12;HRSCAF=187	35727172-35812132	84960	Super-Scaffold_46	Scaffold_3392;HRSCAF=7704	41260561-48642123
tig00034873	Scaffold_3024;HRSCAF=6918	28003492-28104774	101282	Super-Scaffold_46	Scaffold_3392;HRSCAF=7704	41260561-48642123
tig00034885	Scaffold_4710;HRSCAF=10556	20875407-20909979	34572	Super-Scaffold_46	Scaffold_3392;HRSCAF=7704	41260561-48642123
tig00034920	Scaffold_4710;HRSCAF=10556	111485821-111526671	40850	Super-Scaffold_46	Scaffold_3392;HRSCAF=7704	41260561-48642123
tig00034929	Scaffold_6;HRSCAF=93	43153655-43205931	52276	Super-Scaffold_46	Scaffold_3392;HRSCAF=7704	41260561-48642123
tig00034933	Scaffold_1;HRSCAF=51	26184751-26250613	65862	Super-Scaffold_46	Scaffold_3392;HRSCAF=7704	41260561-48642123
tig00034937	Scaffold_176;HRSCAF=892	25143762-25199352	55590	Super-Scaffold_46	Scaffold_3392;HRSCAF=7704	41260561-48642123
tig00034946	Scaffold_11;HRSCAF=172	33027234-33069059	41825	Super-Scaffold_46	Scaffold_3392;HRSCAF=7704	41260561-48642123
tig00034963	Scaffold_2;HRSCAF=53	4309181-4385193	76012	Super-Scaffold_46	Scaffold_3392;HRSCAF=7704	41260561-48642123
tig00034965	Scaffold_3392;HRSCAF=7704	50516715-50585955	69240	Super-Scaffold_46	Scaffold_3392;HRSCAF=7704	41260561-48642123
tig00034991	Scaffold_12;HRSCAF=187	4529416-4548296	18880	Super-Scaffold_46	Scaffold_3392;HRSCAF=7704	41260561-48642123
tig00035026	Scaffold_15;HRSCAF=437	44203385-44230475	27090	Super-Scaffold_46	Scaffold_3392;HRSCAF=7704	41260561-48642123
tig00035028	Scaffold_2;HRSCAF=53	12471113-12493369	22256	Super-Scaffold_46	Scaffold_3392;HRSCAF=7704	41260561-48642123
tig00035043	Scaffold_2;HRSCAF=53	19756228-19833526	77298	Super-Scaffold_46	Scaffold_3392;HRSCAF=7704	41260561-48642123
tig00035079	Scaffold_4710;HRSCAF=10556	118322625-118372992	50367	Super-Scaffold_46	Scaffold_3392;HRSCAF=7704	41260561-48642123
tig00035111	Scaffold_3;HRSCAF=56	14535534-14578998	43464	Super-Scaffold_46	Scaffold_3392;HRSCAF=7704	41260561-48642123
tig00035116	Scaffold_6;HRSCAF=93	41307619-41337556	29937	Super-Scaffold_46	Scaffold_3392;HRSCAF=7704	41260561-48642123
tig00018899	Scaffold_6;HRSCAF=93	49710147-49762789	52642	tig00009507	Scaffold_6;HRSCAF=93	50648389-50708407
tig00029720	Scaffold_11;HRSCAF=172	31034139-31088263	54124	tig00028171	Scaffold_11;HRSCAF=172	30596034-30670869
tig00006064	Scaffold_4710;HRSCAF=10556	65851109-65890946	39837	Super-Scaffold_10658	Scaffold_4710;HRSCAF=10556	65927518-66302599
tig00009700	Scaffold_4710;HRSCAF=10556	65746392-65851009	104617	Super-Scaffold_10658	Scaffold_4710;HRSCAF=10556	65927518-66302599
tig00029873	Scaffold_12;HRSCAF=187	8599787-8636122	36335	Super-Scaffold_1745	Scaffold_12;HRSCAF=187	0-2090340
tig00006062	Scaffold_3024;HRSCAF=6918	51929789-51955979	26190	Super-Scaffold_112	Scaffold_3024;HRSCAF=6918	46441763-48307221
tig00010965	Scaffold_3024;HRSCAF=6918	48890910-48942043	51133	Super-Scaffold_112	Scaffold_3024;HRSCAF=6918	46441763-48307221
tig00011155	Scaffold_3024;HRSCAF=6918	49063132-49107583	44451	Super-Scaffold_112	Scaffold_3024;HRSCAF=6918	46441763-48307221
tig00019029	Scaffold_3024;HRSCAF=6918	48764173-48815531	51358	Super-Scaffold_112	Scaffold_3024;HRSCAF=6918	46441763-48307221
tig00025973	Scaffold_3024;HRSCAF=6918	46314371-46374378	60007	Super-Scaffold_112	Scaffold_3024;HRSCAF=6918	46441763-48307221
tig00030381	Scaffold_3024;HRSCAF=6918	49380076-49463872	83796	Super-Scaffold_112	Scaffold_3024;HRSCAF=6918	46441763-48307221
tig00014886	Scaffold_1;HRSCAF=51	30141353-30202841	61488	tig00032334	Scaffold_1;HRSCAF=51	30202941-30271140
tig00019014	Scaffold_12;HRSCAF=187	48552773-48588302	35529	Super-Scaffold_3809	Scaffold_12;HRSCAF=187	49966024-52904519
tig00019718	Scaffold_12;HRSCAF=187	18350271-18379956	29685	tig00014555	Scaffold_12;HRSCAF=187	18169213-18301201
tig00003086	Scaffold_3;HRSCAF=56	42939301-42998184	58883	tig00028989	Scaffold_3;HRSCAF=56	42998284-43099489
tig00008201	Scaffold_11;HRSCAF=172	49795185-49847569	52384	tig00028122	Scaffold_11;HRSCAF=172	49847669-50008734
tig00002581	Scaffold_2;HRSCAF=53	35562740-35669097	106357	tig00029797	Scaffold_2;HRSCAF=53	35669197-35752751
tig00025128	Scaffold_4710;HRSCAF=10556	132817811-132854681	36870	tig00030988	Scaffold_4710;HRSCAF=10556	132714051-132817711
tig00000304	Scaffold_6;HRSCAF=93	33781432-33807590	26158	Super-Scaffold_1883	Scaffold_6;HRSCAF=93	29329008-33492907
tig00002946	Scaffold_6;HRSCAF=93	28776406-28805693	29287	Super-Scaffold_1883	Scaffold_6;HRSCAF=93	29329008-33492907
tig00004191	Scaffold_6;HRSCAF=93	33937258-33971851	34593	Super-Scaffold_1883	Scaffold_6;HRSCAF=93	29329008-33492907
tig00004450	Scaffold_6;HRSCAF=93	27737728-27818614	80886	Super-Scaffold_1883	Scaffold_6;HRSCAF=93	29329008-33492907
tig00008482	Scaffold_6;HRSCAF=93	28298369-28349515	51146	Super-Scaffold_1883	Scaffold_6;HRSCAF=93	29329008-33492907
tig00008981.1	Scaffold_6;HRSCAF=93	28805793-28871838	66045	Super-Scaffold_1883	Scaffold_6;HRSCAF=93	29329008-33492907
tig00009853	Scaffold_6;HRSCAF=93	28735213-28776306	41093	Super-Scaffold_1883	Scaffold_6;HRSCAF=93	29329008-33492907
tig00009973	Scaffold_6;HRSCAF=93	27862166-27917445	55279	Super-Scaffold_1883	Scaffold_6;HRSCAF=93	29329008-33492907
tig00012019	Scaffold_6;HRSCAF=93	12708820-12761392	52572	Super-Scaffold_1883	Scaffold_6;HRSCAF=93	29329008-33492907
tig00012067	Scaffold_6;HRSCAF=93	28493933-28561271	67338	Super-Scaffold_1883	Scaffold_6;HRSCAF=93	29329008-33492907
tig00013227	Scaffold_6;HRSCAF=93	33493007-33624750	131743	Super-Scaffold_1883	Scaffold_6;HRSCAF=93	29329008-33492907
tig00013427	Scaffold_4710;HRSCAF=10556	92599627-92666239	66612	Super-Scaffold_1883	Scaffold_6;HRSCAF=93	29329008-33492907
tig00013452	Scaffold_6;HRSCAF=93	28871938-28950266	78328	Super-Scaffold_1883	Scaffold_6;HRSCAF=93	29329008-33492907
tig00014804	Scaffold_6;HRSCAF=93	29175974-29219569	43595	Super-Scaffold_1883	Scaffold_6;HRSCAF=93	29329008-33492907
tig00016338	Scaffold_6;HRSCAF=93	29093069-29140169	47100	Super-Scaffold_1883	Scaffold_6;HRSCAF=93	29329008-33492907
tig00017052	Scaffold_6;HRSCAF=93	27917545-27962981	45436	Super-Scaffold_1883	Scaffold_6;HRSCAF=93	29329008-33492907
tig00017061	Scaffold_6;HRSCAF=93	28950366-29016253	65887	Super-Scaffold_1883	Scaffold_6;HRSCAF=93	29329008-33492907
tig00017251	Scaffold_6;HRSCAF=93	28349615-28420095	70480	Super-Scaffold_1883	Scaffold_6;HRSCAF=93	29329008-33492907
tig00017541	Scaffold_6;HRSCAF=93	28561371-28661508	100137	Super-Scaffold_1883	Scaffold_6;HRSCAF=93	29329008-33492907
tig00017831	Scaffold_4710;HRSCAF=10556	92569321-92599527	30206	Super-Scaffold_1883	Scaffold_6;HRSCAF=93	29329008-33492907
tig00019173	Scaffold_6;HRSCAF=93	27818714-27862066	43352	Super-Scaffold_1883	Scaffold_6;HRSCAF=93	29329008-33492907
tig00019612	Scaffold_6;HRSCAF=93	28661608-28686348	24740	Super-Scaffold_1883	Scaffold_6;HRSCAF=93	29329008-33492907
tig00028336	Scaffold_176;HRSCAF=892	51331354-51364538	33184	Super-Scaffold_1883	Scaffold_6;HRSCAF=93	29329008-33492907
tig00031807	Scaffold_6;HRSCAF=93	28420195-28493833	73638	Super-Scaffold_1883	Scaffold_6;HRSCAF=93	29329008-33492907
tig00031866	Scaffold_6;HRSCAF=93	28686448-28735113	48665	Super-Scaffold_1883	Scaffold_6;HRSCAF=93	29329008-33492907
tig00031941	Scaffold_6;HRSCAF=93	27694740-27737628	42888	Super-Scaffold_1883	Scaffold_6;HRSCAF=93	29329008-33492907
tig00034176	Scaffold_6;HRSCAF=93	33850341-33937158	86817	Super-Scaffold_1883	Scaffold_6;HRSCAF=93	29329008-33492907
tig00034177	Scaffold_6;HRSCAF=93	33807690-33850241	42551	Super-Scaffold_1883	Scaffold_6;HRSCAF=93	29329008-33492907
tig00016726	Scaffold_176;HRSCAF=892	7637113-7697074	59961	Super-Scaffold_13543	Scaffold_176;HRSCAF=892	8061046-8193738
tig00034669	Scaffold_12;HRSCAF=187	34727711-34761058	33347	Super-Scaffold_8761	Scaffold_12;HRSCAF=187	34593495-34727611
tig00034671	Scaffold_12;HRSCAF=187	30081711-30137862	56151	Super-Scaffold_8761	Scaffold_12;HRSCAF=187	34593495-34727611
tig00014172	Scaffold_2;HRSCAF=53	21304447-21347211	42764	tig00026001	Scaffold_2;HRSCAF=53	22184288-22236768
tig00006589	Scaffold_11;HRSCAF=172	29315474-29377097	61623	tig00029207	Scaffold_11;HRSCAF=172	29040758-29194333
tig00012110	Scaffold_11;HRSCAF=172	29194433-29229195	34762	tig00029207	Scaffold_11;HRSCAF=172	29040758-29194333
tig00016492	Scaffold_14;HRSCAF=233	11720500-11752647	32147	tig00025312	Scaffold_14;HRSCAF=233	12007957-12160010
tig00006012	Scaffold_4710;HRSCAF=10556	82162432-82206005	43573	Super-Scaffold_1763	Scaffold_4710;HRSCAF=10556	82300534-85738368
tig00018084	Scaffold_4710;HRSCAF=10556	86168072-86213442	45370	Super-Scaffold_1763	Scaffold_4710;HRSCAF=10556	82300534-85738368
tig00029603	Scaffold_4710;HRSCAF=10556	86213542-86314445	100903	Super-Scaffold_1763	Scaffold_4710;HRSCAF=10556	82300534-85738368
tig00029603	Scaffold_4710;HRSCAF=10556	86213542-86314445	100903	Super-Scaffold_1763	Scaffold_4710;HRSCAF=10556	82300534-85738368
Super-Scaffold_4233	Scaffold_4710;HRSCAF=10556	128425904-128850085	424181	Super-Scaffold_2491	Scaffold_4710;HRSCAF=10556	124837152-127526026
tig00007804	Scaffold_4710;HRSCAF=10556	127948196-128074136	125940	Super-Scaffold_2491	Scaffold_4710;HRSCAF=10556	124837152-127526026
Super-Scaffold_4233	Scaffold_4710;HRSCAF=10556	128425904-128850085	424181	Super-Scaffold_2491	Scaffold_4710;HRSCAF=10556	124837152-127526026
tig00008043	Scaffold_4710;HRSCAF=10556	128367184-128425804	58620	Super-Scaffold_2491	Scaffold_4710;HRSCAF=10556	124837152-127526026
Super-Scaffold_4233	Scaffold_4710;HRSCAF=10556	128425904-128850085	424181	Super-Scaffold_2491	Scaffold_4710;HRSCAF=10556	124837152-127526026
tig00011632	Scaffold_4710;HRSCAF=10556	127662969-127738146	75177	Super-Scaffold_2491	Scaffold_4710;HRSCAF=10556	124837152-127526026
Super-Scaffold_4233	Scaffold_4710;HRSCAF=10556	128425904-128850085	424181	Super-Scaffold_2491	Scaffold_4710;HRSCAF=10556	124837152-127526026
tig00016239	Scaffold_4710;HRSCAF=10556	127911751-127948096	36345	Super-Scaffold_2491	Scaffold_4710;HRSCAF=10556	124837152-127526026
Super-Scaffold_4233	Scaffold_4710;HRSCAF=10556	128425904-128850085	424181	Super-Scaffold_2491	Scaffold_4710;HRSCAF=10556	124837152-127526026
tig00018154	Scaffold_4710;HRSCAF=10556	127738246-127802073	63827	Super-Scaffold_2491	Scaffold_4710;HRSCAF=10556	124837152-127526026
Super-Scaffold_4233	Scaffold_4710;HRSCAF=10556	128425904-128850085	424181	Super-Scaffold_2491	Scaffold_4710;HRSCAF=10556	124837152-127526026
tig00018409	Scaffold_4710;HRSCAF=10556	128334068-128367084	33016	Super-Scaffold_2491	Scaffold_4710;HRSCAF=10556	124837152-127526026
Super-Scaffold_4233	Scaffold_4710;HRSCAF=10556	128425904-128850085	424181	Super-Scaffold_2491	Scaffold_4710;HRSCAF=10556	124837152-127526026
tig00025514	Scaffold_4710;HRSCAF=10556	127526126-127605967	79841	Super-Scaffold_2491	Scaffold_4710;HRSCAF=10556	124837152-127526026
Super-Scaffold_4233	Scaffold_4710;HRSCAF=10556	128425904-128850085	424181	Super-Scaffold_2491	Scaffold_4710;HRSCAF=10556	124837152-127526026
tig00032088	Scaffold_4710;HRSCAF=10556	127606067-127662869	56802	Super-Scaffold_2491	Scaffold_4710;HRSCAF=10556	124837152-127526026
Super-Scaffold_4233	Scaffold_4710;HRSCAF=10556	128425904-128850085	424181	Super-Scaffold_2491	Scaffold_4710;HRSCAF=10556	124837152-127526026
Super-Scaffold_4233	Scaffold_4710;HRSCAF=10556	128425904-128850085	424181	Super-Scaffold_2491	Scaffold_4710;HRSCAF=10556	124837152-127526026
[truncated: 1,424 more rows]

## Sheet: Table S7
Table S7: Duplicated allelic sequences (haplotigs) lifted up into 60444 pseudochromosome scaffolds by Dovetail using Hi-C data.
Haplotig ID	Dovetail scaffold ID of haplotig	Haplotig genomic coordinates	Haplotig length	Primary allelic sequence (primary contig) ID	Dovetail scaffold ID of primary contig	Primary contig genomic coordinates
tig00028347	Scaffold_7;HRSCAF=175	41776240-41837036	60796	tig00009145	Scaffold_7;HRSCAF=175	41264536-41353741
tig00002879	Scaffold_16;HRSCAF=537	50278187-50338292	60105	Super-Scaffold_230	Scaffold_16;HRSCAF=537	49159546-50207978
tig00002888	Scaffold_16;HRSCAF=537	50338392-50376692	38300	Super-Scaffold_230	Scaffold_16;HRSCAF=537	49159546-50207978
tig00025395	Scaffold_16;HRSCAF=537	49032826-49096169	63343	Super-Scaffold_230	Scaffold_16;HRSCAF=537	49159546-50207978
tig00012860	Scaffold_8;HRSCAF=202	33183805-33314633	130828	Super-Scaffold_2916	Scaffold_8;HRSCAF=202	33511806-34012848
tig00014529	Scaffold_3793;HRSCAF=9016	19508043-19552917	44874	tig00012910	Scaffold_3793;HRSCAF=9016	16954183-17101510
tig00004598	Scaffold_2;HRSCAF=52	42382401-42412842	30441	Super-Scaffold_1410	Scaffold_2;HRSCAF=52	39082456-42133061
tig00024500	Scaffold_2;HRSCAF=52	36750343-36781826	31483	Super-Scaffold_1410	Scaffold_2;HRSCAF=52	39082456-42133061
tig00012219	Scaffold_2;HRSCAF=52	8153560-8224290	70730	tig00010555.2	Scaffold_2;HRSCAF=52	8224390-8403855
tig00020304	Scaffold_1262;HRSCAF=3358	34470958-34515038	44080	tig00020252	Scaffold_1262;HRSCAF=3358	17841587-17947657
tig00022577	Scaffold_1583;HRSCAF=4059	35525156-35554904	29748	Super-Scaffold_314	Scaffold_1583;HRSCAF=4059	35555004-35933844
tig00004570	Scaffold_3793;HRSCAF=9016	2029163-2070344	41181	Super-Scaffold_752	Scaffold_3793;HRSCAF=9016	2070444-2891726
tig00004956	Scaffold_1583;HRSCAF=4059	51948655-52044230	95575	Super-Scaffold_419	Scaffold_1583;HRSCAF=4059	52325667-53789116
tig00005057	Scaffold_1583;HRSCAF=4059	52283598-52325567	41969	Super-Scaffold_419	Scaffold_1583;HRSCAF=4059	52325667-53789116
tig00006283	Scaffold_1583;HRSCAF=4059	52044330-52156265	111935	Super-Scaffold_419	Scaffold_1583;HRSCAF=4059	52325667-53789116
tig00006368	Scaffold_1583;HRSCAF=4059	52156365-52211512	55147	Super-Scaffold_419	Scaffold_1583;HRSCAF=4059	52325667-53789116
tig00009226	Scaffold_1583;HRSCAF=4059	54219868-54269070	49202	Super-Scaffold_419	Scaffold_1583;HRSCAF=4059	52325667-53789116
tig00009432	Scaffold_1583;HRSCAF=4059	51675842-51948555	272713	Super-Scaffold_419	Scaffold_1583;HRSCAF=4059	52325667-53789116
tig00010172	Scaffold_3074;HRSCAF=7427	35158009-35201316	43307	Super-Scaffold_419	Scaffold_1583;HRSCAF=4059	52325667-53789116
tig00010300	Scaffold_1583;HRSCAF=4059	52211612-52283498	71886	Super-Scaffold_419	Scaffold_1583;HRSCAF=4059	52325667-53789116
tig00011122	Scaffold_1583;HRSCAF=4059	51604987-51675742	70755	Super-Scaffold_419	Scaffold_1583;HRSCAF=4059	52325667-53789116
tig00011154	Scaffold_1583;HRSCAF=4059	58848999-58951998	102999	Super-Scaffold_419	Scaffold_1583;HRSCAF=4059	52325667-53789116
tig00011369	Scaffold_3074;HRSCAF=7427	33638779-33685334	46555	Super-Scaffold_419	Scaffold_1583;HRSCAF=4059	52325667-53789116
tig00021783	Scaffold_3074;HRSCAF=7427	33830087-33893016	62929	Super-Scaffold_419	Scaffold_1583;HRSCAF=4059	52325667-53789116
tig00022693	Scaffold_3074;HRSCAF=7427	33766838-33829987	63149	Super-Scaffold_419	Scaffold_1583;HRSCAF=4059	52325667-53789116
tig00024574	Scaffold_3074;HRSCAF=7427	24025061-24087788	62727	Super-Scaffold_419	Scaffold_1583;HRSCAF=4059	52325667-53789116
tig00025367	Scaffold_1583;HRSCAF=4059	58952098-59195861	243763	Super-Scaffold_419	Scaffold_1583;HRSCAF=4059	52325667-53789116
tig00028110	Scaffold_3074;HRSCAF=7427	27199179-27252044	52865	Super-Scaffold_419	Scaffold_1583;HRSCAF=4059	52325667-53789116
tig00004532	Scaffold_3237;HRSCAF=7788	39579507-39697611	118104	Super-Scaffold_606	Scaffold_3237;HRSCAF=7788	39914228-41000453
tig00020136	Scaffold_3237;HRSCAF=7788	39483482-39579407	95925	Super-Scaffold_606	Scaffold_3237;HRSCAF=7788	39914228-41000453
tig00027368	Scaffold_3237;HRSCAF=7788	39697711-39747008	49297	Super-Scaffold_606	Scaffold_3237;HRSCAF=7788	39914228-41000453
tig00002655	Scaffold_3813;HRSCAF=9066	59861580-59924952	63372	Super-Scaffold_836	Scaffold_3813;HRSCAF=9066	59334772-59720166
tig00003289	Scaffold_3813;HRSCAF=9066	59925052-59978657	53605	Super-Scaffold_836	Scaffold_3813;HRSCAF=9066	59334772-59720166
tig00004147	Scaffold_3813;HRSCAF=9066	59269314-59334672	65358	Super-Scaffold_836	Scaffold_3813;HRSCAF=9066	59334772-59720166
tig00003722	Scaffold_3881;HRSCAF=9216	3752574-3824574	72000	tig00022451	Scaffold_3881;HRSCAF=9216	3944349-4041459
tig00024444	Scaffold_2649;HRSCAF=6505	9731928-9797048	65120	tig00005653	Scaffold_2649;HRSCAF=6505	9566861-9662633
tig00029486	Scaffold_2922;HRSCAF=7074	11968693-12018756	50063	tig00026628	Scaffold_2922;HRSCAF=7074	220232-318336
tig00020266	Scaffold_3;HRSCAF=106	34874600-34915689	41089	tig00003334	Scaffold_3;HRSCAF=106	33097621-33147594
tig00011397	Scaffold_3881;HRSCAF=9216	47189871-47242648	52777	Super-Scaffold_6337	Scaffold_3881;HRSCAF=9216	47087993-47189771
tig00012968	Scaffold_3881;HRSCAF=9216	47049407-47087893	38486	Super-Scaffold_6337	Scaffold_3881;HRSCAF=9216	47087993-47189771
tig00029178	Scaffold_3881;HRSCAF=9216	47242748-47283366	40618	Super-Scaffold_6337	Scaffold_3881;HRSCAF=9216	47087993-47189771
tig00011397	Scaffold_3881;HRSCAF=9216	47189871-47242648	52777	Super-Scaffold_6337	Scaffold_3881;HRSCAF=9216	47087993-47189771
Super-Scaffold_6036	Scaffold_1583;HRSCAF=4059	0-213234	213234	Super-Scaffold_6037	Scaffold_1583;HRSCAF=4059	297347-2840401
tig00003450	Scaffold_1583;HRSCAF=4059	3573328-3622443	49115	Super-Scaffold_6037	Scaffold_1583;HRSCAF=4059	297347-2840401
tig00003510	Scaffold_1583;HRSCAF=4059	2840501-2876058	35557	Super-Scaffold_6037	Scaffold_1583;HRSCAF=4059	297347-2840401
tig00006629	Scaffold_1583;HRSCAF=4059	266516-297247	30731	Super-Scaffold_6037	Scaffold_1583;HRSCAF=4059	297347-2840401
Super-Scaffold_6036	Scaffold_1583;HRSCAF=4059	0-213234	213234	Super-Scaffold_6037	Scaffold_1583;HRSCAF=4059	297347-2840401
tig00010278	Scaffold_2922;HRSCAF=7074	54733471-54762036	28565	tig00027128	Scaffold_2922;HRSCAF=7074	54164536-54222186
tig00001828	Scaffold_3813;HRSCAF=9066	49057394-49126928	69534	tig00001821	Scaffold_3813;HRSCAF=9066	48933298-49057294
tig00015518	Scaffold_2579;HRSCAF=6346	13190878-13237567	46689	Super-Scaffold_9219	Scaffold_2579;HRSCAF=6346	13540250-14000067
tig00001911	Scaffold_1478;HRSCAF=3800	6101083-6141537	40454	Super-Scaffold_6670	Scaffold_1478;HRSCAF=3800	5460198-6100983
tig00001986	Scaffold_1478;HRSCAF=3800	6380639-6484518	103879	Super-Scaffold_6670	Scaffold_1478;HRSCAF=3800	5460198-6100983
tig00002594	Scaffold_1478;HRSCAF=3800	6313034-6380539	67505	Super-Scaffold_6670	Scaffold_1478;HRSCAF=3800	5460198-6100983
tig00006896	Scaffold_3237;HRSCAF=7788	25631797-25664177	32380	Super-Scaffold_351	Scaffold_3237;HRSCAF=7788	16150124-19767426
tig00010527	Scaffold_3237;HRSCAF=7788	22658373-22718188	59815	Super-Scaffold_351	Scaffold_3237;HRSCAF=7788	16150124-19767426
tig00016298	Scaffold_2922;HRSCAF=7074	996076-1019331	23255	Super-Scaffold_351	Scaffold_3237;HRSCAF=7788	16150124-19767426
tig00000485	Scaffold_2;HRSCAF=52	59174923-59220361	45438	tig00021740	Scaffold_2;HRSCAF=52	58584520-58712998
tig00014351	Scaffold_1583;HRSCAF=4059	15974584-16022775	48191	tig00007224	Scaffold_1583;HRSCAF=4059	15882938-15974484
tig00028574	Scaffold_1478;HRSCAF=3800	8977117-9022097	44980	tig00020376	Scaffold_1478;HRSCAF=3800	9353114-9473254
tig00025396	Scaffold_7;HRSCAF=175	36506019-36696563	190544	Super-Scaffold_6195	Scaffold_7;HRSCAF=175	36219972-36505919
tig00026714	Scaffold_7;HRSCAF=175	35947413-36036966	89553	Super-Scaffold_6195	Scaffold_7;HRSCAF=175	36219972-36505919
tig00012106	Scaffold_3881;HRSCAF=9216	517938-544064	26126	tig00009096	Scaffold_3881;HRSCAF=9216	280107-364896
tig00000868	Scaffold_16;HRSCAF=537	6793377-6863972	70595	Super-Scaffold_469	Scaffold_16;HRSCAF=537	9143241-9832680
tig00001657	Scaffold_16;HRSCAF=537	6864072-6886289	22217	Super-Scaffold_469	Scaffold_16;HRSCAF=537	9143241-9832680
tig00001747	Scaffold_16;HRSCAF=537	6952660-7061459	108799	Super-Scaffold_469	Scaffold_16;HRSCAF=537	9143241-9832680
tig00010941	Scaffold_16;HRSCAF=537	6540631-6701643	161012	Super-Scaffold_469	Scaffold_16;HRSCAF=537	9143241-9832680
tig00021469	Scaffold_16;HRSCAF=537	6886389-6952560	66171	Super-Scaffold_469	Scaffold_16;HRSCAF=537	9143241-9832680
tig00021880	Scaffold_16;HRSCAF=537	6701743-6793277	91534	Super-Scaffold_469	Scaffold_16;HRSCAF=537	9143241-9832680
tig00028745	Scaffold_3793;HRSCAF=9016	47642646-47703240	60594	tig00020908	Scaffold_3793;HRSCAF=9016	46919170-47000487
tig00008915	Scaffold_3881;HRSCAF=9216	926252-966859	40607	tig00020821	Scaffold_3881;HRSCAF=9216	797066-926152
tig00003069	Scaffold_2922;HRSCAF=7074	52230929-52276132	45203	Super-Scaffold_6090	Scaffold_2922;HRSCAF=7074	52624465-53147586
tig00003119	Scaffold_2922;HRSCAF=7074	52276232-52348591	72359	Super-Scaffold_6090	Scaffold_2922;HRSCAF=7074	52624465-53147586
tig00003770	Scaffold_2922;HRSCAF=7074	52168782-52230829	62047	Super-Scaffold_6090	Scaffold_2922;HRSCAF=7074	52624465-53147586
tig00017096	Scaffold_2922;HRSCAF=7074	52469775-52509185	39410	Super-Scaffold_6090	Scaffold_2922;HRSCAF=7074	52624465-53147586
tig00022427	Scaffold_2922;HRSCAF=7074	52509285-52580819	71534	Super-Scaffold_6090	Scaffold_2922;HRSCAF=7074	52624465-53147586
tig00023286	Scaffold_7;HRSCAF=175	16926105-17018677	92572	Super-Scaffold_2843	Scaffold_7;HRSCAF=175	15180971-16480066
tig00010489	Scaffold_1478;HRSCAF=3800	60551784-60615148	63364	tig00028251	Scaffold_1478;HRSCAF=3800	60726732-60790407
tig00007745	Scaffold_3813;HRSCAF=9066	189525-270452	80927	Super-Scaffold_3396	Scaffold_3813;HRSCAF=9066	1140749-4453880
tig00007764	Scaffold_3813;HRSCAF=9066	0-117740	117740	Super-Scaffold_3396	Scaffold_3813;HRSCAF=9066	1140749-4453880
tig00024952	Scaffold_3813;HRSCAF=9066	4532507-4685660	153153	Super-Scaffold_3396	Scaffold_3813;HRSCAF=9066	1140749-4453880
tig00026804	Scaffold_3813;HRSCAF=9066	14257038-14343643	86605	Super-Scaffold_3396	Scaffold_3813;HRSCAF=9066	1140749-4453880
tig00029662	Scaffold_3813;HRSCAF=9066	405508-444846	39338	Super-Scaffold_3396	Scaffold_3813;HRSCAF=9066	1140749-4453880
tig00007117	Scaffold_3237;HRSCAF=7788	38194611-38231671	37060	tig00020103	Scaffold_3237;HRSCAF=7788	38743269-38839004
tig00010031	Scaffold_3;HRSCAF=106	11343908-11407638	63730	tig00008072	Scaffold_3;HRSCAF=106	13050112-13173031
tig00002910	Scaffold_3938;HRSCAF=9338	59232739-59279079	46340	tig00013041	Scaffold_3938;HRSCAF=9338	56891194-56948480
tig00020675	Scaffold_3531;HRSCAF=8455	12215771-12341709	125938	Super-Scaffold_1583	Scaffold_3531;HRSCAF=8455	13277274-17013075
tig00004135	Scaffold_2;HRSCAF=52	60466955-60601612	134657	Super-Scaffold_2935	Scaffold_2;HRSCAF=52	59843250-60290830
tig00023195	Scaffold_2;HRSCAF=52	59628557-59755870	127313	Super-Scaffold_2935	Scaffold_2;HRSCAF=52	59843250-60290830
tig00002277	Scaffold_3813;HRSCAF=9066	34397303-34451539	54236	tig00001787	Scaffold_3813;HRSCAF=9066	34542386-34625573
tig00003979	Scaffold_3938;HRSCAF=9338	11608578-11671812	63234	Super-Scaffold_12531	Scaffold_3938;HRSCAF=9338	11671912-11903103
tig00014636	Scaffold_3237;HRSCAF=7788	30608997-30652851	43854	tig00000353.2	Scaffold_3237;HRSCAF=7788	32265273-32326917
tig00021588	Scaffold_8;HRSCAF=202	16774225-16814092	39867	Super-Scaffold_4139	Scaffold_8;HRSCAF=202	17827683-19275028
tig00016926	Scaffold_3237;HRSCAF=7788	30070632-30102202	31570	tig00003769	Scaffold_3237;HRSCAF=7788	30102302-30160827
tig00010586	Scaffold_3074;HRSCAF=7427	12684726-12759820	75094	Super-Scaffold_109	Scaffold_3074;HRSCAF=7427	10830336-12471433
tig00020652	Scaffold_3074;HRSCAF=7427	9739959-9820625	80666	Super-Scaffold_109	Scaffold_3074;HRSCAF=7427	10830336-12471433
tig00024129	Scaffold_3074;HRSCAF=7427	9564341-9638710	74369	Super-Scaffold_109	Scaffold_3074;HRSCAF=7427	10830336-12471433
tig00025968	Scaffold_3074;HRSCAF=7427	10790525-10830236	39711	Super-Scaffold_109	Scaffold_3074;HRSCAF=7427	10830336-12471433
tig00001309	Scaffold_3881;HRSCAF=9216	34285404-34350127	64723	Super-Scaffold_186	Scaffold_3881;HRSCAF=9216	34536485-35397330
tig00007303	Scaffold_3881;HRSCAF=9216	34217012-34255740	38728	Super-Scaffold_186	Scaffold_3881;HRSCAF=9216	34536485-35397330
tig00007303	Scaffold_3881;HRSCAF=9216	34217012-34255740	38728	Super-Scaffold_186	Scaffold_3881;HRSCAF=9216	34536485-35397330
tig00015866	Scaffold_3531;HRSCAF=8455	18531600-18565406	33806	tig00025101	Scaffold_3938;HRSCAF=9338	41810117-41919867
tig00004392	Scaffold_1262;HRSCAF=3358	26111432-26171722	60290	tig00024294	Scaffold_1262;HRSCAF=3358	19034937-19115790
tig00024292	Scaffold_1262;HRSCAF=3358	26030850-26111332	80482	tig00024294	Scaffold_1262;HRSCAF=3358	19034937-19115790
tig00006454	Scaffold_4;HRSCAF=126	46958333-46991784	33451	Super-Scaffold_2325	Scaffold_4;HRSCAF=126	46419669-46926048
tig00006481	Scaffold_4;HRSCAF=126	46926148-46958233	32085	Super-Scaffold_2325	Scaffold_4;HRSCAF=126	46419669-46926048
tig00009324	Scaffold_1478;HRSCAF=3800	23415116-23467290	52174	tig00022393	Scaffold_1478;HRSCAF=3800	23760996-24001993
tig00004941	Scaffold_8;HRSCAF=202	23238444-23275622	37178	tig00024580	Scaffold_8;HRSCAF=202	23462779-23619265
tig00029256	Scaffold_3531;HRSCAF=8455	8405189-8481010	75821	tig00001791	Scaffold_3531;HRSCAF=8455	8589255-8700509
tig00004141	Scaffold_3531;HRSCAF=8455	46712063-46776784	64721	Super-Scaffold_1307	Scaffold_3531;HRSCAF=8455	47596230-49485839
tig00011123	Scaffold_3074;HRSCAF=7427	50212546-50277744	65198	Super-Scaffold_1307	Scaffold_3531;HRSCAF=8455	47596230-49485839
tig00015595	Scaffold_3531;HRSCAF=8455	47093008-47164964	71956	Super-Scaffold_1307	Scaffold_3531;HRSCAF=8455	47596230-49485839
tig00025298	Scaffold_3531;HRSCAF=8455	44685525-44893023	207498	Super-Scaffold_1307	Scaffold_3531;HRSCAF=8455	47596230-49485839
tig00005233	Scaffold_4;HRSCAF=126	7869294-7939642	70348	Super-Scaffold_950	Scaffold_4;HRSCAF=126	8254874-10371800
tig00006544	Scaffold_4;HRSCAF=126	7830965-7869194	38229	Super-Scaffold_950	Scaffold_4;HRSCAF=126	8254874-10371800
tig00012837	Scaffold_4;HRSCAF=126	11729501-11857390	127889	Super-Scaffold_950	Scaffold_4;HRSCAF=126	8254874-10371800
tig00000253	Scaffold_7;HRSCAF=175	22636485-22728534	92049	Super-Scaffold_6751	Scaffold_7;HRSCAF=175	22793684-23866490
tig00006268	Scaffold_7;HRSCAF=175	22728634-22793584	64950	Super-Scaffold_6751	Scaffold_7;HRSCAF=175	22793684-23866490
tig00015219	Scaffold_7;HRSCAF=175	24020960-24094922	73962	Super-Scaffold_6751	Scaffold_7;HRSCAF=175	22793684-23866490
tig00025681	Scaffold_1478;HRSCAF=3800	25018446-25090409	71963	tig00013049	Scaffold_1478;HRSCAF=3800	25234763-25358383
tig00001644	Scaffold_1478;HRSCAF=3800	57751809-57829157	77348	tig00025379	Scaffold_1478;HRSCAF=3800	57829257-57975408
tig00001644	Scaffold_1478;HRSCAF=3800	57751809-57829157	77348	tig00025379	Scaffold_1478;HRSCAF=3800	57829257-57975408
tig00023659	Scaffold_1;HRSCAF=40	1937320-2021902	84582	tig00020429	Scaffold_1;HRSCAF=40	2078848-2217071
Super-Scaffold_10512	Scaffold_1478;HRSCAF=3800	38328544-38465506	136962	Super-Scaffold_233	Scaffold_3237;HRSCAF=7788	3135916-13775102
Super-Scaffold_10584	Scaffold_1478;HRSCAF=3800	36224817-36360576	135759	Super-Scaffold_233	Scaffold_3237;HRSCAF=7788	3135916-13775102
Super-Scaffold_10796	Scaffold_3531;HRSCAF=8455	9628583-9801194	172611	Super-Scaffold_233	Scaffold_3237;HRSCAF=7788	3135916-13775102
Super-Scaffold_1093	Scaffold_2;HRSCAF=52	36366126-36528932	162806	Super-Scaffold_233	Scaffold_3237;HRSCAF=7788	3135916-13775102
Super-Scaffold_1201	Scaffold_8;HRSCAF=202	16217429-16491000	273571	Super-Scaffold_233	Scaffold_3237;HRSCAF=7788	3135916-13775102
Super-Scaffold_1653	Scaffold_1583;HRSCAF=4059	19023380-19842184	818804	Super-Scaffold_233	Scaffold_3237;HRSCAF=7788	3135916-13775102
Super-Scaffold_1790	Scaffold_3793;HRSCAF=9016	24238228-24369987	131759	Super-Scaffold_233	Scaffold_3237;HRSCAF=7788	3135916-13775102
Super-Scaffold_1980	Scaffold_3;HRSCAF=106	11196173-11343808	147635	Super-Scaffold_233	Scaffold_3237;HRSCAF=7788	3135916-13775102
Super-Scaffold_2626	Scaffold_3531;HRSCAF=8455	18915955-19179171	263216	Super-Scaffold_233	Scaffold_3237;HRSCAF=7788	3135916-13775102
Super-Scaffold_3337	Scaffold_7;HRSCAF=175	20695755-20819310	123555	Super-Scaffold_233	Scaffold_3237;HRSCAF=7788	3135916-13775102
Super-Scaffold_4745	Scaffold_3237;HRSCAF=7788	20530191-20651092	120901	Super-Scaffold_233	Scaffold_3237;HRSCAF=7788	3135916-13775102
Super-Scaffold_4938	Scaffold_1;HRSCAF=40	16505603-16619883	114280	Super-Scaffold_233	Scaffold_3237;HRSCAF=7788	3135916-13775102
Super-Scaffold_500	Scaffold_3;HRSCAF=106	18464928-18645997	181069	Super-Scaffold_233	Scaffold_3237;HRSCAF=7788	3135916-13775102
Super-Scaffold_566	Scaffold_4;HRSCAF=126	3982811-4116542	133731	Super-Scaffold_233	Scaffold_3237;HRSCAF=7788	3135916-13775102
Super-Scaffold_6936	Scaffold_2;HRSCAF=52	31981771-32243743	261972	Super-Scaffold_233	Scaffold_3237;HRSCAF=7788	3135916-13775102
Super-Scaffold_7051	Scaffold_2;HRSCAF=52	50587286-50731391	144105	Super-Scaffold_233	Scaffold_3237;HRSCAF=7788	3135916-13775102
Super-Scaffold_7289	Scaffold_1583;HRSCAF=4059	30406031-30538150	132119	Super-Scaffold_233	Scaffold_3237;HRSCAF=7788	3135916-13775102
Super-Scaffold_7387	Scaffold_16;HRSCAF=537	85236853-85497802	260949	Super-Scaffold_233	Scaffold_3237;HRSCAF=7788	3135916-13775102
Super-Scaffold_7531	Scaffold_4;HRSCAF=126	18410159-18898665	488506	Super-Scaffold_233	Scaffold_3237;HRSCAF=7788	3135916-13775102
Super-Scaffold_7746	Scaffold_3074;HRSCAF=7427	15537665-15649099	111434	Super-Scaffold_233	Scaffold_3237;HRSCAF=7788	3135916-13775102
Super-Scaffold_8548	Scaffold_3938;HRSCAF=9338	42825126-42920615	95489	Super-Scaffold_233	Scaffold_3237;HRSCAF=7788	3135916-13775102
Super-Scaffold_8777	Scaffold_1262;HRSCAF=3358	2176929-2352962	176033	Super-Scaffold_233	Scaffold_3237;HRSCAF=7788	3135916-13775102
Super-Scaffold_9	Scaffold_8;HRSCAF=202	15431240-15550330	119090	Super-Scaffold_233	Scaffold_3237;HRSCAF=7788	3135916-13775102
Super-Scaffold_9068	Scaffold_3793;HRSCAF=9016	20014427-20131086	116659	Super-Scaffold_233	Scaffold_3237;HRSCAF=7788	3135916-13775102
Super-Scaffold_9308	Scaffold_1583;HRSCAF=4059	23083871-23213672	129801	Super-Scaffold_233	Scaffold_3237;HRSCAF=7788	3135916-13775102
tig00000041	Scaffold_8;HRSCAF=202	15550430-15710728	160298	Super-Scaffold_233	Scaffold_3237;HRSCAF=7788	3135916-13775102
tig00000170	Scaffold_2;HRSCAF=52	42450571-42494703	44132	Super-Scaffold_233	Scaffold_3237;HRSCAF=7788	3135916-13775102
tig00000185	Scaffold_3793;HRSCAF=9016	26369512-26436536	67024	Super-Scaffold_233	Scaffold_3237;HRSCAF=7788	3135916-13775102
tig00000269	Scaffold_3074;HRSCAF=7427	26919784-27027491	107707	Super-Scaffold_233	Scaffold_3237;HRSCAF=7788	3135916-13775102
tig00000301	Scaffold_7;HRSCAF=175	16877985-16926005	48020	Super-Scaffold_233	Scaffold_3237;HRSCAF=7788	3135916-13775102
tig00000368	Scaffold_1583;HRSCAF=4059	53890125-53940470	50345	Super-Scaffold_233	Scaffold_3237;HRSCAF=7788	3135916-13775102
tig00000384	Scaffold_7;HRSCAF=175	42831862-42997607	165745	Super-Scaffold_233	Scaffold_3237;HRSCAF=7788	3135916-13775102
tig00000388	Scaffold_3;HRSCAF=106	13449248-13531485	82237	Super-Scaffold_233	Scaffold_3237;HRSCAF=7788	3135916-13775102
tig00000390	Scaffold_1478;HRSCAF=3800	42616199-42660497	44298	Super-Scaffold_233	Scaffold_3237;HRSCAF=7788	3135916-13775102
tig00000472	Scaffold_1583;HRSCAF=4059	20363469-20491119	127650	Super-Scaffold_233	Scaffold_3237;HRSCAF=7788	3135916-13775102
tig00000479	Scaffold_2;HRSCAF=52	56172049-56228802	56753	Super-Scaffold_233	Scaffold_3237;HRSCAF=7788	3135916-13775102
tig00000509	Scaffold_1583;HRSCAF=4059	20084662-20118175	33513	Super-Scaffold_233	Scaffold_3237;HRSCAF=7788	3135916-13775102
tig00000526	Scaffold_3074;HRSCAF=7427	62927066-62987517	60451	Super-Scaffold_233	Scaffold_3237;HRSCAF=7788	3135916-13775102
tig00000637	Scaffold_1583;HRSCAF=4059	23251179-23291971	40792	Super-Scaffold_233	Scaffold_3237;HRSCAF=7788	3135916-13775102
tig00000651	Scaffold_3;HRSCAF=106	9082121-9159634	77513	Super-Scaffold_233	Scaffold_3237;HRSCAF=7788	3135916-13775102
tig00000712	Scaffold_7;HRSCAF=175	7775667-7811881	36214	Super-Scaffold_233	Scaffold_3237;HRSCAF=7788	3135916-13775102
tig00000799	Scaffold_1478;HRSCAF=3800	37698831-37740401	41570	Super-Scaffold_233	Scaffold_3237;HRSCAF=7788	3135916-13775102
tig00000852	Scaffold_2;HRSCAF=52	57842847-57901088	58241	Super-Scaffold_233	Scaffold_3237;HRSCAF=7788	3135916-13775102
tig00000933	Scaffold_3074;HRSCAF=7427	33313535-33382242	68707	Super-Scaffold_233	Scaffold_3237;HRSCAF=7788	3135916-13775102
tig00000991	Scaffold_7;HRSCAF=175	3599093-3637594	38501	Super-Scaffold_233	Scaffold_3237;HRSCAF=7788	3135916-13775102
tig00001083	Scaffold_2922;HRSCAF=7074	39555899-39602616	46717	Super-Scaffold_233	Scaffold_3237;HRSCAF=7788	3135916-13775102
tig00001135	Scaffold_2;HRSCAF=52	24271161-24295167	24006	Super-Scaffold_233	Scaffold_3237;HRSCAF=7788	3135916-13775102
tig00001201	Scaffold_1478;HRSCAF=3800	36454198-36518027	63829	Super-Scaffold_233	Scaffold_3237;HRSCAF=7788	3135916-13775102
tig00001206	Scaffold_3237;HRSCAF=7788	20050552-20143557	93005	Super-Scaffold_233	Scaffold_3237;HRSCAF=7788	3135916-13775102
tig00001242	Scaffold_3237;HRSCAF=7788	15699410-15821274	121864	Super-Scaffold_233	Scaffold_3237;HRSCAF=7788	3135916-13775102
tig00001293	Scaffold_16;HRSCAF=537	32050671-32125302	74631	Super-Scaffold_233	Scaffold_3237;HRSCAF=7788	3135916-13775102
tig00001306	Scaffold_3793;HRSCAF=9016	35694036-35723621	29585	Super-Scaffold_233	Scaffold_3237;HRSCAF=7788	3135916-13775102
tig00001337	Scaffold_3;HRSCAF=106	8816328-8898863	82535	Super-Scaffold_233	Scaffold_3237;HRSCAF=7788	3135916-13775102
tig00001349	Scaffold_3237;HRSCAF=7788	22718288-22790502	72214	Super-Scaffold_233	Scaffold_3237;HRSCAF=7788	3135916-13775102
tig00001364	Scaffold_7;HRSCAF=175	50387526-50423898	36372	Super-Scaffold_233	Scaffold_3237;HRSCAF=7788	3135916-13775102
tig00001372	Scaffold_3074;HRSCAF=7427	20351044-20410912	59868	Super-Scaffold_233	Scaffold_3237;HRSCAF=7788	3135916-13775102
tig00001381	Scaffold_3793;HRSCAF=9016	19344112-19397184	53072	Super-Scaffold_233	Scaffold_3237;HRSCAF=7788	3135916-13775102
tig00001400	Scaffold_3793;HRSCAF=9016	47750819-47794918	44099	Super-Scaffold_233	Scaffold_3237;HRSCAF=7788	3135916-13775102
tig00001402	Scaffold_2922;HRSCAF=7074	3342684-3411614	68930	Super-Scaffold_233	Scaffold_3237;HRSCAF=7788	3135916-13775102
tig00001410	Scaffold_16;HRSCAF=537	1800787-1869857	69070	Super-Scaffold_233	Scaffold_3237;HRSCAF=7788	3135916-13775102
tig00001426	Scaffold_3938;HRSCAF=9338	25038404-25113652	75248	Super-Scaffold_233	Scaffold_3237;HRSCAF=7788	3135916-13775102
tig00001472	Scaffold_8;HRSCAF=202	31208187-31276279	68092	Super-Scaffold_233	Scaffold_3237;HRSCAF=7788	3135916-13775102
tig00001480	Scaffold_3074;HRSCAF=7427	26348120-26393808	45688	Super-Scaffold_233	Scaffold_3237;HRSCAF=7788	3135916-13775102
tig00001494	Scaffold_3793;HRSCAF=9016	23538908-23685951	147043	Super-Scaffold_233	Scaffold_3237;HRSCAF=7788	3135916-13775102
tig00001515	Scaffold_3938;HRSCAF=9338	24829059-24903145	74086	Super-Scaffold_233	Scaffold_3237;HRSCAF=7788	3135916-13775102
tig00001537	Scaffold_1583;HRSCAF=4059	23518762-23553311	34549	Super-Scaffold_233	Scaffold_3237;HRSCAF=7788	3135916-13775102
tig00001542	Scaffold_2579;HRSCAF=6346	1673516-1728773	55257	Super-Scaffold_233	Scaffold_3237;HRSCAF=7788	3135916-13775102
tig00001551	Scaffold_8;HRSCAF=202	16746470-16774125	27655	Super-Scaffold_233	Scaffold_3237;HRSCAF=7788	3135916-13775102
Super-Scaffold_1653	Scaffold_1583;HRSCAF=4059	19023380-19842184	818804	Super-Scaffold_233	Scaffold_3237;HRSCAF=7788	3135916-13775102
tig00001603	Scaffold_2;HRSCAF=52	35942894-36008202	65308	Super-Scaffold_233	Scaffold_3237;HRSCAF=7788	3135916-13775102
tig00006792.1	Scaffold_2;HRSCAF=52	14413873-14539186	125313	Super-Scaffold_233	Scaffold_3237;HRSCAF=7788	3135916-13775102
tig00022102	Scaffold_2;HRSCAF=52	32321470-32420746	99276	Super-Scaffold_233	Scaffold_3237;HRSCAF=7788	3135916-13775102
tig00001738	Scaffold_16;HRSCAF=537	32693446-32729172	35726	Super-Scaffold_233	Scaffold_3237;HRSCAF=7788	3135916-13775102
tig00001778	Scaffold_3237;HRSCAF=7788	37140070-37179583	39513	Super-Scaffold_233	Scaffold_3237;HRSCAF=7788	3135916-13775102
tig00001807	Scaffold_7;HRSCAF=175	4170315-4215280	44965	Super-Scaffold_233	Scaffold_3237;HRSCAF=7788	3135916-13775102
tig00001823	Scaffold_16;HRSCAF=537	14187049-14265628	78579	Super-Scaffold_233	Scaffold_3237;HRSCAF=7788	3135916-13775102
tig00001834	Scaffold_3793;HRSCAF=9016	13987562-14113685	126123	Super-Scaffold_233	Scaffold_3237;HRSCAF=7788	3135916-13775102
tig00001835	Scaffold_3237;HRSCAF=7788	14480480-14536527	56047	Super-Scaffold_233	Scaffold_3237;HRSCAF=7788	3135916-13775102
tig00001852	Scaffold_3;HRSCAF=106	2458570-2526307	67737	Super-Scaffold_233	Scaffold_3237;HRSCAF=7788	3135916-13775102
tig00001923	Scaffold_1262;HRSCAF=3358	2460049-2549618	89569	Super-Scaffold_233	Scaffold_3237;HRSCAF=7788	3135916-13775102
tig00001948	Scaffold_1583;HRSCAF=4059	34865233-34891509	26276	Super-Scaffold_233	Scaffold_3237;HRSCAF=7788	3135916-13775102
tig00001950	Scaffold_3793;HRSCAF=9016	23101150-23171627	70477	Super-Scaffold_233	Scaffold_3237;HRSCAF=7788	3135916-13775102
tig00001953	Scaffold_2;HRSCAF=52	29029218-29133756	104538	Super-Scaffold_233	Scaffold_3237;HRSCAF=7788	3135916-13775102
tig00001963	Scaffold_1583;HRSCAF=4059	29648702-29729116	80414	Super-Scaffold_233	Scaffold_3237;HRSCAF=7788	3135916-13775102
tig00002070	Scaffold_3531;HRSCAF=8455	23091159-23182358	91199	Super-Scaffold_233	Scaffold_3237;HRSCAF=7788	3135916-13775102
tig00002091	Scaffold_3813;HRSCAF=9066	28209458-28272913	63455	Super-Scaffold_233	Scaffold_3237;HRSCAF=7788	3135916-13775102
tig00002094	Scaffold_16;HRSCAF=537	51109855-51157619	47764	Super-Scaffold_233	Scaffold_3237;HRSCAF=7788	3135916-13775102
tig00002137	Scaffold_3938;HRSCAF=9338	49522577-49600055	77478	Super-Scaffold_233	Scaffold_3237;HRSCAF=7788	3135916-13775102
tig00002150	Scaffold_3;HRSCAF=106	7566558-7663692	97134	Super-Scaffold_233	Scaffold_3237;HRSCAF=7788	3135916-13775102
tig00002198	Scaffold_3531;HRSCAF=8455	23182458-23326709	144251	Super-Scaffold_233	Scaffold_3237;HRSCAF=7788	3135916-13775102
tig00002201	Scaffold_1583;HRSCAF=4059	20118275-20192170	73895	Super-Scaffold_233	Scaffold_3237;HRSCAF=7788	3135916-13775102
tig00002212	Scaffold_1478;HRSCAF=3800	39942216-39999677	57461	Super-Scaffold_233	Scaffold_3237;HRSCAF=7788	3135916-13775102
tig00002218	Scaffold_3074;HRSCAF=7427	33533139-33618596	85457	Super-Scaffold_233	Scaffold_3237;HRSCAF=7788	3135916-13775102
tig00002268	Scaffold_3074;HRSCAF=7427	63162893-63199039	36146	Super-Scaffold_233	Scaffold_3237;HRSCAF=7788	3135916-13775102
tig00002333	Scaffold_7;HRSCAF=175	8021832-8071339	49507	Super-Scaffold_233	Scaffold_3237;HRSCAF=7788	3135916-13775102
tig00002380	Scaffold_8;HRSCAF=202	14217314-14270109	52795	Super-Scaffold_233	Scaffold_3237;HRSCAF=7788	3135916-13775102
tig00002387	Scaffold_1478;HRSCAF=3800	38515482-38532181	16699	Super-Scaffold_233	Scaffold_3237;HRSCAF=7788	3135916-13775102
tig00002391	Scaffold_2579;HRSCAF=6346	6608573-6637264	28691	Super-Scaffold_233	Scaffold_3237;HRSCAF=7788	3135916-13775102
tig00002399	Scaffold_1478;HRSCAF=3800	41291557-41349156	57599	Super-Scaffold_233	Scaffold_3237;HRSCAF=7788	3135916-13775102
tig00002415	Scaffold_2;HRSCAF=52	46446769-46507074	60305	Super-Scaffold_233	Scaffold_3237;HRSCAF=7788	3135916-13775102
tig00002435	Scaffold_1478;HRSCAF=3800	42390655-42404435	13780	Super-Scaffold_233	Scaffold_3237;HRSCAF=7788	3135916-13775102
tig00002449	Scaffold_3237;HRSCAF=7788	15016941-15123085	106144	Super-Scaffold_233	Scaffold_3237;HRSCAF=7788	3135916-13775102
tig00002485	Scaffold_4;HRSCAF=126	7431776-7531624	99848	Super-Scaffold_233	Scaffold_3237;HRSCAF=7788	3135916-13775102
tig00002547	Scaffold_3074;HRSCAF=7427	34119868-34188746	68878	Super-Scaffold_233	Scaffold_3237;HRSCAF=7788	3135916-13775102
tig00002578	Scaffold_3938;HRSCAF=9338	42680893-42723056	42163	Super-Scaffold_233	Scaffold_3237;HRSCAF=7788	3135916-13775102
tig00002624	Scaffold_3237;HRSCAF=7788	22199364-22405570	206206	Super-Scaffold_233	Scaffold_3237;HRSCAF=7788	3135916-13775102
tig00002628	Scaffold_2922;HRSCAF=7074	5249007-5292199	43192	Super-Scaffold_233	Scaffold_3237;HRSCAF=7788	3135916-13775102
tig00002643	Scaffold_3793;HRSCAF=9016	25651738-25757638	105900	Super-Scaffold_233	Scaffold_3237;HRSCAF=7788	3135916-13775102
tig00002653	Scaffold_1478;HRSCAF=3800	41399150-41472523	73373	Super-Scaffold_233	Scaffold_3237;HRSCAF=7788	3135916-13775102
tig00002672	Scaffold_2;HRSCAF=52	44922450-45018047	95597	Super-Scaffold_233	Scaffold_3237;HRSCAF=7788	3135916-13775102
tig00002815	Scaffold_16;HRSCAF=537	26174014-26234182	60168	Super-Scaffold_233	Scaffold_3237;HRSCAF=7788	3135916-13775102
tig00002826	Scaffold_3531;HRSCAF=8455	23036714-23091059	54345	Super-Scaffold_233	Scaffold_3237;HRSCAF=7788	3135916-13775102
tig00002844	Scaffold_16;HRSCAF=537	18854489-18963809	109320	Super-Scaffold_233	Scaffold_3237;HRSCAF=7788	3135916-13775102
tig00002856	Scaffold_16;HRSCAF=537	31605595-31773688	168093	Super-Scaffold_233	Scaffold_3237;HRSCAF=7788	3135916-13775102
tig00002864	Scaffold_3813;HRSCAF=9066	34302287-34363130	60843	Super-Scaffold_233	Scaffold_3237;HRSCAF=7788	3135916-13775102
tig00002866	Scaffold_2579;HRSCAF=6346	11541701-11604659	62958	Super-Scaffold_233	Scaffold_3237;HRSCAF=7788	3135916-13775102
tig00002868	Scaffold_3793;HRSCAF=9016	24608401-24634263	25862	Super-Scaffold_233	Scaffold_3237;HRSCAF=7788	3135916-13775102
tig00002916	Scaffold_1478;HRSCAF=3800	41213737-41291457	77720	Super-Scaffold_233	Scaffold_3237;HRSCAF=7788	3135916-13775102
tig00002938	Scaffold_16;HRSCAF=537	75542314-75585483	43169	Super-Scaffold_233	Scaffold_3237;HRSCAF=7788	3135916-13775102
tig00002941	Scaffold_7;HRSCAF=175	50080616-50155962	75346	Super-Scaffold_233	Scaffold_3237;HRSCAF=7788	3135916-13775102
tig00002946	Scaffold_3813;HRSCAF=9066	35057891-35093738	35847	Super-Scaffold_233	Scaffold_3237;HRSCAF=7788	3135916-13775102
tig00002958	Scaffold_4;HRSCAF=126	2706831-2742059	35228	Super-Scaffold_233	Scaffold_3237;HRSCAF=7788	3135916-13775102
tig00002990	Scaffold_3938;HRSCAF=9338	3167910-3193559	25649	Super-Scaffold_233	Scaffold_3237;HRSCAF=7788	3135916-13775102
tig00003002	Scaffold_1583;HRSCAF=4059	38241938-38407988	166050	Super-Scaffold_233	Scaffold_3237;HRSCAF=7788	3135916-13775102
tig00003045	Scaffold_7;HRSCAF=175	49621146-49665253	44107	Super-Scaffold_233	Scaffold_3237;HRSCAF=7788	3135916-13775102
tig00003065.2	Scaffold_3531;HRSCAF=8455	12496636-12548590	51954	Super-Scaffold_233	Scaffold_3237;HRSCAF=7788	3135916-13775102
tig00003168	Scaffold_16;HRSCAF=537	32856564-32916166	59602	Super-Scaffold_233	Scaffold_3237;HRSCAF=7788	3135916-13775102
tig00003247	Scaffold_3793;HRSCAF=9016	25221111-25303862	82751	Super-Scaffold_233	Scaffold_3237;HRSCAF=7788	3135916-13775102
tig00003248	Scaffold_3813;HRSCAF=9066	15323391-15396060	72669	Super-Scaffold_233	Scaffold_3237;HRSCAF=7788	3135916-13775102
tig00003349	Scaffold_3237;HRSCAF=7788	2970527-3012620	42093	Super-Scaffold_233	Scaffold_3237;HRSCAF=7788	3135916-13775102
tig00003370	Scaffold_3074;HRSCAF=7427	25452351-25538261	85910	Super-Scaffold_233	Scaffold_3237;HRSCAF=7788	3135916-13775102
tig00003381	Scaffold_2649;HRSCAF=6505	6055575-6203537	147962	Super-Scaffold_233	Scaffold_3237;HRSCAF=7788	3135916-13775102
tig00003428	Scaffold_3938;HRSCAF=9338	59321042-59357924	36882	Super-Scaffold_233	Scaffold_3237;HRSCAF=7788	3135916-13775102
tig00003454	Scaffold_1;HRSCAF=40	17261375-17312912	51537	Super-Scaffold_233	Scaffold_3237;HRSCAF=7788	3135916-13775102
tig00024706	Scaffold_2922;HRSCAF=7074	17304740-17378995	74255	Super-Scaffold_233	Scaffold_3237;HRSCAF=7788	3135916-13775102
tig00003483	Scaffold_8;HRSCAF=202	49918779-49981283	62504	Super-Scaffold_233	Scaffold_3237;HRSCAF=7788	3135916-13775102
tig00023444	Scaffold_3938;HRSCAF=9338	6221832-6372491	150659	Super-Scaffold_233	Scaffold_3237;HRSCAF=7788	3135916-13775102
tig00003501	Scaffold_3793;HRSCAF=9016	41076968-41110561	33593	Super-Scaffold_233	Scaffold_3237;HRSCAF=7788	3135916-13775102
tig00003512	Scaffold_16;HRSCAF=537	1930649-2015748	85099	Super-Scaffold_233	Scaffold_3237;HRSCAF=7788	3135916-13775102
tig00003514	Scaffold_1583;HRSCAF=4059	48478712-48559420	80708	Super-Scaffold_233	Scaffold_3237;HRSCAF=7788	3135916-13775102
tig00003538	Scaffold_1583;HRSCAF=4059	38145320-38216384	71064	Super-Scaffold_233	Scaffold_3237;HRSCAF=7788	3135916-13775102
tig00024443	Scaffold_3237;HRSCAF=7788	22081336-22199264	117928	Super-Scaffold_233	Scaffold_3237;HRSCAF=7788	3135916-13775102
tig00003546	Scaffold_1478;HRSCAF=3800	30446180-30520822	74642	Super-Scaffold_233	Scaffold_3237;HRSCAF=7788	3135916-13775102
tig00003556	Scaffold_3938;HRSCAF=9338	40311691-40511651	199960	Super-Scaffold_233	Scaffold_3237;HRSCAF=7788	3135916-13775102
tig00003559	Scaffold_3881;HRSCAF=9216	14462212-14490244	28032	Super-Scaffold_233	Scaffold_3237;HRSCAF=7788	3135916-13775102
tig00003608	Scaffold_3237;HRSCAF=7788	59727156-59823681	96525	Super-Scaffold_233	Scaffold_3237;HRSCAF=7788	3135916-13775102
tig00003646	Scaffold_2;HRSCAF=52	29133856-29182537	48681	Super-Scaffold_233	Scaffold_3237;HRSCAF=7788	3135916-13775102
tig00003757	Scaffold_2;HRSCAF=52	45707089-45750324	43235	Super-Scaffold_233	Scaffold_3237;HRSCAF=7788	3135916-13775102
tig00003760	Scaffold_3938;HRSCAF=9338	48857577-48904212	46635	Super-Scaffold_233	Scaffold_3237;HRSCAF=7788	3135916-13775102
tig00003771	Scaffold_3531;HRSCAF=8455	23634698-23731949	97251	Super-Scaffold_233	Scaffold_3237;HRSCAF=7788	3135916-13775102
tig00003808	Scaffold_1262;HRSCAF=3358	5363189-5388566	25377	Super-Scaffold_233	Scaffold_3237;HRSCAF=7788	3135916-13775102
tig00003882	Scaffold_3938;HRSCAF=9338	31095642-31257886	162244	Super-Scaffold_233	Scaffold_3237;HRSCAF=7788	3135916-13775102
tig00003886	Scaffold_8;HRSCAF=202	22205833-22396681	190848	Super-Scaffold_233	Scaffold_3237;HRSCAF=7788	3135916-13775102
tig00003927	Scaffold_3237;HRSCAF=7788	20994498-21073563	79065	Super-Scaffold_233	Scaffold_3237;HRSCAF=7788	3135916-13775102
tig00003938	Scaffold_3938;HRSCAF=9338	43282245-43334441	52196	Super-Scaffold_233	Scaffold_3237;HRSCAF=7788	3135916-13775102
tig00003939	Scaffold_3237;HRSCAF=7788	20927693-20970534	42841	Super-Scaffold_233	Scaffold_3237;HRSCAF=7788	3135916-13775102
tig00003927	Scaffold_3237;HRSCAF=7788	20994498-21073563	79065	Super-Scaffold_233	Scaffold_3237;HRSCAF=7788	3135916-13775102
tig00003949	Scaffold_1262;HRSCAF=3358	4789292-4863356	74064	Super-Scaffold_233	Scaffold_3237;HRSCAF=7788	3135916-13775102
tig00025792	Scaffold_2;HRSCAF=52	36864427-37074670	210243	Super-Scaffold_233	Scaffold_3237;HRSCAF=7788	3135916-13775102
tig00004023	Scaffold_3938;HRSCAF=9338	4304436-4369824	65388	Super-Scaffold_233	Scaffold_3237;HRSCAF=7788	3135916-13775102
tig00004039	Scaffold_1583;HRSCAF=4059	31660763-31727913	67150	Super-Scaffold_233	Scaffold_3237;HRSCAF=7788	3135916-13775102
tig00004058	Scaffold_3881;HRSCAF=9216	27850439-27884661	34222	Super-Scaffold_233	Scaffold_3237;HRSCAF=7788	3135916-13775102
tig00004089	Scaffold_3237;HRSCAF=7788	22542077-22601837	59760	Super-Scaffold_233	Scaffold_3237;HRSCAF=7788	3135916-13775102
tig00004125	Scaffold_3;HRSCAF=106	13715072-13791289	76217	Super-Scaffold_233	Scaffold_3237;HRSCAF=7788	3135916-13775102
tig00025792	Scaffold_2;HRSCAF=52	36864427-37074670	210243	Super-Scaffold_233	Scaffold_3237;HRSCAF=7788	3135916-13775102
tig00004145	Scaffold_8;HRSCAF=202	50883556-50908053	24497	Super-Scaffold_233	Scaffold_3237;HRSCAF=7788	3135916-13775102
tig00004150	Scaffold_1478;HRSCAF=3800	55544046-55607889	63843	Super-Scaffold_233	Scaffold_3237;HRSCAF=7788	3135916-13775102
tig00004169	Scaffold_7;HRSCAF=175	49871299-49900075	28776	Super-Scaffold_233	Scaffold_3237;HRSCAF=7788	3135916-13775102
tig00004177	Scaffold_3237;HRSCAF=7788	25664277-25779127	114850	Super-Scaffold_233	Scaffold_3237;HRSCAF=7788	3135916-13775102
tig00004254	Scaffold_4;HRSCAF=126	17736431-17778006	41575	Super-Scaffold_233	Scaffold_3237;HRSCAF=7788	3135916-13775102
tig00004275	Scaffold_3;HRSCAF=106	4180569-4210476	29907	Super-Scaffold_233	Scaffold_3237;HRSCAF=7788	3135916-13775102
tig00004310	Scaffold_3;HRSCAF=106	14743242-14821038	77796	Super-Scaffold_233	Scaffold_3237;HRSCAF=7788	3135916-13775102
tig00004334	Scaffold_16;HRSCAF=537	16344111-16410885	66774	Super-Scaffold_233	Scaffold_3237;HRSCAF=7788	3135916-13775102
tig00004335	Scaffold_3531;HRSCAF=8455	24024453-24132044	107591	Super-Scaffold_233	Scaffold_3237;HRSCAF=7788	3135916-13775102
tig00004377	Scaffold_3793;HRSCAF=9016	16686378-16767513	81135	Super-Scaffold_233	Scaffold_3237;HRSCAF=7788	3135916-13775102
tig00004382	Scaffold_3074;HRSCAF=7427	24348807-24377070	28263	Super-Scaffold_233	Scaffold_3237;HRSCAF=7788	3135916-13775102
tig00004393	Scaffold_4;HRSCAF=126	17677990-17736331	58341	Super-Scaffold_233	Scaffold_3237;HRSCAF=7788	3135916-13775102
tig00004457	Scaffold_7;HRSCAF=175	41837136-41893691	56555	Super-Scaffold_233	Scaffold_3237;HRSCAF=7788	3135916-13775102
tig00004464	Scaffold_2;HRSCAF=52	28081222-28114997	33775	Super-Scaffold_233	Scaffold_3237;HRSCAF=7788	3135916-13775102
tig00004468	Scaffold_3237;HRSCAF=7788	16034064-16090197	56133	Super-Scaffold_233	Scaffold_3237;HRSCAF=7788	3135916-13775102
tig00004483	Scaffold_3881;HRSCAF=9216	30576841-30628775	51934	Super-Scaffold_233	Scaffold_3237;HRSCAF=7788	3135916-13775102
tig00026238	Scaffold_3793;HRSCAF=9016	32337999-32448717	110718	Super-Scaffold_233	Scaffold_3237;HRSCAF=7788	3135916-13775102
tig00004524	Scaffold_2579;HRSCAF=6346	1759923-1841533	81610	Super-Scaffold_233	Scaffold_3237;HRSCAF=7788	3135916-13775102
tig00004540	Scaffold_3813;HRSCAF=9066	27931019-27997354	66335	Super-Scaffold_233	Scaffold_3237;HRSCAF=7788	3135916-13775102
tig00004546	Scaffold_3531;HRSCAF=8455	12987298-13069459	82161	Super-Scaffold_233	Scaffold_3237;HRSCAF=7788	3135916-13775102
tig00004574	Scaffold_1262;HRSCAF=3358	37642005-37764453	122448	Super-Scaffold_233	Scaffold_3237;HRSCAF=7788	3135916-13775102
tig00004575	Scaffold_3793;HRSCAF=9016	47948448-47985149	36701	Super-Scaffold_233	Scaffold_3237;HRSCAF=7788	3135916-13775102
tig00004580	Scaffold_3237;HRSCAF=7788	3012720-3093082	80362	Super-Scaffold_233	Scaffold_3237;HRSCAF=7788	3135916-13775102
tig00004594	Scaffold_1478;HRSCAF=3800	54808983-54913691	104708	Super-Scaffold_233	Scaffold_3237;HRSCAF=7788	3135916-13775102
tig00004607	Scaffold_3237;HRSCAF=7788	30279326-30365982	86656	Super-Scaffold_233	Scaffold_3237;HRSCAF=7788	3135916-13775102
tig00004614	Scaffold_3237;HRSCAF=7788	30366082-30426003	59921	Super-Scaffold_233	Scaffold_3237;HRSCAF=7788	3135916-13775102
tig00004621	Scaffold_3938;HRSCAF=9338	40733967-40863697	129730	Super-Scaffold_233	Scaffold_3237;HRSCAF=7788	3135916-13775102
tig00004627	Scaffold_4;HRSCAF=126	3063851-3112540	48689	Super-Scaffold_233	Scaffold_3237;HRSCAF=7788	3135916-13775102
tig00004631	Scaffold_3074;HRSCAF=7427	50629084-50696287	67203	Super-Scaffold_233	Scaffold_3237;HRSCAF=7788	3135916-13775102
tig00004697	Scaffold_3074;HRSCAF=7427	37386664-37439799	53135	Super-Scaffold_233	Scaffold_3237;HRSCAF=7788	3135916-13775102
tig00004701	Scaffold_3237;HRSCAF=7788	35716735-35829081	112346	Super-Scaffold_233	Scaffold_3237;HRSCAF=7788	3135916-13775102
tig00004732	Scaffold_3793;HRSCAF=9016	23218207-23254125	35918	Super-Scaffold_233	Scaffold_3237;HRSCAF=7788	3135916-13775102
tig00004747	Scaffold_3938;HRSCAF=9338	42551340-42606324	54984	Super-Scaffold_233	Scaffold_3237;HRSCAF=7788	3135916-13775102
tig00004772	Scaffold_8;HRSCAF=202	16814192-16897178	82986	Super-Scaffold_233	Scaffold_3237;HRSCAF=7788	3135916-13775102
tig00004777	Scaffold_7;HRSCAF=175	4854783-4886223	31440	Super-Scaffold_233	Scaffold_3237;HRSCAF=7788	3135916-13775102
[truncated: 3,412 more rows]
